# Supplementary material for: Building blocks for automated elucidation of metabolites: Machine learning methods for NMR prediction
Source: BMC Bioinformatics. 2008 Sep 25;9:400. doi: 10.1186/1471-2105-9-400 (PMC2605476; doi:10.1186/1471-2105-9-400)
Supplement: Additional file 2 — Descriptor set. The data provides the complete set of descriptor values in matrix form for the H-NMR shifts upon the prediction is based. [file 1471-2105-9-400-S2.zip]

Archive with 1 entries (1 files):
- input.csv
