# Supplementary material for: Building blocks for automated elucidation of metabolites: Machine learning methods for NMR prediction
Source: BMC Bioinformatics. 2008 Sep 25;9:400. doi: 10.1186/1471-2105-9-400 (PMC2605476; doi:10.1186/1471-2105-9-400)
Supplement: Additional file 2 — Descriptor set. The data provides the complete set of descriptor values in matrix form for the H-NMR shifts upon the prediction is based. [file 1471-2105-9-400-S2.zip › input.csv]

	PCondSolvent	PkcGasteigerGDR00	PkcGasteigerGDR01	PkcGasteigerGDR02	PkcGasteigerGDR03	PkcGasteigerGDR04	PkcGasteigerGDR05	PkcGasteigerGDR06	PkcGasteigerGDR07	PkcGasteigerGDR08	PkcGasteigerGDR09	PkcGasteigerGDR10	PkcGasteigerGDR11	PkcGasteigerGDR12	PkcGasteigerGDR13	PkcGasteigerGDR14	PkcPeriod02spat	PkcPeriod03spat	PkcPeriod04spat	PkcPeriod05spat	PkcPeriod06spat	PkcPeriod07spat	PkcPeriod08spat	PkcPeriod09spat	PkcPeriod10spat	PkcPeriod11spat	PkcPeriod12spat	PkcPeriod13spat	PkcPeriod14spat	PkcPeriod15spat	PkcPeriod16spat	PkcPiEN02spat	PkcPiEN03spat	PkcPiEN04spat	PkcPiEN05spat	PkcPiEN06spat	PkcPiEN07spat	PkcPiEN08spat	PkcPiEN09spat	PkcPiEN10spat	PkcPiEN11spat	PkcPiEN12spat	PkcPiEN13spat	PkcPiEN14spat	PkcPiEN15spat	PkcPiEN16spat	PkcSigmaEN02spat	PkcSigmaEN03spat	PkcSigmaEN04spat
169	59.375	62.783	73.095	63.803	88.187	88.873	89.003	95.985	88.904	52.88	28.487	15.742	31.145	31.882	49.823	49.383	50	50	20	50	40	40	20	40	20	40	40	40	20	40	20	39.683	2.519	0	37.19	2.655	0	0	2.445	0	0.985	3.103	0	0	2.882	0	72.512	72.764	80.073
170	59.375	63.338	73.121	64.068	88.764	89.454	89.457	96.042	88.894	52.831	28.359	15.434	30.817	31.651	49.721	49.303	50	50	20	50	40	40	100	20	40	20	20	40	40	40	40	39.25	2.658	0	38.702	2.445	2.419	1.998	0	0	0	0	3.103	3.064	0	44.104	72.117	74.305	80.06
171	59.375	63.333	73.12	64.068	88.764	89.454	89.457	96.042	88.894	52.831	28.359	15.434	30.817	31.65	49.721	49.303	50	50	20	50	40	40	100	20	40	20	20	40	40	40	20	39.25	2.658	0	38.702	2.445	2.419	1.998	0	0	0	0	3.064	0	3.103	0	72.117	74.305	80.06
172	59.375	62.782	73.095	63.803	88.188	88.873	89.003	95.985	88.903	52.88	28.487	15.742	31.145	31.882	49.823	49.383	50	50	20	50	40	40	20	40	40	40	20	20	40	40	20	39.683	2.519	0	37.19	2.655	0	0	2.445	3.064	0	0	0	3.103	2.879	0	72.512	72.764	80.073
173	59.375	65.587	73.795	64.925	88.684	89.503	89.373	95.333	87.556	52.663	28.561	15.905	31.355	32.102	50.051	49.642	50	50	40	25	40	40	40	40	40	20	20	40	40	40	40	49.673	2.519	0	0	3.1	3.1	2.419	2.419	2.879	0	0	2.882	2.881	2.448	37.465	90.216	72.764	85.766
174	59.375	65.587	73.795	64.925	88.684	89.503	89.373	95.333	87.556	52.663	28.561	15.905	31.355	32.102	50.051	49.642	50	50	40	25	40	40	40	40	20	40	40	40	20	40	40	50.308	3.103	0	0	3.061	2.517	2.879	2.879	0	0.778	2.879	2.421	0	2.448	37.465	90.773	85.828	84.13
39108	NA	65.587	73.795	64.925	88.684	89.503	89.373	95.333	87.556	52.663	28.561	15.905	31.355	32.102	50.051	49.642	25	25	40	50	40	20	20	40	20	40	20	40	20	20	20	0	0	3.126	54.485	0	0	0	0	0	0	0	0	0	0	0	67.184	67.916	87.293
39109	NA	65.587	73.795	64.925	88.684	89.503	89.373	95.333	87.556	52.663	28.561	15.905	31.355	32.102	50.051	49.642	25	25	40	50	40	20	20	40	20	40	20	40	20	20	20	0	0	3.126	54.485	0	0	0	0.71	0	0	0	0	0	0	0	67.184	67.916	87.293
39110	NA	65.587	73.795	64.925	88.684	89.503	89.373	95.333	87.556	52.663	28.561	15.905	31.355	32.102	50.051	49.642	25	25	40	50	40	20	20	40	20	40	20	40	20	20	20	0	0	3.126	54.485	0	0	0	0.71	0	0	0	0	0	0	0	67.184	67.916	87.293
39111	NA	65.587	73.795	64.925	88.684	89.503	89.373	95.333	87.556	52.663	28.561	15.905	31.355	32.102	50.051	49.642	25	50	40	50	40	40	20	20	20	20	40	20	20	20	20	0	0.71	3.126	54.485	0	0	0	0	0	0	0	0	0	0	0	67.861	72.187	87.293
39112	NA	65.587	73.795	64.925	88.684	89.503	89.373	95.333	87.556	52.663	28.561	15.905	31.355	32.102	50.051	49.642	25	50	40	50	40	40	20	20	20	20	40	20	20	20	20	0	0.71	3.126	54.485	0	0	0	0	0	0	0	0	0	0	0	67.861	72.187	87.293
39113	NA	65.587	73.795	64.925	88.684	89.503	89.373	95.333	87.556	52.663	28.561	15.905	31.355	32.102	50.051	49.642	25	25	40	50	40	20	20	20	20	20	40	40	40	20	20	0	0	0.71	0	0	0	0	0	0	0	3.129	3.547	0	0	0	67.467	68.131	82.389
39114	NA	65.587	73.795	64.925	88.684	89.503	89.373	95.333	87.556	52.663	28.561	15.905	31.355	32.102	50.051	49.642	25	25	40	50	40	20	20	20	20	20	40	40	40	20	20	0	0	0.71	0	0	0	0	0	0	0	3.129	3.547	0	0	0	67.467	68.131	82.389
39115	NA	65.587	73.795	64.925	88.684	89.503	89.373	95.333	87.556	52.663	28.561	15.905	31.355	32.102	50.051	49.642	25	25	40	50	40	20	20	20	20	20	40	40	40	20	20	0	0	0.71	0	0	0	0	0	0	0	3.129	3.547	0	0	0	67.467	68.131	82.389
39116	NA	65.587	73.795	64.925	88.684	89.503	89.373	95.333	87.556	52.663	28.561	15.905	31.355	32.102	50.051	49.642	25	25	40	50	40	20	20	20	40	40	20	20	40	20	20	0	0	0.71	0	0	0	0	0	3.547	1.006	0	0	0	0	0	67.467	68.131	82.389
39117	NA	65.587	73.795	64.925	88.684	89.503	89.373	95.333	87.556	52.663	28.561	15.905	31.355	32.102	50.051	49.642	25	25	40	50	40	20	20	20	40	40	20	20	40	20	20	0	0	0.71	0	0	0	0	0	3.547	1.006	0	0	0	0	0	67.467	68.131	82.389
39118	NA	65.587	73.795	64.925	88.684	89.503	89.373	95.333	87.556	52.663	28.561	15.905	31.355	32.102	50.051	49.642	25	25	40	50	40	20	20	20	40	40	20	20	40	20	20	0	0	0.71	0	0	0	0	0	3.547	1.006	0	0	0	0	0	67.467	68.131	82.389
42134	59.375	63.059	73.11	63.966	88.523	89.189	89.215	96.001	88.945	53.019	28.756	16.276	31.424	31.665	49.703	49.917	50	50	20	50	40	40	40	40	20	40	40	20	40	20	40	38.986	2.623	0	36.986	2.705	2.669	2.464	2.9	0	0.27	2.585	0	0.945	0	53.214	71.877	73.924	80.052
42135	59.375	62.443	73.074	63.503	87.539	88.285	89.052	96.689	89.59	52.937	28.49	15.756	31.176	31.932	50.145	50.084	50	50	20	25	40	40	40	20	40	40	40	40	20	40	20	39.034	2.434	0	0	2.621	2.464	2.705	0	2.672	0.27	2.903	2.585	0	2.698	0	71.92	71.811	80.052
42136	59.375	62.51	73.077	63.546	87.66	88.441	89.224	96.728	89.579	52.933	28.491	15.772	31.257	32.035	50.1	49.869	50	50	20	25	40	40	40	20	40	40	20	40	40	40	20	38.986	2.466	0	0	2.432	2.705	2.621	0	0.839	0.859	0	2.585	2.903	2.698	0	71.877	72.168	80.052
42137	59.375	63.712	73.134	64.171	88.971	89.648	89.6	96.046	88.453	52.037	27.974	15.5	31.038	31.778	49.795	49.334	50	50	20	50	40	40	40	20	20	40	40	20	20	40	40	43.901	2.408	0	40.301	2.402	0.838	2.432	0	0	0.831	2.672	0	0	2.903	41.29	76.328	71.513	80.052
42139	59.375	66.131	73.117	62.432	85.075	85.679	86.835	96.478	90.171	53.354	28.854	16.202	31.658	32.094	49.668	50.109	50	50	20	50	40	40	20	40	40	40	40	40	40	40	20	13.603	2.672	0	41.597	2.621	2.9	0	2.695	0.945	1.118	2.466	2.434	0	4.246	0	74.896	74.461	81.268
42140	59.375	72.173	73.179	60.677	81.417	81.992	83.019	94.397	88.111	52.891	28.874	17.472	33.227	32.798	50.197	49.836	50	50	40	50	40	20	20	20	40	40	40	20	40	40	40	49.255	0.945	3.473	44.588	0	0	0	0	2.672	1.365	4.238	0	2.698	2.624	39.567	84.122	75.013	89.82
42141	59.375	65.587	73.795	64.925	88.684	89.503	89.373	95.333	87.556	52.663	28.561	15.905	31.355	32.102	50.051	49.642	25	25	40	50	40	20	40	40	40	40	40	20	20	40	40	0	0	0	44.413	2.9	0	2.669	3.035	3.477	0.844	2.585	0	0	2.434	0	67.492	68.15	84.29
42153	NA	67.534	73.305	65.966	93.152	94.255	92.696	93.764	83.089	51.722	28.3	14.872	29.291	30.814	50.182	50.392	50	50	40	50	40	40	20	40	20	20	20	40	20	20	20	45.792	3.276	3.572	26.168	2.652	0	0	2.822	0	0	0	0	0	0	0	78.025	81.075	95.532
42154	NA	67.534	73.305	65.967	93.154	94.255	92.696	93.764	83.089	51.722	28.3	14.872	29.291	30.814	50.182	50.392	50	50	40	50	40	40	40	20	20	20	20	40	20	20	20	45.792	3.276	3.572	26.168	2.652	0	2.822	0	0	0	0	0	0	0	0	78.025	81.075	95.532
42155	NA	65.587	73.795	64.925	88.684	89.503	89.373	95.333	87.556	52.663	28.561	15.905	31.355	32.102	50.051	49.642	25	25	40	50	40	20	40	40	40	40	20	40	20	20	20	0	0	2.822	0	2.652	0	2.822	3.273	2.655	1.15	0	0	0	0	0	67.151	67.891	85.054
42156	NA	65.587	73.795	64.925	88.684	89.503	89.373	95.333	87.556	52.663	28.561	15.905	31.355	32.102	50.051	49.642	25	25	40	50	40	20	40	40	40	40	20	40	20	20	20	0	0	2.822	26.168	2.652	0	2.822	3.273	2.655	1.15	0	0	0	0	0	67.151	67.891	85.054
42157	NA	65.587	73.795	64.925	88.684	89.503	89.373	95.333	87.556	52.663	28.561	15.905	31.355	32.102	50.051	49.642	25	25	40	50	40	20	40	40	40	40	20	40	20	20	20	0	0	2.822	26.168	2.652	0	2.822	3.273	2.655	1.15	0	0	0	0	0	67.151	67.891	85.054
42158	NA	65.587	73.795	64.925	88.684	89.503	89.373	95.333	87.556	52.663	28.561	15.905	31.355	32.102	50.051	49.642	25	25	40	50	40	20	40	40	40	40	20	40	20	20	20	0	0	2.822	26.168	2.652	0	2.822	3.273	2.655	1.15	0	0	0	0	0	67.151	67.891	85.054
42159	NA	65.587	73.795	64.925	88.684	89.503	89.373	95.333	87.556	52.663	28.561	15.905	31.355	32.102	50.051	49.642	25	25	40	50	40	20	40	40	40	40	20	40	20	20	20	0	0	2.822	26.168	2.652	0	2.822	3.273	2.655	1.15	0	0	0	0	0	67.151	67.891	85.054
42160	NA	65.587	73.795	64.925	88.684	89.503	89.373	95.333	87.556	52.663	28.561	15.905	31.355	32.102	50.051	49.642	25	25	40	50	40	20	40	40	40	40	20	40	20	20	20	0	0	2.822	26.168	2.652	0	2.822	3.273	2.655	1.15	0	0	0	0	0	67.151	67.891	85.054
42164	NA	83.632	71.291	44.069	69.936	79.905	84.565	94.853	88.163	52.821	28.492	15.824	31.423	32.193	50.134	49.834	50	50	20	35.816	32.304	33.955	31.781	31.695	32.347	29.696	29.404	30.932	29.963	30.387	31.614	59.027	0	0	15.25	1.358	1.234	1.176	1.099	0.87	0.334	0.881	0.941	0.907	0.909	14.226	99.946	78.9	82.738
42174	NA	65.587	73.795	64.925	88.684	89.503	89.373	95.333	87.556	52.663	28.561	15.905	31.355	32.102	50.051	49.642	25	50	40	50	40	40	40	40	20	20	20	20	20	20	20	0	3.57	0	56.159	1.646	0	0	0	0	0	0	0	0	0	0	67.404	84.237	80.502
42175	NA	65.587	73.795	64.925	88.684	89.503	89.373	95.333	87.556	52.663	28.561	15.905	31.355	32.102	50.051	49.642	25	50	40	50	40	40	40	40	20	20	20	20	20	20	20	0	3.57	0	56.159	1.646	0	0	0	0	0	0	0	0	0	0	67.404	84.237	80.502
42177	NA	65.587	73.795	64.925	88.684	89.503	89.373	95.333	87.556	52.663	28.561	15.905	31.355	32.102	50.051	49.642	25	25	40	50	40	40	40	20	20	20	20	20	40	20	20	0	0	0	0	0	0	3.652	0	0	0	0	0	3.57	0	0	66.933	67.726	80.502
42178	NA	65.587	73.795	64.925	88.684	89.503	89.373	95.333	87.556	52.663	28.561	15.905	31.355	32.102	50.051	49.642	25	25	40	50	40	40	40	20	20	20	20	20	40	20	20	0	0	0	0	0	0	3.652	0	0	0	0	0	3.57	0	0	66.933	67.726	80.502
42179	NA	65.587	73.795	64.925	88.684	89.503	89.373	95.333	87.556	52.663	28.561	15.905	31.355	32.102	50.051	49.642	25	25	40	50	40	40	40	20	20	20	20	20	40	20	20	0	0	0	0	0	0	3.652	0	0	0	0	0	3.57	0	0	66.933	67.726	80.502
42180	NA	65.587	73.795	64.925	88.684	89.503	89.373	95.333	87.556	52.663	28.561	15.905	31.355	32.102	50.051	49.642	25	25	40	50	40	40	20	20	20	20	20	20	20	20	40	0	0	0	0	0	0	0	0	0	0	0	0	0	0	54.646	66.933	67.726	80.502
42181	NA	65.587	73.795	64.925	88.684	89.503	89.373	95.333	87.556	52.663	28.561	15.905	31.355	32.102	50.051	49.642	25	25	40	50	40	40	20	20	20	20	20	20	20	20	40	0	0	0	0	0	0	0	0	0	0	0	0	0	0	54.646	66.933	67.726	80.502
42182	NA	65.587	73.795	64.925	88.684	89.503	89.373	95.333	87.556	52.663	28.561	15.905	31.355	32.102	50.051	49.642	25	25	40	50	40	40	20	20	20	20	20	20	20	20	40	0	0	0	0	0	0	0	0	0	0	0	0	0	0	54.646	66.933	67.726	80.502
42183	NA	65.587	73.795	64.925	88.684	89.503	89.373	95.333	87.556	52.663	28.561	15.905	31.355	32.102	50.051	49.642	25	25	40	50	40	40	40	20	20	20	20	20	40	20	20	0	0	0	0	0	0	3.652	0	0	0	0	0	3.57	0	0	66.933	67.726	80.502
42184	NA	65.587	73.795	64.925	88.684	89.503	89.373	95.333	87.556	52.663	28.561	15.905	31.355	32.102	50.051	49.642	25	25	40	50	40	40	40	20	20	20	20	20	40	20	20	0	0	0	0	0	0	3.652	0	0	0	0	0	3.57	0	0	66.933	67.726	80.502
42185	NA	65.587	73.795	64.925	88.684	89.503	89.373	95.333	87.556	52.663	28.561	15.905	31.355	32.102	50.051	49.642	25	25	40	50	40	40	40	20	20	20	20	20	40	20	20	0	0	0	0	0	0	3.652	0	0	0	0	0	3.57	0	0	66.933	67.726	80.502
42195	29.688	65.587	73.795	64.925	88.684	89.503	89.373	95.333	87.556	52.663	28.561	15.905	31.355	32.102	50.051	49.642	50	50	40	25	20	20	40	40	40	40	20	20	29.963	30.387	31.614	58.659	3.618	0	0	0	0	3.655	3.655	1.651	0.531	0	0	0.907	0.909	14.226	89.352	84.749	80.126
42196	29.688	65.587	73.795	64.925	88.684	89.503	89.373	95.333	87.556	52.663	28.561	15.905	31.355	32.102	50.051	49.642	25	25	40	25	40	40	40	40	40	40	20	20	29.963	30.387	31.614	0	0	0	0	3.615	3.615	0	0	3.659	1.177	0	0	0.907	0.909	14.226	66.959	67.745	84.566
42197	29.688	65.587	73.795	64.925	88.684	89.503	89.373	95.333	87.556	52.663	28.561	15.905	31.355	32.102	50.051	49.642	25	25	40	25	40	40	40	40	40	40	20	20	29.963	30.387	31.614	0	0	0	0	3.615	3.615	1.649	1.649	3.659	1.177	0	0	0.907	0.909	14.226	66.959	67.745	84.566
42198	29.688	65.587	73.795	64.925	88.684	89.503	89.373	95.333	87.556	52.663	28.561	15.905	31.355	32.102	50.051	49.642	25	25	40	25	40	40	40	40	40	40	20	20	29.963	30.387	31.614	0	0	0	0	3.615	3.615	1.649	1.649	3.659	1.177	0	0	0.907	0.909	14.226	66.959	67.745	84.566
42209	1.562	65.587	73.795	64.925	88.684	89.503	89.373	95.333	87.556	52.663	28.561	15.905	31.355	32.102	50.051	49.642	25	25	40	50	40	40	20	20	40	40	40	40	20	20	20	0	0	0	55.754	3.626	0	0	0	0	0	3.66	3.66	0	0	0	66.968	67.752	84.784
42210	1.562	65.587	73.795	64.925	88.684	89.503	89.373	95.333	87.556	52.663	28.561	15.905	31.355	32.102	50.051	49.642	25	25	40	50	40	40	20	20	40	40	40	40	20	20	20	0	0	0	55.754	3.626	0	0	0	1.651	0.531	3.66	3.66	0	0	0	66.968	67.752	84.784
42211	1.562	65.587	73.795	64.925	88.684	89.503	89.373	95.333	87.556	52.663	28.561	15.905	31.355	32.102	50.051	49.642	25	25	40	50	40	40	20	20	40	40	40	40	20	20	20	0	0	0	55.754	3.626	0	0	0	1.651	0.531	3.66	3.66	0	0	0	66.968	67.752	84.784
42212	1.562	65.587	73.795	64.925	88.684	89.503	89.373	95.333	87.556	52.663	28.561	15.905	31.355	32.102	50.051	49.642	25	25	40	50	40	40	20	20	40	40	40	40	20	20	20	0	0	0	55.754	3.626	0	0	0	1.651	0.531	3.66	3.66	0	0	0	66.968	67.752	84.784
42213	1.562	65.587	73.795	64.925	88.684	89.503	89.373	95.333	87.556	52.663	28.561	15.905	31.355	32.102	50.051	49.642	25	25	40	50	40	40	20	20	40	40	40	40	20	20	20	0	0	0	55.754	3.626	0	0	0	1.651	0.531	3.66	3.66	0	0	0	66.968	67.752	84.784
42214	1.562	65.587	73.795	64.925	88.684	89.503	89.373	95.333	87.556	52.663	28.561	15.905	31.355	32.102	50.051	49.642	25	25	40	50	40	40	20	20	40	40	40	40	20	20	20	0	0	0	55.754	3.626	0	0	0	1.651	0.531	3.66	3.66	0	0	0	66.968	67.752	84.784
42226	29.688	65.587	73.795	64.925	88.684	89.503	89.373	95.333	87.556	52.663	28.561	15.905	31.355	32.102	50.051	49.642	50	50	40	25	20	40	40	40	40	40	20	20	20	20	20	58.676	3.619	0	0	0	3.655	3.655	1.649	1.651	0	0	0	0	0	0	89.368	84.761	80.358
42227	29.688	65.587	73.795	64.925	88.684	89.503	89.373	95.333	87.556	52.663	28.561	15.905	31.355	32.102	50.051	49.642	25	50	40	25	20	20	20	40	40	40	40	40	40	20	20	0	0	0	0	0	0	0	3.616	3.619	1.177	1.651	3.659	1.651	0	0	67.071	68.069	84.635
42228	29.688	65.587	73.795	64.925	88.684	89.503	89.373	95.333	87.556	52.663	28.561	15.905	31.355	32.102	50.051	49.642	25	50	40	25	20	20	20	40	40	40	40	40	40	20	20	0	0	0	0	0	0	0	3.616	3.619	1.177	1.651	3.659	1.651	0	0	67.071	68.069	84.635
42231	29.688	65.587	73.795	64.925	88.684	89.503	89.373	95.333	87.556	52.663	28.561	15.905	31.355	32.102	50.051	49.642	25	25	40	25	20	40	20	40	40	20	40	40	40	40	20	0	0	0	0	0	0	0	0	3.619	0	3.619	3.659	3.659	0	0	66.916	67.713	80.358
42232	29.688	65.587	73.795	64.925	88.684	89.503	89.373	95.333	87.556	52.663	28.561	15.905	31.355	32.102	50.051	49.642	25	25	40	25	20	40	20	40	40	20	40	40	40	40	20	0	0	0	0	0	0	0	1.649	3.619	0	3.619	3.659	3.659	1.651	0	66.916	67.713	80.358
42233	29.688	65.587	73.795	64.925	88.684	89.503	89.373	95.333	87.556	52.663	28.561	15.905	31.355	32.102	50.051	49.642	25	25	40	25	20	40	20	40	40	20	40	40	40	40	20	0	0	0	0	0	0	0	1.649	3.619	0	3.619	3.659	3.659	1.651	0	66.916	67.713	80.358
48266	NA	65.587	73.795	64.925	88.684	89.503	89.373	95.333	87.556	52.663	28.561	15.905	31.355	32.102	50.051	49.642	25	25	60	50	40	20	20	60	20	40	20	20	29.963	30.387	31.614	0	0	3.477	56.573	0	0	0	2.236	0	0	0	0	0.907	0.909	14.226	67.386	68.069	87.963
48267	NA	65.587	73.795	64.925	88.684	89.503	89.373	95.333	87.556	52.663	28.561	15.905	31.355	32.102	50.051	49.642	25	25	60	50	40	20	20	60	20	40	20	20	29.963	30.387	31.614	0	0	3.477	56.573	0	0	0	2.236	0	0	0	0	0.907	0.909	14.226	67.386	68.069	87.963
48268	NA	65.587	73.795	64.925	88.684	89.503	89.373	95.333	87.556	52.663	28.561	15.905	31.355	32.102	50.051	49.642	25	25	60	50	40	20	20	60	20	40	20	20	29.963	30.387	31.614	0	0	3.477	56.573	0	0	0	2.236	0	0	0	0	0.907	0.909	14.226	67.386	68.069	87.963
48270	NA	65.587	73.795	64.925	88.684	89.503	89.373	95.333	87.556	52.663	28.561	15.905	31.355	32.102	50.051	49.642	25	75	60	50	40	40	20	20	20	20	20	20	29.963	30.387	31.614	0	2.239	3.477	56.573	0	0	0	0	0	0	0	0	0.907	0.909	14.226	67.895	73.81	87.963
48271	NA	65.587	73.795	64.925	88.684	89.503	89.373	95.333	87.556	52.663	28.561	15.905	31.355	32.102	50.051	49.642	25	25	60	50	20	60	20	40	20	40	20	20	29.963	30.387	31.614	0	0	0	0	0	3.477	0	3.679	0	0	0	0	0.907	0.909	14.226	67.298	68.003	83.481
48272	NA	65.587	73.795	64.925	88.684	89.503	89.373	95.333	87.556	52.663	28.561	15.905	31.355	32.102	50.051	49.642	25	25	60	50	20	60	20	40	20	40	20	20	29.963	30.387	31.614	0	0	2.236	0	0	3.477	0	3.679	0	0	0	0	0.907	0.909	14.226	67.298	68.003	83.481
48273	NA	65.587	73.795	64.925	88.684	89.503	89.373	95.333	87.556	52.663	28.561	15.905	31.355	32.102	50.051	49.642	25	25	60	50	20	60	20	40	20	40	20	20	29.963	30.387	31.614	0	0	2.236	0	0	3.477	0	3.679	0	0	0	0	0.907	0.909	14.226	67.298	68.003	83.481
48281	NA	65.587	73.795	64.925	88.684	89.503	89.373	95.333	87.556	52.663	28.561	15.905	31.355	32.102	50.051	49.642	25	25	60	50	40	40	20	20	40	40	29.404	30.932	29.963	30.387	31.614	0	0	3.971	58.341	3.794	0	0	0	3.084	0.926	0.881	0.941	0.907	0.909	14.226	67.473	68.135	91.44
48282	NA	65.587	73.795	64.925	88.684	89.503	89.373	95.333	87.556	52.663	28.561	15.905	31.355	32.102	50.051	49.642	25	25	60	50	40	40	20	20	40	40	29.404	30.932	29.963	30.387	31.614	0	0	3.971	58.341	3.794	0	0	0	3.084	0.926	0.881	0.941	0.907	0.909	14.226	67.473	68.135	91.44
48283	NA	65.587	73.795	64.925	88.684	89.503	89.373	95.333	87.556	52.663	28.561	15.905	31.355	32.102	50.051	49.642	25	25	60	50	40	40	20	20	40	40	29.404	30.932	29.963	30.387	31.614	0	0	3.971	58.341	3.794	0	0	0	3.084	0.926	0.881	0.941	0.907	0.909	14.226	67.473	68.135	91.44
48284	NA	65.587	73.795	64.925	88.684	89.503	89.373	95.333	87.556	52.663	28.561	15.905	31.355	32.102	50.051	49.642	25	50	60	50	40	40	40	20	20	20	29.404	30.932	29.963	30.387	31.614	0	3.084	3.971	44.241	3.794	3.794	0	0	0	0	0.881	0.941	0.907	0.909	14.226	68.163	85.623	91.44
48285	NA	65.587	73.795	64.925	88.684	89.503	89.373	95.333	87.556	52.663	28.561	15.905	31.355	32.102	50.051	49.642	25	50	60	50	40	40	40	20	20	20	29.404	30.932	29.963	30.387	31.614	0	3.084	3.971	44.241	3.794	3.794	0	0	0	0	0.881	0.941	0.907	0.909	14.226	68.163	85.623	91.44
48293	NA	73.206	77.138	71.986	90.188	89.308	89.955	97.312	88.543	51.397	27.881	14.739	29.537	31.251	50.486	50.183	25	50	60	25	40	40	40	40	20	20	20	30.932	29.963	30.387	31.614	0	2.367	3.957	0	2.365	3.795	3.795	0	0	0	0	0.941	0.907	0.909	14.226	67.735	71.055	91.339
48294	NA	73.215	77.139	71.986	90.188	89.3	89.8	96.824	87.823	51.542	27.961	15.594	31.334	31.107	48.934	49.837	25	50	60	25	40	40	40	40	20	20	20	30.932	29.963	30.387	31.614	0	2.367	3.957	0	2.365	3.795	3.795	0	0	0	0	0.941	0.907	0.909	14.226	67.735	71.055	91.339
48295	NA	61.658	72.959	62.69	87.584	89.73	91.241	96.972	90.139	53.357	28.585	15.919	31.903	33.481	51.912	50.852	50	50	20	25	20	40	60	20	20	40	40	30.932	29.963	30.387	31.614	38.375	0	0	0	0	0	3.957	0	0	1.222	3.799	0.941	0.907	0.909	14.226	71.318	73.104	79.985
48296	NA	73.211	77.138	71.985	90.187	89.3	89.802	96.824	87.82	51.542	27.961	15.594	31.334	31.107	48.934	49.837	25	50	60	25	40	40	40	40	20	20	20	30.932	29.963	30.387	31.614	0	2.367	3.957	0	2.365	3.795	3.795	0	0	0	0	0.941	0.907	0.909	14.226	67.735	71.055	91.339
48297	NA	73.213	77.138	71.986	90.188	89.308	89.956	97.313	88.542	51.397	27.881	14.739	29.537	31.251	50.487	50.184	25	50	60	25	40	40	40	40	20	20	20	30.932	29.963	30.387	31.614	0	2.367	3.957	0	2.365	3.795	3.795	0	0	0	0	0.941	0.907	0.909	14.226	67.735	71.055	91.339
48298	NA	61.657	72.959	62.689	87.583	89.73	91.242	96.972	90.139	53.357	28.585	15.919	31.903	33.481	51.913	50.852	50	50	20	25	20	40	60	20	20	40	40	30.932	29.963	30.387	31.614	38.375	0	0	0	0	0	3.957	0	0	1.222	3.799	0.941	0.907	0.909	14.226	71.318	73.104	79.985
48305	NA	65.587	73.795	64.925	88.684	89.503	89.373	95.333	87.556	52.663	28.561	15.905	31.355	32.102	50.051	49.642	25	25	40	75	40	40	40	20	20	20	29.404	30.932	29.963	30.387	31.614	0	0	0	69.706	3.917	0	0	0	0	0	0.881	0.941	0.907	0.909	14.226	67.966	68.51	89.007
48306	NA	65.587	73.795	64.925	88.684	89.503	89.373	95.333	87.556	52.663	28.561	15.905	31.355	32.102	50.051	49.642	25	25	40	75	40	40	40	20	20	20	29.404	30.932	29.963	30.387	31.614	0	0	1.925	69.706	3.917	1.925	0	0	0	0	0.881	0.941	0.907	0.909	14.226	67.966	68.51	89.007
48307	NA	65.587	73.795	64.925	88.684	89.503	89.373	95.333	87.556	52.663	28.561	15.905	31.355	32.102	50.051	49.642	25	25	40	75	40	40	40	20	20	20	29.404	30.932	29.963	30.387	31.614	0	0	1.925	69.706	3.917	1.925	0	0	0	0	0.881	0.941	0.907	0.909	14.226	67.966	68.51	89.007
48308	NA	65.587	73.795	64.925	88.684	89.503	89.373	95.333	87.556	52.663	28.561	15.905	31.355	32.102	50.051	49.642	25	25	40	75	40	40	40	20	20	20	29.404	30.932	29.963	30.387	31.614	0	0	1.925	69.706	3.917	1.925	0	0	0	0	0.881	0.941	0.907	0.909	14.226	67.966	68.51	89.007
48309	NA	65.587	73.795	64.925	88.684	89.503	89.373	95.333	87.556	52.663	28.561	15.905	31.355	32.102	50.051	49.642	25	25	40	75	40	40	40	20	20	20	29.404	30.932	29.963	30.387	31.614	0	0	1.925	69.706	3.917	1.925	0	0	0	0	0.881	0.941	0.907	0.909	14.226	67.966	68.51	89.007
48310	NA	65.587	73.795	64.925	88.684	89.503	89.373	95.333	87.556	52.663	28.561	15.905	31.355	32.102	50.051	49.642	25	25	40	75	40	40	40	20	20	20	29.404	30.932	29.963	30.387	31.614	0	0	1.925	69.706	3.917	1.925	0	0	0	0	0.881	0.941	0.907	0.909	14.226	67.966	68.51	89.007
48316	29.688	65.587	73.795	64.925	88.684	89.503	89.373	95.333	87.556	52.663	28.561	15.905	31.355	32.102	50.051	49.642	25	25	60	50	40	40	20	31.695	32.347	29.696	29.404	30.932	29.963	30.387	31.614	0	0	4.365	0	3.907	3.907	0	1.099	0.87	0.334	0.881	0.941	0.907	0.909	14.226	67.547	68.192	94.169
48317	29.688	65.587	73.795	64.925	88.684	89.503	89.373	95.333	87.556	52.663	28.561	15.905	31.355	32.102	50.051	49.642	25	25	60	50	40	40	20	31.695	32.347	29.696	29.404	30.932	29.963	30.387	31.614	0	0	4.365	28.567	3.907	3.907	0	1.099	0.87	0.334	0.881	0.941	0.907	0.909	14.226	67.547	68.192	94.169
48318	29.688	65.587	73.795	64.925	88.684	89.503	89.373	95.333	87.556	52.663	28.561	15.905	31.355	32.102	50.051	49.642	25	25	60	50	40	40	20	31.695	32.347	29.696	29.404	30.932	29.963	30.387	31.614	0	0	4.365	28.567	3.907	3.907	0	1.099	0.87	0.334	0.881	0.941	0.907	0.909	14.226	67.547	68.192	94.169
48326	NA	65.587	73.795	64.925	88.684	89.503	89.373	95.333	87.556	52.663	28.561	15.905	31.355	32.102	50.051	49.642	25	25	40	75	40	40	40	31.695	32.347	29.696	29.404	30.932	29.963	30.387	31.614	0	0	0	78.211	4.055	0	4.055	1.099	0.87	0.334	0.881	0.941	0.907	0.909	14.226	67.969	68.513	89.808
48327	NA	65.587	73.795	64.925	88.684	89.503	89.373	95.333	87.556	52.663	28.561	15.905	31.355	32.102	50.051	49.642	25	25	40	75	40	40	40	31.695	32.347	29.696	29.404	30.932	29.963	30.387	31.614	0	0	2.04	78.211	4.055	2.642	4.055	1.099	0.87	0.334	0.881	0.941	0.907	0.909	14.226	67.969	68.513	89.808
48328	NA	65.587	73.795	64.925	88.684	89.503	89.373	95.333	87.556	52.663	28.561	15.905	31.355	32.102	50.051	49.642	25	25	40	75	40	40	40	31.695	32.347	29.696	29.404	30.932	29.963	30.387	31.614	0	0	2.04	78.211	4.055	2.642	4.055	1.099	0.87	0.334	0.881	0.941	0.907	0.909	14.226	67.969	68.513	89.808
48338	NA	65.587	73.795	64.925	88.684	89.503	89.373	95.333	87.556	52.663	28.561	15.905	31.355	32.102	50.051	49.642	25	25	40	75	40	40	40	40	40	40	29.404	30.932	29.963	30.387	31.614	0	0	0	73.749	3.949	0	0	3.949	0	0	0.881	0.941	0.907	0.909	14.226	67.953	68.5	89.188
48339	NA	65.587	73.795	64.925	88.684	89.503	89.373	95.333	87.556	52.663	28.561	15.905	31.355	32.102	50.051	49.642	25	25	40	75	40	40	40	40	40	40	29.404	30.932	29.963	30.387	31.614	0	0	1.951	73.749	3.949	2.24	0	3.949	2.242	0.721	0.881	0.941	0.907	0.909	14.226	67.953	68.5	89.188
48340	NA	65.587	73.795	64.925	88.684	89.503	89.373	95.333	87.556	52.663	28.561	15.905	31.355	32.102	50.051	49.642	25	25	40	75	40	40	40	40	40	40	29.404	30.932	29.963	30.387	31.614	0	0	1.951	73.749	3.949	2.24	0	3.949	2.242	0.721	0.881	0.941	0.907	0.909	14.226	67.953	68.5	89.188
48348	NA	65.587	73.795	64.925	88.684	89.503	89.373	95.333	87.556	52.663	28.561	15.905	31.355	32.102	50.051	49.642	25	50	40	25	20	20	60	40	40	40	29.404	30.932	29.963	30.387	31.614	0	2.057	0	0	0	0	5.087	4.055	2.644	1.305	0.881	0.941	0.907	0.909	14.226	68.083	83.371	80.219
48349	NA	65.587	73.795	64.925	88.684	89.503	89.373	95.333	87.556	52.663	28.561	15.905	31.355	32.102	50.051	49.642	25	50	40	25	20	20	60	40	40	40	29.404	30.932	29.963	30.387	31.614	0	2.057	0	0	0	0	5.087	4.055	2.644	1.305	0.881	0.941	0.907	0.909	14.226	68.083	83.371	80.219
48350	NA	65.587	73.795	64.925	88.684	89.503	89.373	95.333	87.556	52.663	28.561	15.905	31.355	32.102	50.051	49.642	25	25	40	25	20	40	60	40	40	40	29.404	30.932	29.963	30.387	31.614	0	0	0	0	0	0	5.087	4.055	0	1.305	0.881	0.941	0.907	0.909	14.226	66.994	67.772	82.947
48351	NA	65.587	73.795	64.925	88.684	89.503	89.373	95.333	87.556	52.663	28.561	15.905	31.355	32.102	50.051	49.642	25	25	40	25	20	40	60	40	40	40	29.404	30.932	29.963	30.387	31.614	0	0	0	0	0	2.055	5.087	4.055	2.644	1.305	0.881	0.941	0.907	0.909	14.226	66.994	67.772	82.947
48352	NA	65.587	73.795	64.925	88.684	89.503	89.373	95.333	87.556	52.663	28.561	15.905	31.355	32.102	50.051	49.642	25	25	40	25	20	40	60	40	40	40	29.404	30.932	29.963	30.387	31.614	0	0	0	0	0	2.055	5.087	4.055	2.644	1.305	0.881	0.941	0.907	0.909	14.226	66.994	67.772	82.947
54409	NA	65.587	73.795	64.925	88.684	89.503	89.373	95.333	87.556	52.663	28.561	15.905	31.355	32.102	50.051	49.642	25	25	100	50	40	40	20	20	20	20	20	20	20	20	20	0	0	0	0	0	0	0	0	0	0	0	0	0	0	0	63.424	65.061	59.036
54410	NA	65.587	73.795	64.925	88.684	89.503	89.373	95.333	87.556	52.663	28.561	15.905	31.355	32.102	50.051	49.642	25	25	100	50	40	40	20	20	20	20	20	20	20	20	20	0	0	0	0	0	0	0	0	0	0	0	0	0	0	0	63.424	65.061	59.036
54411	NA	65.587	73.795	64.925	88.684	89.503	89.373	95.333	87.556	52.663	28.561	15.905	31.355	32.102	50.051	49.642	25	25	100	50	40	40	20	20	20	20	20	20	20	20	20	0	0	0	0	0	0	0	0	0	0	0	0	0	0	0	63.424	65.061	59.036
54412	NA	65.587	73.795	64.925	88.684	89.503	89.373	95.333	87.556	52.663	28.561	15.905	31.355	32.102	50.051	49.642	25	25	100	50	40	40	20	20	20	20	20	20	20	20	20	0	0	0	0	0	0	0	0	0	0	0	0	0	0	0	63.424	65.061	59.036
54413	NA	65.587	73.795	64.925	88.684	89.503	89.373	95.333	87.556	52.663	28.561	15.905	31.355	32.102	50.051	49.642	25	25	100	50	40	40	20	20	20	20	20	20	20	20	20	0	0	0	0	0	0	0	0	0	0	0	0	0	0	0	63.424	65.061	59.036
54414	NA	65.587	73.795	64.925	88.684	89.503	89.373	95.333	87.556	52.663	28.561	15.905	31.355	32.102	50.051	49.642	25	25	100	50	40	40	20	20	20	20	20	20	20	20	20	0	0	0	0	0	0	0	0	0	0	0	0	0	0	0	63.424	65.061	59.036
54415	NA	65.587	73.795	64.925	88.684	89.503	89.373	95.333	87.556	52.663	28.561	15.905	31.355	32.102	50.051	49.642	25	25	100	50	40	40	20	20	20	20	20	20	20	20	20	0	0	0	0	0	0	0	0	0	0	0	0	0	0	0	63.424	65.061	59.036
54416	NA	65.587	73.795	64.925	88.684	89.503	89.373	95.333	87.556	52.663	28.561	15.905	31.355	32.102	50.051	49.642	25	25	100	50	40	40	20	20	20	20	20	20	20	20	20	0	0	0	0	0	0	0	0	0	0	0	0	0	0	0	63.424	65.061	59.036
54417	NA	65.587	73.795	64.925	88.684	89.503	89.373	95.333	87.556	52.663	28.561	15.905	31.355	32.102	50.051	49.642	25	25	100	50	40	40	20	20	20	20	20	20	20	20	20	0	0	0	0	0	0	0	0	0	0	0	0	0	0	0	63.424	65.061	59.036
54418	NA	65.587	73.795	64.925	88.684	89.503	89.373	95.333	87.556	52.663	28.561	15.905	31.355	32.102	50.051	49.642	25	25	100	50	40	40	20	20	20	20	20	20	20	20	20	0	0	0	0	0	0	0	0	0	0	0	0	0	0	0	63.424	65.061	59.036
54419	NA	65.587	73.795	64.925	88.684	89.503	89.373	95.333	87.556	52.663	28.561	15.905	31.355	32.102	50.051	49.642	25	25	100	50	40	40	20	20	20	20	20	20	20	20	20	0	0	0	0	0	0	0	0	0	0	0	0	0	0	0	63.424	65.061	59.036
54420	NA	65.587	73.795	64.925	88.684	89.503	89.373	95.333	87.556	52.663	28.561	15.905	31.355	32.102	50.051	49.642	25	25	100	50	40	40	20	20	20	20	20	20	20	20	20	0	0	0	0	0	0	0	0	0	0	0	0	0	0	0	63.424	65.061	59.036
54426	NA	65.587	73.795	64.925	88.684	89.503	89.373	95.333	87.556	52.663	28.561	15.905	31.355	32.102	50.051	49.642	25	25	100	50	40	20	20	20	20	60	20	20	29.963	30.387	31.614	0	0	0	0	0	0	0	0	0	0	0	0	0.907	0.909	14.226	63.424	65.061	59.036
54427	NA	65.587	73.795	64.925	88.684	89.503	89.373	95.333	87.556	52.663	28.561	15.905	31.355	32.102	50.051	49.642	25	25	100	50	40	20	20	20	20	60	20	20	29.963	30.387	31.614	0	0	0	0	0	0	0	0	0	100	0	0	0.907	0.909	14.226	63.424	65.061	59.036
54428	NA	65.587	73.795	64.925	88.684	89.503	89.373	95.333	87.556	52.663	28.561	15.905	31.355	32.102	50.051	49.642	25	25	100	50	40	20	20	20	20	60	20	20	29.963	30.387	31.614	0	0	0	0	0	0	0	0	0	100	0	0	0.907	0.909	14.226	63.424	65.061	59.036
54429	NA	65.587	73.795	64.925	88.684	89.503	89.373	95.333	87.556	52.663	28.561	15.905	31.355	32.102	50.051	49.642	25	25	100	50	40	20	20	20	20	60	20	20	29.963	30.387	31.614	0	0	0	0	0	0	0	0	0	100	0	0	0.907	0.909	14.226	63.424	65.061	59.036
54430	NA	65.587	73.795	64.925	88.684	89.503	89.373	95.333	87.556	52.663	28.561	15.905	31.355	32.102	50.051	49.642	25	25	100	50	40	20	20	20	20	60	20	20	29.963	30.387	31.614	0	0	0	0	0	0	0	0	0	100	0	0	0.907	0.909	14.226	63.424	65.061	59.036
54431	NA	65.587	73.795	64.925	88.684	89.503	89.373	95.333	87.556	52.663	28.561	15.905	31.355	32.102	50.051	49.642	25	25	100	50	40	20	20	20	20	60	20	20	29.963	30.387	31.614	0	0	0	0	0	0	0	0	0	100	0	0	0.907	0.909	14.226	63.424	65.061	59.036
54432	NA	65.587	73.795	64.925	88.684	89.503	89.373	95.333	87.556	52.663	28.561	15.905	31.355	32.102	50.051	49.642	25	25	100	50	40	20	20	20	20	60	20	20	29.963	30.387	31.614	0	0	0	0	0	0	0	0	0	100	0	0	0.907	0.909	14.226	63.424	65.061	59.036
54433	NA	65.587	73.795	64.925	88.684	89.503	89.373	95.333	87.556	52.663	28.561	15.905	31.355	32.102	50.051	49.642	25	25	100	50	40	20	20	20	20	60	20	20	29.963	30.387	31.614	0	0	0	0	0	0	0	0	0	100	0	0	0.907	0.909	14.226	63.424	65.061	59.036
54434	NA	65.587	73.795	64.925	88.684	89.503	89.373	95.333	87.556	52.663	28.561	15.905	31.355	32.102	50.051	49.642	25	25	100	50	40	20	20	20	20	60	20	20	29.963	30.387	31.614	0	0	0	0	0	0	0	0	0	100	0	0	0.907	0.909	14.226	63.424	65.061	59.036
54463	NA	65.587	73.795	64.925	88.684	89.503	89.373	95.333	87.556	52.663	28.561	15.905	31.355	32.102	50.051	49.642	25	50	80	25	20	80	40	40	40	20	20	20	40	40	40	0	0	0	0	0	0	1.471	1.471	1.472	0	0	0	1.622	1.622	24.823	63.601	100	59.036
54464	NA	65.587	73.795	64.925	88.684	89.503	89.373	95.333	87.556	52.663	28.561	15.905	31.355	32.102	50.051	49.642	25	50	80	25	20	80	40	40	40	20	20	20	40	40	40	0	0	0	0	0	0	1.471	1.471	1.472	0	0	0	1.622	1.622	24.823	63.601	100	59.036
54465	NA	65.587	73.795	64.925	88.684	89.503	89.373	95.333	87.556	52.663	28.561	15.905	31.355	32.102	50.051	49.642	25	50	80	25	20	80	40	40	40	20	20	20	40	40	40	0	0	0	0	0	0	1.471	1.471	1.472	0	0	0	1.622	1.622	24.823	63.601	100	59.036
54466	NA	65.587	73.795	64.925	88.684	89.503	89.373	95.333	87.556	52.663	28.561	15.905	31.355	32.102	50.051	49.642	25	50	80	25	20	80	40	40	40	20	20	20	40	40	40	0	0	0	0	0	0	1.471	1.471	1.472	0	0	0	1.622	1.622	24.823	63.601	100	59.036
54467	NA	45.116	71.277	32.911	21.074	21.342	35.674	88.278	88.156	52.87	28.442	15.129	29.065	29.74	49.017	49.038	50	50	20	50	40	20	40	80	40	20	20	40	20	20	20	23.87	2.34	0	36.825	1.62	0	2.338	0	1.622	0	0	1.472	0	0	0	0	70.749	80.045
54468	NA	45.103	71.279	32.939	21.108	21.348	35.658	88.273	88.155	52.87	28.442	15.129	29.066	29.74	49.016	49.038	50	50	20	50	40	40	80	20	20	20	20	40	20	40	40	23.87	2.34	0	36.825	1.62	2.338	0	0	0	0	0	0	0	0	22.535	0	70.749	80.045
54469	NA	45.118	71.275	32.878	21.035	21.333	35.693	88.284	88.157	52.87	28.442	15.129	29.065	29.741	49.017	49.038	50	50	20	50	40	40	80	20	20	20	20	40	20	40	20	23.87	2.34	0	24.913	2.395	2.338	0	0	0	0	0	0	0	1.472	0	0	70.749	80.045
54470	NA	45.101	71.28	32.965	21.139	21.355	35.644	88.268	88.154	52.87	28.442	15.129	29.065	29.74	49.017	49.038	50	50	20	50	40	20	40	80	40	20	20	40	20	20	40	23.87	2.34	0	24.913	2.395	0	2.338	0	1.622	0	0	1.472	0	0	0	0	70.749	80.045
54471	NA	61.098	72.944	61.342	82.846	83.545	85.14	95.899	89.32	52.889	27.971	8.735	7.384	7.473	41.107	46.342	50	50	20	25	40	40	40	20	20	20	80	40	20	40	20	38.864	1.622	0	0	1.471	2.338	1.62	0	0	0	0	1.622	0	1.472	0	71.765	62.48	79.716
54472	NA	61.096	72.944	61.345	82.851	83.546	85.139	95.899	89.319	52.889	27.971	8.74	7.388	7.466	41.102	46.341	50	50	20	25	40	40	40	20	20	20	80	40	20	20	40	26.293	2.397	0	0	1.471	2.338	1.62	0	0	0	0	0	0	0	0	60.025	71.395	79.716
54473	NA	61.096	72.944	61.344	82.849	83.545	85.139	95.899	89.319	52.889	27.971	8.739	7.388	7.468	41.102	46.341	50	50	20	25	40	40	40	20	20	80	20	20	40	20	40	38.864	1.622	0	0	1.471	2.338	1.62	0	0	0	0	0	0	0	22.535	71.765	62.48	79.716
54474	NA	61.094	72.944	61.344	82.849	83.546	85.139	95.899	89.319	52.889	27.972	8.741	7.39	7.464	41.099	46.341	50	50	20	25	40	40	40	20	20	20	80	40	40	20	40	26.293	2.397	0	0	2.338	1.471	1.62	0	0	0	0	1.622	1.472	0	0	60.025	71.395	79.716
54475	NA	45.106	71.278	32.924	21.018	20.749	32.071	84.497	92.909	81.809	70.455	61.795	41.8	30.758	49.04	49.034	50	50	20	50	40	20	40	80	40	20	20	40	20	20	20	37.934	1.472	0	24.913	2.395	0	2.338	0	1.622	0	0	1.472	0	0	0	70.915	16.902	80.045
54476	NA	45.114	71.276	32.898	21.058	21.338	35.684	88.49	97.307	89.294	83.763	80.741	48.56	31.485	49.064	49.038	50	50	20	50	40	40	80	20	20	20	20	40	20	40	20	37.934	1.472	0	36.825	1.62	2.338	0	0	0	0	0	0	0	0	0	70.915	16.902	80.045
54477	NA	45.108	71.278	32.922	21.088	21.344	35.671	88.486	97.314	89.312	83.77	80.725	48.548	31.483	49.064	49.038	50	50	20	50	40	40	80	20	20	20	20	40	20	20	40	23.87	2.34	0	24.913	2.395	2.338	0	0	0	0	0	0	0	0	22.535	0	70.749	80.045
54478	NA	45.113	71.279	32.931	21.057	20.937	32.69	84.529	92.954	83.7	71.928	60.198	39.617	30.312	49.017	49.036	50	50	20	50	40	20	40	80	40	20	20	40	20	20	40	23.87	2.34	0	24.913	2.395	0	2.338	0	1.622	0	0	1.472	0	0	0	0	70.749	80.045
54479	NA	62.288	73.051	63.098	86.662	87.403	88.338	96.57	89.572	52.932	28.41	14.67	27.435	26.085	31.688	14.672	50	50	20	25	40	40	40	20	20	80	20	20	40	20	40	37.934	2.34	0	0	1.62	1.62	1.471	0	0	0	0	0	1.622	0	0	70.915	70.749	80.045
54480	NA	62.286	73.051	63.099	86.662	87.403	88.338	96.569	89.572	52.932	28.41	14.671	27.435	26.088	31.702	14.674	50	50	20	25	40	40	40	20	20	80	20	40	20	20	40	37.934	2.34	0	0	1.62	1.62	1.471	0	0	0	0	1.622	0	0	22.535	70.915	70.749	80.045
54481	NA	61.09	72.944	61.344	82.849	83.546	85.139	95.899	89.32	52.889	27.972	8.741	7.389	7.465	41.1	46.341	50	50	20	25	40	40	40	20	20	20	80	40	20	40	20	26.293	2.397	0	0	1.471	2.338	1.62	0	0	0	0	1.622	0	1.472	0	60.025	71.395	79.716
54482	NA	61.092	72.943	61.341	82.846	83.545	85.141	95.899	89.32	52.889	27.971	8.739	7.388	7.467	41.102	46.341	50	50	20	25	40	40	40	20	20	20	80	40	20	20	40	26.293	2.397	0	0	1.471	2.338	1.62	0	0	0	0	0	0	0	0	60.025	71.395	79.716
54483	NA	61.093	72.944	61.345	82.85	83.546	85.139	95.899	89.319	52.889	27.971	8.739	7.388	7.468	41.103	46.341	50	50	20	25	40	40	40	20	20	80	20	20	40	20	40	38.864	1.622	0	0	2.338	1.471	1.62	0	0	0	0	0	0	0	22.535	71.765	62.48	79.716
54484	NA	61.089	72.944	61.345	82.85	83.546	85.139	95.899	89.319	52.889	27.971	8.74	7.389	7.466	41.101	46.341	50	50	20	25	40	40	40	20	20	20	80	40	40	20	40	26.293	2.397	0	0	1.471	2.338	1.62	0	0	0	0	1.622	1.472	0	0	60.025	71.395	80.056
54485	NA	62.289	73.052	63.098	86.662	87.403	88.338	96.569	89.573	52.932	28.41	14.67	27.435	26.086	31.694	14.673	50	50	20	25	40	40	40	20	20	80	20	20	40	20	40	37.934	2.34	0	0	1.62	1.62	1.471	0	0	0	0	0	1.622	0	0	70.915	70.749	80.045
54486	NA	62.292	73.052	63.097	86.661	87.403	88.339	96.57	89.572	52.932	28.41	14.67	27.435	26.085	31.687	14.672	50	50	20	25	40	40	40	20	20	80	20	40	20	20	40	37.934	2.34	0	0	1.62	1.62	1.471	0	0	0	0	1.622	0	0	22.535	70.915	70.749	80.045
57490	NA	65.587	73.795	64.925	88.684	89.503	89.373	95.333	87.556	52.663	28.561	15.905	31.355	32.102	50.051	49.642	25	25	40	25	20	40	20	20	40	20	20	40	20	20	40	0	0	0	0	0	0	0	0	0	0	0	0	0	0	0	66.916	67.712	79.818
57491	NA	65.587	73.795	64.925	88.684	89.503	89.373	95.333	87.556	52.663	28.561	15.905	31.355	32.102	50.051	49.642	25	25	40	25	20	40	20	20	40	20	20	40	20	20	40	0	0	0	0	0	0	0	0	0	0	0	0	0	0	0	66.916	67.712	79.818
57492	NA	65.587	73.795	64.925	88.684	89.503	89.373	95.333	87.556	52.663	28.561	15.905	31.355	32.102	50.051	49.642	25	25	40	25	20	40	20	20	40	20	20	40	20	20	40	0	0	0	0	0	0	0	0	0	0	0	0	0	0	0	66.916	67.712	79.818
57493	NA	65.587	73.795	64.925	88.684	89.503	89.373	95.333	87.556	52.663	28.561	15.905	31.355	32.102	50.051	49.642	25	50	40	25	20	20	20	20	40	20	20	40	20	20	40	0	0	0	0	0	0	0	0	0	0	0	0	0	0	0	67.028	68.46	79.588
57494	NA	65.587	73.795	64.925	88.684	89.503	89.373	95.333	87.556	52.663	28.561	15.905	31.355	32.102	50.051	49.642	25	50	40	25	20	20	20	20	40	20	20	40	20	20	40	0	0	0	0	0	0	0	0	0	0	0	0	0	0	0	67.028	68.46	79.588
57495	NA	65.587	73.795	64.925	88.684	89.503	89.373	95.333	87.556	52.663	28.561	15.905	31.355	32.102	50.051	49.642	25	50	40	25	20	20	20	40	40	20	20	20	20	20	40	0	0	0	0	0	0	0	0	0	0	0	0	0	0	0	67.037	68.364	79.889
57496	NA	65.587	73.795	64.925	88.684	89.503	89.373	95.333	87.556	52.663	28.561	15.905	31.355	32.102	50.051	49.642	25	50	40	25	20	20	20	40	40	20	20	20	20	20	40	0	0	0	0	0	0	0	0	0	0	0	0	0	0	0	67.037	68.364	79.889
57497	NA	65.587	73.795	64.925	88.684	89.503	89.373	95.333	87.556	52.663	28.561	15.905	31.355	32.102	50.051	49.642	25	50	40	25	20	20	20	40	40	20	20	20	20	40	40	0	0	0	0	0	0	0	0	0	0	0	0	0	0	0	67.037	68.47	79.883
57498	NA	65.587	73.795	64.925	88.684	89.503	89.373	95.333	87.556	52.663	28.561	15.905	31.355	32.102	50.051	49.642	25	50	40	25	20	20	20	40	40	20	20	20	20	40	40	0	0	0	0	0	0	0	0	0	0	0	0	0	0	0	67.037	68.47	79.883
57499	NA	65.587	73.795	64.925	88.684	89.503	89.373	95.333	87.556	52.663	28.561	15.905	31.355	32.102	50.051	49.642	25	50	40	25	20	20	20	40	40	20	20	20	20	40	40	0	0	0	0	0	0	0	0	0	0	0	0	0	0	0	67.038	68.47	79.9
57500	NA	65.587	73.795	64.925	88.684	89.503	89.373	95.333	87.556	52.663	28.561	15.905	31.355	32.102	50.051	49.642	25	50	40	25	20	20	20	40	40	20	20	20	20	40	40	0	0	0	0	0	0	0	0	0	0	0	0	0	0	0	67.038	68.47	79.9
57501	NA	65.587	73.795	64.925	88.684	89.503	89.373	95.333	87.556	52.663	28.561	15.905	31.355	32.102	50.051	49.642	25	50	40	25	20	20	20	40	40	20	20	20	20	40	40	0	0	0	0	0	0	0	0	0	0	0	0	0	3.125	0	67.038	68.47	80.062
57502	NA	65.587	73.795	64.925	88.684	89.503	89.373	95.333	87.556	52.663	28.561	15.905	31.355	32.102	50.051	49.642	25	50	40	25	20	20	20	40	40	20	20	20	20	40	40	0	0	0	0	0	0	0	0	0	0	0	0	0	3.125	0	67.038	68.47	80.062
57503	NA	65.587	73.795	64.925	88.684	89.503	89.373	95.333	87.556	52.663	28.561	15.905	31.355	32.102	50.051	49.642	25	50	40	25	20	20	20	40	40	40	20	20	40	40	20	0	0	0	0	0	0	0	3.122	0	1.14	0	0	0	0	0	67.052	70.719	79.9
57504	NA	65.587	73.795	64.925	88.684	89.503	89.373	95.333	87.556	52.663	28.561	15.905	31.355	32.102	50.051	49.642	25	50	40	25	20	20	20	40	40	40	20	20	40	40	20	0	0	0	0	0	0	0	3.122	0	1.14	0	0	0	0	0	67.052	70.719	79.9
57505	NA	65.587	73.795	64.925	88.684	89.503	89.373	95.333	87.556	52.663	28.561	15.905	31.355	32.102	50.051	49.642	25	50	40	25	20	40	40	40	20	20	20	20	40	40	20	0	3.125	0	0	0	3.542	0	0	0	0	0	0	0	3.596	0	67.305	79.437	80.062
57506	NA	65.587	73.795	64.925	88.684	89.503	89.373	95.333	87.556	52.663	28.561	15.905	31.355	32.102	50.051	49.642	25	50	40	25	20	40	40	40	20	20	20	20	40	40	20	0	3.125	0	0	0	3.542	0	0	0	0	0	0	0	3.596	0	67.305	79.437	80.062
57507	NA	65.587	73.795	64.925	88.684	89.503	89.373	95.333	87.556	52.663	28.561	15.905	31.355	32.102	50.051	49.642	25	50	40	50	40	40	40	20	20	20	40	20	20	40	20	0	3.596	3.122	54.458	3.652	1.647	0	0	0	0	0	0	0	0	0	67.665	84.511	87.266
57508	NA	65.587	73.795	64.925	88.684	89.503	89.373	95.333	87.556	52.663	28.561	15.905	31.355	32.102	50.051	49.642	25	50	40	50	40	40	40	20	20	20	40	20	20	40	20	0	3.596	3.122	54.458	3.652	1.647	0	0	0	0	0	0	0	0	0	67.665	84.511	87.266
57536	NA	62.843	73.098	63.831	88.249	88.933	89.037	95.973	88.888	52.879	28.477	15.606	30.681	31.401	49.617	49.263	50	50	20	50	40	40	40	40	20	20	20	40	20	40	40	38.981	2.575	0	36.919	2.422	0	2.949	2.402	0	0	0	2.575	0	3.304	39.415	71.872	73.386	80.047
57537	NA	62.842	73.098	63.832	88.25	88.933	89.036	95.973	88.888	52.879	28.477	15.606	30.681	31.401	49.617	49.263	50	50	20	25	40	40	40	20	40	40	40	40	40	20	20	41.749	2.404	0	0	2.401	2.422	0	0	2.404	0.779	2.575	2.575	2.424	0	0	74.387	71.476	80.047
57538	NA	62.437	73.071	63.463	87.454	88.201	88.974	96.668	89.588	52.937	28.485	15.689	30.963	31.693	49.733	49.312	50	50	20	25	40	40	40	20	40	20	20	40	20	40	40	39.297	2.403	0	0	2.573	2.402	2.422	0	0	0	0	2.952	0	2.575	37.1	72.16	71.464	80.053
57539	NA	62.439	73.072	63.462	87.454	88.201	88.974	96.669	89.589	52.937	28.485	15.689	30.963	31.693	49.733	49.312	50	50	20	25	40	40	40	20	20	40	20	20	40	40	40	38.963	2.424	0	0	2.402	2.573	2.422	0	0	0	0	0	2.424	2.575	37.1	71.856	71.695	80.047
57540	NA	62.844	73.098	63.831	88.249	88.933	89.037	95.973	88.888	52.879	28.477	15.605	30.681	31.402	49.617	49.263	50	50	20	50	40	20	40	20	40	40	20	40	40	40	40	41.749	2.404	0	37.235	2.401	0	0	0	2.575	0.773	0	2.424	0	3.304	45.188	74.387	71.476	80.047
57541	NA	62.844	73.098	63.831	88.249	88.933	89.038	95.973	88.887	52.879	28.477	15.605	30.681	31.402	49.617	49.263	50	50	20	50	40	40	40	40	20	40	40	40	20	20	20	38.981	2.575	0	37.235	2.401	0	2.402	2.573	0	0.779	3.303	2.952	0	0	0	71.872	73.386	80.047
57542	NA	62.84	73.098	63.832	88.249	88.933	89.037	95.973	88.888	52.879	28.477	15.605	30.681	31.401	49.617	49.263	50	50	20	50	40	40	40	40	20	20	20	40	40	40	40	38.981	2.575	0	36.919	2.422	0	2.949	2.402	0	0	0	2.575	2.575	3.304	37.1	71.872	73.386	80.047
57543	NA	62.842	73.098	63.831	88.249	88.933	89.037	95.973	88.888	52.879	28.477	15.605	30.681	31.401	49.617	49.263	50	50	20	50	40	40	20	40	20	40	40	40	40	20	20	38.981	2.575	0	37.235	2.401	0	0	2.402	0	0.828	2.424	2.575	2.424	0	0	71.872	73.386	80.047
57544	NA	62.417	73.069	63.417	87.355	88.102	88.893	96.653	89.583	52.937	28.48	15.617	30.721	31.469	49.86	49.736	50	50	20	25	40	40	40	20	20	20	40	40	20	20	40	38.981	2.404	0	0	2.422	2.422	2.573	0	0	0	0	2.424	0	0	45.188	71.872	71.476	80.047
57545	NA	62.441	73.072	63.462	87.453	88.201	88.974	96.669	89.588	52.937	28.485	15.689	30.963	31.693	49.732	49.312	50	50	20	25	40	40	20	40	20	40	20	20	40	20	40	38.963	2.424	0	0	2.402	2.573	0	2.422	0	0	0	0	0	0	37.1	71.856	71.695	80.047
57546	NA	62.443	73.072	63.461	87.452	88.201	88.975	96.669	89.588	52.937	28.485	15.689	30.963	31.693	49.732	49.312	50	50	20	25	40	40	40	20	40	20	20	20	40	40	40	38.963	2.424	0	0	2.402	2.573	2.422	0	0	0	0	0	3.303	2.575	37.1	71.856	71.695	80.053
57547	NA	62.437	73.071	63.462	87.454	88.201	88.973	96.668	89.589	52.937	28.485	15.689	30.963	31.693	49.733	49.312	50	50	20	25	40	40	40	20	40	20	20	40	40	40	40	38.963	2.424	0	0	2.402	2.573	2.422	0	0	0	0	2.952	2.575	2.424	39.415	71.856	71.695	80.047
57548	NA	62.44	73.072	63.462	87.454	88.201	88.974	96.669	89.588	52.937	28.485	15.689	30.963	31.693	49.732	49.312	50	50	20	25	40	40	40	20	20	40	20	20	40	40	40	39.297	2.403	0	0	2.573	2.402	2.422	0	0	0	0	0	2.424	2.575	39.415	72.16	71.464	80.053
57549	NA	62.417	73.069	63.417	87.355	88.102	88.893	96.653	89.583	52.937	28.48	15.617	30.721	31.469	49.861	49.736	50	50	20	25	40	40	40	20	20	20	20	40	40	20	20	38.981	2.404	0	0	2.422	2.422	2.573	0	0	0	0	0	0	0	0	71.872	71.476	80.047
57550	NA	62.416	73.069	63.417	87.356	88.102	88.893	96.653	89.583	52.937	28.48	15.617	30.721	31.469	49.861	49.736	50	50	20	25	40	40	40	20	20	20	40	40	40	40	40	38.981	2.404	0	0	2.422	2.422	2.573	0	0	0	0	2.424	2.952	2.575	39.415	71.872	71.476	80.047
57551	NA	65.587	73.795	64.925	88.684	89.503	89.373	95.333	87.556	52.663	28.561	15.905	31.355	32.102	50.051	49.642	25	25	40	50	40	40	20	20	20	20	40	20	40	20	20	0	0	0	44.496	0	0	0	0	0	0	3.303	0	2.424	0	0	66.992	67.77	82.675
57552	NA	65.587	73.795	64.925	88.684	89.503	89.373	95.333	87.556	52.663	28.561	15.905	31.355	32.102	50.051	49.642	25	25	40	50	40	40	20	20	20	20	40	20	40	20	20	0	0	0	44.496	0	0	0	0	0	0	3.303	0	2.424	0	0	66.992	67.77	82.675
57553	NA	65.587	73.795	64.925	88.684	89.503	89.373	95.333	87.556	52.663	28.561	15.905	31.355	32.102	50.051	49.642	25	25	40	50	40	40	20	20	20	20	40	20	40	20	20	0	0	0	44.496	0	0	0	0	0	0	3.303	0	2.424	0	0	66.992	67.77	82.675
57554	NA	65.587	73.795	64.925	88.684	89.503	89.373	95.333	87.556	52.663	28.561	15.905	31.355	32.102	50.051	49.642	25	25	40	50	40	40	20	20	20	20	40	20	20	40	20	0	0	0	44.496	0	0	0	0	0	0	3.303	0	0	2.952	0	66.992	67.77	82.675
57555	NA	65.587	73.795	64.925	88.684	89.503	89.373	95.333	87.556	52.663	28.561	15.905	31.355	32.102	50.051	49.642	25	25	40	50	40	40	20	20	20	20	40	20	20	40	20	0	0	0	44.496	0	0	0	0	0	0	3.303	0	0	2.952	0	66.992	67.77	82.675
57556	NA	65.587	73.795	64.925	88.684	89.503	89.373	95.333	87.556	52.663	28.561	15.905	31.355	32.102	50.051	49.642	25	25	40	50	40	40	20	20	20	20	40	20	20	40	20	0	0	0	44.496	0	0	0	0	0	0	3.303	0	0	2.952	0	66.992	67.77	82.675
57557	NA	65.587	73.795	64.925	88.684	89.503	89.373	95.333	87.556	52.663	28.561	15.905	31.355	32.102	50.051	49.642	25	25	40	50	40	40	20	20	20	20	20	20	40	40	40	0	0	0	44.496	0	0	0	0	0	0	0	0	3.303	2.952	37.1	66.992	67.77	82.675
57558	NA	65.587	73.795	64.925	88.684	89.503	89.373	95.333	87.556	52.663	28.561	15.905	31.355	32.102	50.051	49.642	25	25	40	50	40	40	20	20	20	20	20	20	40	40	40	0	0	0	44.496	0	0	0	0	0	0	0	0	3.303	2.952	37.1	66.992	67.77	82.675
57559	NA	65.587	73.795	64.925	88.684	89.503	89.373	95.333	87.556	52.663	28.561	15.905	31.355	32.102	50.051	49.642	25	25	40	50	40	40	20	20	20	20	20	20	40	40	40	0	0	0	44.496	0	0	0	0	0	0	0	0	3.303	2.952	37.1	66.992	67.77	82.675
57577	NA	64.211	73.14	64.156	89.266	90.314	90.24	94.932	84.836	51.747	28.364	15.68	30.92	31.634	50.341	51.052	50	50	20	50	40	40	40	20	40	40	20	20	20	20	20	39.231	2.848	0	46.292	2.439	2.488	2.417	0	3.337	0	0	0	0	0	0	72.1	76.405	80.053
57578	NA	64.209	73.14	64.165	89.371	90.933	93.114	97.368	86.195	51.816	28.365	15.68	30.918	31.574	49.693	49.295	50	50	20	50	40	40	40	40	40	20	20	40	20	20	40	39.231	2.848	0	46.292	2.439	2.488	3.333	2.417	3.013	0	0	0	0	0	43.59	72.1	76.405	80.053
57579	NA	62.757	73.086	63.648	87.933	88.703	88.985	95.99	88.828	52.868	28.494	15.841	31.482	32.242	50.016	49.516	50	50	20	50	40	40	20	40	20	20	20	40	20	40	20	40.376	2.442	0	43.749	2.417	0	0	2.488	0	0	0	3.014	0	3.337	0	73.142	71.896	80.084
57580	NA	62.756	73.086	63.649	87.934	88.703	88.984	95.99	88.828	52.868	28.494	15.841	31.482	32.241	50.016	49.516	50	50	20	50	40	40	20	40	20	20	20	40	20	40	20	40.376	2.442	0	43.749	2.417	0	0	2.488	0	0	0	3.014	0	3.337	0	73.142	71.896	80.084
57581	NA	65.587	73.795	64.925	88.684	89.503	89.373	95.333	87.556	52.663	28.561	15.905	31.355	32.102	50.051	49.642	25	25	40	50	40	20	20	40	40	40	20	20	40	40	20	0	0	2.439	37.173	2.417	0	0	2.488	2.49	0.916	0	0	3.013	3.337	0	67.076	67.834	82.194
57582	NA	65.587	73.795	64.925	88.684	89.503	89.373	95.333	87.556	52.663	28.561	15.905	31.355	32.102	50.051	49.642	25	25	40	50	40	20	20	40	40	40	20	20	40	40	20	0	0	2.439	37.173	2.417	0	0	2.488	2.49	0.916	0	0	3.013	3.337	0	67.076	67.834	82.194
57583	NA	65.587	73.795	64.925	88.684	89.503	89.373	95.333	87.556	52.663	28.561	15.905	31.355	32.102	50.051	49.642	25	25	40	50	40	20	20	40	40	40	20	20	40	40	20	0	0	2.439	37.173	2.417	0	0	2.488	2.49	0.916	0	0	3.013	3.337	0	67.076	67.834	82.194
57584	NA	64.211	73.14	64.156	89.266	90.325	90.522	96.24	88.842	52.867	28.484	15.69	30.918	31.574	49.693	49.295	50	50	20	50	40	40	40	20	40	40	20	20	20	20	20	39.231	2.848	0	46.292	2.439	2.488	2.417	0	3.337	0	0	0	0	0	0	72.1	76.405	80.053
57585	NA	64.212	73.14	64.156	89.266	90.325	90.522	96.24	88.842	52.867	28.484	15.69	30.918	31.574	49.693	49.295	50	50	20	50	40	40	40	40	40	20	20	40	20	20	40	39.231	2.848	0	46.292	2.439	2.488	3.333	2.417	3.013	0	0	0	0	0	43.59	72.1	76.405	80.053
57586	NA	62.754	73.086	63.649	87.934	88.703	88.985	95.99	88.828	52.868	28.494	15.841	31.482	32.241	50.016	49.516	50	50	20	50	40	40	20	40	20	20	20	40	20	40	20	40.376	2.442	0	43.749	2.417	0	0	2.488	0	0	0	3.014	0	3.337	0	73.142	71.896	80.084
57587	NA	62.759	73.086	63.648	87.933	88.703	88.985	95.99	88.828	52.868	28.494	15.841	31.482	32.242	50.016	49.516	50	50	20	50	40	40	20	40	20	20	20	40	20	40	20	40.376	2.442	0	43.749	2.417	0	0	2.488	0	0	0	3.014	0	3.337	0	73.142	71.896	80.084
57588	NA	65.587	73.795	64.925	88.684	89.503	89.373	95.333	87.556	52.663	28.561	15.905	31.355	32.102	50.051	49.642	25	25	40	50	40	20	20	40	40	40	20	20	40	40	20	0	0	2.439	37.173	2.417	0	0	2.488	2.49	0.916	0	0	3.013	3.337	0	67.076	67.834	82.194
57589	NA	65.587	73.795	64.925	88.684	89.503	89.373	95.333	87.556	52.663	28.561	15.905	31.355	32.102	50.051	49.642	25	25	40	50	40	20	20	40	40	40	20	20	40	40	20	0	0	2.439	37.173	2.417	0	0	2.488	2.49	0.916	0	0	3.013	3.337	0	67.076	67.834	82.194
57590	NA	65.587	73.795	64.925	88.684	89.503	89.373	95.333	87.556	52.663	28.561	15.905	31.355	32.102	50.051	49.642	25	25	40	50	40	20	20	40	40	40	20	20	40	40	20	0	0	2.439	37.173	2.417	0	0	2.488	2.49	0.916	0	0	3.013	3.337	0	67.076	67.834	82.194
57601	NA	62.398	73.068	63.412	87.344	88.091	88.889	96.658	89.589	52.937	28.479	15.608	30.691	31.425	49.733	49.495	50	50	20	25	40	40	40	20	20	40	20	20	60	40	40	38.964	2.403	0	0	2.414	2.414	2.485	0	0	0	0	0	2.744	3.292	44.78	71.856	71.464	80.052
57602	NA	62.417	73.07	63.44	87.406	88.154	88.941	96.669	89.593	52.937	28.482	15.64	30.8	31.525	49.67	49.286	50	50	20	25	40	40	40	20	40	20	20	20	60	40	40	39.169	2.402	0	0	2.485	2.401	2.414	0	0	0	0	0	2.744	3.292	44.78	72.044	71.454	80.057
57603	NA	62.417	73.07	63.441	87.407	88.155	88.941	96.669	89.593	52.937	28.482	15.641	30.8	31.525	49.67	49.286	50	50	20	25	40	40	40	20	40	20	20	20	60	40	40	38.949	2.416	0	0	2.401	2.485	2.414	0	0	0	0	0	2.744	3.292	44.78	71.843	71.606	80.052
57604	NA	62.679	73.084	63.618	87.785	88.466	88.67	95.923	88.886	52.879	28.477	15.601	30.665	31.385	49.61	49.26	50	50	20	50	40	40	20	40	20	20	20	60	20	40	40	38.964	2.488	0	36.905	2.414	0	0	2.401	0	0	0	2.744	0	3.292	44.78	71.856	72.41	80.052
57605	NA	62.681	73.084	63.618	87.785	88.466	88.671	95.924	88.885	52.879	28.477	15.601	30.665	31.385	49.61	49.26	50	50	20	50	40	40	20	40	20	20	20	60	20	40	40	40.333	2.403	0	37.114	2.4	0	0	2.401	0	0	0	2.744	0	3.292	44.78	73.103	71.464	80.052
57606	NA	65.587	73.795	64.925	88.684	89.503	89.373	95.333	87.556	52.663	28.561	15.905	31.355	32.102	50.051	49.642	25	50	60	50	40	20	20	40	40	40	40	40	20	20	20	0	2.488	0	37.114	2.414	0	0	3.288	2.926	0.773	2.403	2.403	0	0	0	67.619	72.41	86.444
57607	NA	65.587	73.795	64.925	88.684	89.503	89.373	95.333	87.556	52.663	28.561	15.905	31.355	32.102	50.051	49.642	25	50	60	50	40	20	20	40	40	40	40	40	20	20	20	0	2.488	2.742	37.114	2.414	0	0	3.288	2.926	0.773	2.403	2.403	0	0	0	67.619	72.41	86.444
57617	NA	64.191	73.137	64.12	89.191	90.24	90.165	94.849	84.614	51.686	28.356	15.657	30.846	31.541	50.119	50.527	50	50	20	50	40	40	40	20	20	40	20	60	29.963	30.387	31.614	39.072	2.844	0	45.592	2.401	2.487	2.408	0	0	1.003	0	3.28	0.907	0.909	14.226	71.955	76.361	80.048
57618	NA	64.188	73.137	64.126	89.266	90.679	92.201	96.575	85.577	51.734	28.357	15.658	30.845	31.499	49.66	49.282	50	50	20	50	40	40	40	40	20	20	60	20	29.963	30.387	31.614	39.072	2.844	0	45.592	2.401	2.487	3.116	2.408	0	0	3.28	0	0.907	0.909	14.226	71.955	76.361	80.048
57619	NA	62.556	73.077	63.557	87.739	88.573	89.396	96.749	89.524	52.925	28.495	15.834	31.458	32.214	50.005	49.513	50	50	20	25	40	40	40	20	40	20	40	60	29.963	30.387	31.614	40.36	2.404	0	0	2.841	2.408	2.487	0	2.968	0	3.119	3.28	0.907	0.909	14.226	73.128	71.468	80.083
57620	NA	62.554	73.077	63.558	87.74	88.573	89.395	96.749	89.524	52.925	28.495	15.834	31.458	32.214	50.005	49.513	50	50	20	25	40	40	40	20	40	20	40	60	29.963	30.387	31.614	40.36	2.404	0	0	2.841	2.408	2.487	0	2.968	0	3.119	3.28	0.907	0.909	14.226	73.128	71.468	80.083
57621	NA	62.423	73.073	63.482	87.462	88.176	88.935	96.656	89.569	52.934	28.483	15.673	30.953	31.785	50.304	50.47	50	50	20	25	40	40	40	20	20	40	40	60	29.963	30.387	31.614	39.072	2.41	0	0	2.487	2.487	2.841	0	0	0.954	3.119	3.28	0.907	0.909	14.226	71.955	71.539	80.048
60558	NA	64.23	73.173	64.75	90.217	90.89	90.573	96.136	88.116	51.955	28.086	15.799	31.866	32.751	50.702	50.727	50	50	20	50	40	60	40	20	40	60	40	30.932	29.963	30.387	31.614	47.721	2.416	0	38.271	3.006	0	2.941	0	3.177	0	2.9	0.941	0.907	0.909	14.226	79.745	71.602	80.054
60559	NA	62.674	73.094	63.833	88.27	89.043	89.705	96.824	89.618	52.938	28.521	16.171	32.599	33.447	50.99	50.901	50	50	20	25	40	40	40	60	60	40	40	30.932	29.963	30.387	31.614	40.39	2.491	0	0	2.941	2.941	3.006	2.255	2.258	1.022	2.9	0.941	0.907	0.909	14.226	73.155	72.45	80.087
60560	NA	64.231	73.173	64.749	90.215	90.889	90.574	96.136	88.116	51.955	28.086	15.799	31.866	32.751	50.702	50.727	50	50	20	50	40	60	40	20	40	60	40	30.932	29.963	30.387	31.614	47.721	2.416	0	38.271	3.006	2.255	2.941	0	3.177	0.726	2.9	0.941	0.907	0.909	14.226	79.745	71.602	80.054
60573	NA	62.707	73.088	63.683	87.926	88.609	88.787	95.945	88.893	52.879	28.481	15.655	30.85	31.576	49.688	49.291	50	50	20	50	40	40	20	40	40	20	20	40	20	20	40	39.191	2.5	0	38.411	2.415	0	0	2.415	3.042	0	0	0	0	0	44.039	72.063	72.553	80.06
60574	NA	62.706	73.088	63.683	87.927	88.609	88.788	95.945	88.892	52.879	28.481	15.655	30.85	31.576	49.688	49.291	50	50	20	50	40	40	20	40	40	20	20	40	20	20	40	40.538	2.417	0	37.134	2.498	0	0	2.415	3.042	0	0	0	0	0	44.039	73.29	71.621	80.06
60575	NA	65.587	73.795	64.925	88.684	89.503	89.373	95.333	87.556	52.663	28.561	15.905	31.355	32.102	50.051	49.642	25	50	40	50	40	40	20	20	40	40	40	20	20	40	20	0	3.042	2.498	37.134	2.415	2.874	0	0	2.417	0.777	2.5	0	0	0	0	67.763	85.168	82.635
60576	NA	65.587	73.795	64.925	88.684	89.503	89.373	95.333	87.556	52.663	28.561	15.905	31.355	32.102	50.051	49.642	25	50	40	50	40	40	20	20	40	40	40	20	20	40	20	0	3.042	2.498	37.134	2.415	2.874	0	0	2.417	0.777	2.5	0	0	0	0	67.763	85.168	82.635
60577	NA	62.706	73.088	63.683	87.926	88.609	88.787	95.945	88.893	52.879	28.481	15.655	30.85	31.576	49.688	49.291	50	50	20	50	40	40	20	40	40	20	20	40	20	20	40	39.191	2.5	0	38.411	2.415	0	0	2.415	3.042	0	0	0	0	0	44.039	72.063	72.553	80.06
60578	NA	62.709	73.088	63.683	87.926	88.609	88.788	95.946	88.892	52.879	28.481	15.655	30.85	31.576	49.688	49.291	50	50	20	50	40	40	20	40	40	20	20	40	20	20	40	40.538	2.417	0	37.134	2.498	0	0	2.415	3.042	0	0	0	0	0	44.039	73.29	71.621	80.06
60579	NA	65.587	73.795	64.925	88.684	89.503	89.373	95.333	87.556	52.663	28.561	15.905	31.355	32.102	50.051	49.642	25	50	40	50	40	40	20	20	40	40	40	20	20	40	20	0	3.042	2.498	37.134	2.415	2.874	0	0	2.417	0.777	2.5	0	0	0	0	67.763	85.168	82.635
60580	NA	65.587	73.795	64.925	88.684	89.503	89.373	95.333	87.556	52.663	28.561	15.905	31.355	32.102	50.051	49.642	25	50	40	50	40	40	20	20	40	40	40	20	20	40	20	0	3.042	2.498	37.134	2.415	2.874	0	0	2.417	0.777	2.5	0	0	0	0	67.763	85.168	82.635
60592	NA	64.147	73.162	64.561	89.845	90.552	90.328	96.111	88.139	51.949	28.058	15.548	30.987	31.728	49.744	49.313	50	50	20	50	40	60	40	20	40	20	20	40	40	20	20	39.296	2.87	0	38.565	2.485	2.248	2.421	0	0	0	0	3.054	0	0	0	72.159	76.647	80.061
60593	NA	62.841	73.1	63.877	88.35	89.039	89.143	96.017	88.916	52.882	28.496	15.854	31.528	32.282	50	49.502	50	50	20	50	40	40	20	40	40	40	20	20	20	40	20	40.326	2.51	0	37.234	2.867	0	0	2.485	3.053	0	0	0	0	2.879	0	73.096	72.665	80.09
60594	NA	64.147	73.162	64.562	89.846	90.552	90.328	96.111	88.14	51.95	28.058	15.548	30.987	31.728	49.744	49.313	50	50	20	50	40	60	40	20	40	20	20	20	40	40	20	39.296	2.87	0	38.565	2.485	2.248	2.421	0	0	0	0	0	3.053	0	0	72.159	76.647	80.061
60595	NA	62.843	73.1	63.877	88.349	89.038	89.143	96.017	88.916	52.882	28.496	15.855	31.528	32.282	50	49.502	50	50	20	50	40	40	20	40	20	20	40	40	20	20	60	40.326	2.51	0	37.234	2.867	0	0	2.485	0	0	3.053	0	0	0	34.437	73.096	72.665	80.09
60596	NA	65.587	73.795	64.925	88.684	89.503	89.373	95.333	87.556	52.663	28.561	15.905	31.355	32.102	50.051	49.642	50	50	40	25	20	20	40	40	40	20	20	40	40	40	20	49.504	2.51	0	0	0	0	2.421	2.421	2.878	0	0	2.487	2.487	2.87	0	90.067	72.665	80.11
60597	NA	65.587	73.795	64.925	88.684	89.503	89.373	95.333	87.556	52.663	28.561	15.905	31.355	32.102	50.051	49.642	25	25	40	25	40	40	20	40	40	40	20	40	40	40	20	0	0	0	0	3.051	2.508	0	2.421	2.878	0.779	0	2.487	2.487	2.87	0	66.972	67.755	83.248
60598	NA	65.587	73.795	64.925	88.684	89.503	89.373	95.333	87.556	52.663	28.561	15.905	31.355	32.102	50.051	49.642	25	25	40	25	40	40	20	40	40	40	20	40	40	40	20	0	0	0	0	3.051	2.508	0	2.421	2.878	0.779	0	2.487	2.487	2.87	0	66.972	67.755	83.248
60599	NA	65.587	73.795	64.925	88.684	89.503	89.373	95.333	87.556	52.663	28.561	15.905	31.355	32.102	50.051	49.642	25	25	40	25	40	40	20	40	40	40	20	40	40	40	20	0	0	0	0	3.051	2.508	0	2.421	2.878	0.779	0	2.487	2.487	2.87	0	66.972	67.755	83.248
60611	26.562	62.763	73.092	63.748	88.067	88.749	88.894	95.956	88.889	52.879	28.477	15.603	30.672	31.392	49.613	49.26	50	50	20	50	40	40	20	40	40	20	20	20	40	40	20	41.198	2.403	0	36.905	2.418	0	0	2.401	3.653	0	0	0	1.654	0.667	0	73.888	71.466	80.052
60612	26.562	62.42	73.071	63.45	87.428	88.176	88.959	96.672	89.594	52.938	28.484	15.67	30.899	31.627	49.707	49.3	50	50	20	25	40	40	40	20	40	20	20	40	20	40	40	38.949	2.42	0	0	2.539	2.401	2.418	0	0	0	0	3.653	0	1.655	10.206	71.843	71.652	80.052
60613	26.562	62.398	73.068	63.413	87.346	88.093	88.889	96.658	89.59	52.937	28.48	15.613	30.706	31.449	49.81	49.643	50	50	20	25	40	40	40	20	20	40	20	20	20	40	40	38.966	2.403	0	0	2.418	2.418	2.539	0	0	0	0	0	0	0.667	55.912	71.858	71.466	80.052
60614	26.562	62.761	73.092	63.748	88.067	88.749	88.894	95.956	88.889	52.879	28.477	15.603	30.672	31.392	49.613	49.26	50	50	20	50	40	20	40	40	40	20	40	20	20	20	40	38.966	2.541	0	36.905	2.418	0	0	2.401	0.667	0	3.653	0	0	0	56.074	71.858	73.007	80.052
60615	26.562	65.587	73.795	64.925	88.684	89.503	89.373	95.333	87.556	52.663	28.561	15.905	31.355	32.102	50.051	49.642	50	50	40	25	20	40	40	40	40	20	20	20	40	40	40	0	3.653	2.539	0	0	3.66	0	2.418	2.42	0	0	0	2.403	2.404	36.772	72.07	85.12	82.941
60616	26.562	62.421	73.071	63.451	87.429	88.177	88.958	96.672	89.594	52.938	28.484	15.67	30.899	31.627	49.707	49.3	50	50	20	25	40	40	40	20	40	20	20	20	40	40	20	39.235	2.402	0	0	2.401	2.539	2.418	0	0	0	0	0	0.667	3.653	0	72.103	71.454	80.058
66780	37.5	66.265	75.834	69.942	91.624	91.789	91.412	95.939	88.632	53.04	28.565	15.82	31.287	32.11	50.286	50.128	25	50	40	25	20	40	40	40	40	20	40	20	20	40	20	0	0	0	0	0	0	1.432	0	3.302	0	3.562	0	0	0	0	67.152	75.587	80.063
66781	37.5	66.264	75.834	69.943	91.626	91.796	91.418	95.902	88.394	52.934	28.62	16.011	31.532	32.22	50.139	49.881	25	50	40	25	20	40	40	40	40	20	40	20	20	40	20	0	0	0	0	0	0	1.432	0	3.302	0	3.562	0	0	0	0	67.152	75.587	80.063
66783	37.5	63.72	75.352	68.811	89.951	89.69	89.418	95.93	89.164	53.418	29.169	16.476	31.474	32.168	50.244	50.129	25	50	40	25	20	20	40	40	20	40	20	20	40	40	40	0	0	0	0	0	0	0	0	0	0	0	0	0	0	21.942	67.052	69.388	80.826
66784	37.5	63.719	75.352	68.813	89.972	89.814	89.994	96.296	89.078	52.915	28.346	15.984	32.533	33.35	50.543	49.879	25	50	40	25	20	20	40	40	20	40	20	20	40	40	40	0	0	0	0	0	0	0	0	0	0	0	0	0	0	21.942	67.052	69.388	80.826
66785	37.5	65.587	73.795	64.925	88.684	89.503	89.373	95.333	87.556	52.663	28.561	15.905	31.355	32.102	50.051	49.642	25	50	40	25	40	40	40	20	20	20	40	40	40	40	20	0	1.404	3.299	0	3.559	0	1.432	0	0	0	0	0	0	0	0	68.316	76.234	88.559
66786	37.5	65.587	73.795	64.925	88.684	89.503	89.373	95.333	87.556	52.663	28.561	15.905	31.355	32.102	50.051	49.642	25	50	40	25	40	40	40	20	20	20	40	40	40	40	20	0	1.404	3.299	0	3.559	0	1.432	0	0	0	0	0	0	0	0	68.316	76.234	88.559
66787	37.5	64.455	73.147	64.099	88.714	89.355	89.817	97.039	91.643	54.335	29.482	17.091	31.953	32.429	50.644	50.341	50	50	40	25	20	20	40	40	40	40	40	40	20	20	20	0	0	0	0	0	0	0	0	0	0	0	0	0	0	0	69.218	68.729	81.58
66788	37.5	68.872	76.379	71.414	93.052	93.007	92.286	96.159	89.417	54.011	29.074	16.07	31.331	31.98	49.947	49.57	25	50	40	50	40	40	40	40	20	20	40	20	20	40	20	0	0	3.105	54.449	0	0	0	0	0	0	1.434	0	0	0	0	67.329	70.984	87.14
66789	37.5	68.871	76.379	71.413	93.038	92.918	91.856	95.748	88.737	53.631	28.99	16.051	31.428	32.359	50.568	50.224	25	50	40	50	40	40	40	40	20	20	40	20	20	40	20	0	0	3.105	54.449	0	0	0	0	0	0	1.434	0	0	0	0	67.329	70.984	87.14
66790	37.5	65.587	73.795	64.925	88.684	89.503	89.373	95.333	87.556	52.663	28.561	15.905	31.355	32.102	50.051	49.642	25	25	40	25	40	40	40	40	20	20	40	40	40	40	40	0	0	0	0	0	0	0	3.299	0	0	0	3.108	3.562	0	0	66.939	67.73	81.58
66791	37.5	65.587	73.795	64.925	88.684	89.503	89.373	95.333	87.556	52.663	28.561	15.905	31.355	32.102	50.051	49.642	25	25	40	25	40	40	40	40	20	20	40	40	40	40	40	0	0	0	0	0	0	0	3.299	0	0	0	3.108	3.562	0	0	66.939	67.73	81.58
66792	37.5	65.587	73.795	64.925	88.684	89.503	89.373	95.333	87.556	52.663	28.561	15.905	31.355	32.102	50.051	49.642	25	25	40	25	40	40	40	40	20	20	40	40	40	40	40	0	0	0	0	0	0	0	3.299	0	0	0	3.108	3.562	0	0	66.939	67.73	81.58
66794	37.5	64.605	73.149	64.09	88.801	89.468	89.435	96.403	90.59	53.809	28.876	16.09	31.634	32.582	50.874	51.103	50	50	40	25	20	20	20	40	20	20	40	40	40	40	20	0	0	0	0	0	0	0	0	0	0	0	0	3.108	0	0	69.122	68.754	82.09
66795	37.5	63.919	75.622	68.773	89.548	89.38	89.601	96.558	89.039	52.634	28.491	15.964	31.434	32.217	50.491	50.194	25	50	40	25	20	20	40	40	40	20	20	40	20	40	20	0	0	0	0	0	0	2.421	0	0	0	0	0	0	0	0	67.059	69.461	80.464
66796	37.5	63.921	75.622	68.774	89.556	89.405	89.518	96.25	88.93	52.719	28.649	16.293	31.579	31.942	50.43	51.075	25	50	40	25	20	20	40	40	40	20	20	40	20	40	20	0	0	0	0	0	0	2.421	0	0	0	0	0	0	0	0	67.059	69.461	80.464
66797	37.5	69.348	73.35	65.728	92.145	92.65	91.76	95.768	86.164	51.836	28.674	16.311	31.496	32.116	50.486	51.53	50	50	40	25	40	40	40	40	40	40	40	20	20	20	20	50.387	0	0	0	3.541	0	2.421	0	2.376	0	0	0	0	0	0	82.111	71.125	80.556
66798	37.5	65.211	75.951	69.12	88.938	88.533	88.424	95.77	88.667	52.819	28.605	16.205	32.049	32.685	50.321	49.99	25	50	40	25	20	40	40	40	20	20	20	40	40	20	20	0	2.423	0	0	0	2.561	0	0	0	0	0	0	0	0	0	67.194	71.687	80.08
66799	37.5	65.212	75.953	69.208	89.33	89.329	89.611	95.97	88.722	52.866	28.492	15.808	31.362	32.222	50.676	51.447	25	50	40	25	20	40	40	40	20	20	20	40	40	20	20	0	2.423	0	0	0	2.561	0	0	0	0	0	0	0	0	0	67.194	71.687	80.08
66800	37.5	65.587	73.795	64.925	88.684	89.503	89.373	95.333	87.556	52.663	28.561	15.905	31.355	32.102	50.051	49.642	25	25	40	50	40	20	40	20	20	40	20	40	40	40	20	0	0	0	36.498	2.421	0	0	0	0	1.14	0	0	3.108	0	0	66.957	67.744	81.675
66801	37.5	65.587	73.795	64.925	88.684	89.503	89.373	95.333	87.556	52.663	28.561	15.905	31.355	32.102	50.051	49.642	25	25	40	50	40	20	40	20	20	40	20	40	40	40	20	0	0	0	36.498	2.421	0	0	0	0	1.14	0	0	3.108	0	0	66.957	67.744	81.675
66802	37.5	65.587	73.795	64.925	88.684	89.503	89.373	95.333	87.556	52.663	28.561	15.905	31.355	32.102	50.051	49.642	25	25	40	50	40	20	40	20	20	40	20	40	40	40	20	0	0	0	36.498	2.421	0	0	0	0	1.14	0	0	3.108	0	0	66.957	67.744	81.675
66803	37.5	61.844	73.07	64.055	89.198	90.361	90.942	97.107	91.383	53.76	28.754	16.308	32.39	33.02	50.252	49.74	50	50	20	50	40	40	40	40	20	20	20	40	40	20	40	41.384	0	0	50.051	0	0	2.421	3.541	0	0	0	2.564	3.108	0	54.72	74.057	71.125	80.118
66804	37.5	65.695	73.139	63.859	89.683	91.989	92.446	94.289	82.629	51.324	28.36	15.94	31.652	32.288	49.898	49.081	50	50	40	50	40	40	20	40	20	20	40	20	40	20	20	39.287	3.258	3.572	0	0	2.55	0	2.374	0	0	0	0	0	0	0	72.151	80.88	95.525
66805	37.5	65.473	73.118	63.559	89.084	91.506	92.754	95.142	83.519	51.396	28.338	15.818	31.452	32.208	50.008	49.407	50	50	20	50	40	40	40	20	40	20	20	40	20	40	40	38.519	3.258	0	54.919	0	2.561	2.421	0	0	0	0	0	0	3.545	47.57	71.45	80.88	79.992
67167	59.375	64.574	73.192	65.011	90.835	91.465	90.2	94.95	88.23	53.075	28.531	15.732	31.075	31.762	49.405	48.248	50	50	20	50	40	40	40	40	20	40	40	20	20	40	20	39.465	3.066	0	38.53	2.525	4.151	2.432	2.686	0	1.36	2.429	0	0	2.429	0	72.314	78.793	80.063
67168	59.375	64.574	73.192	65.011	90.834	91.465	90.199	94.95	88.231	53.075	28.531	15.732	31.075	31.762	49.405	48.247	50	50	20	50	40	40	40	40	20	40	40	20	20	40	20	39.465	3.066	0	38.53	2.525	4.151	2.432	4.226	0	0.864	2.429	0	0	2.429	0	72.314	78.793	80.063
67169	59.375	63.058	73.111	64.005	88.596	89.253	89.269	95.857	88.067	52.52	28.447	15.973	31.911	32.625	50.095	49.344	50	50	20	50	40	40	20	40	20	40	40	20	20	40	20	40.664	2.527	0	47.098	2.432	2.426	0	2.506	0	0.781	4.155	0	0	2.688	0	73.404	72.852	80.093
67170	59.375	63.056	73.111	64.005	88.594	89.225	88.957	95.239	87.26	52.424	28.442	15.972	31.91	32.621	50.062	49.358	50	50	20	50	40	20	40	40	40	20	20	40	20	40	40	40.664	2.527	0	47.098	2.432	0	2.426	2.506	2.429	0	0	4.155	0	4.231	38.681	73.404	72.852	80.093
67171	59.375	64.465	78.266	74.202	90.176	89.001	88.381	94.978	87.186	52.337	28.4	15.773	31.198	31.817	50.044	49.671	50	50	20	50	40	40	20	20	20	40	40	40	40	20	40	39.374	2.527	0	38.822	2.432	2.432	0	0	0	0.782	2.432	2.508	2.508	0	37.739	72.23	72.852	80.062
67172	59.375	64.86	78.968	74.458	90.014	88.966	88.375	94.982	87.188	52.335	28.4	15.773	31.194	31.826	50.124	49.768	50	50	20	50	40	40	20	20	20	40	40	40	40	20	40	39.374	2.527	0	38.824	2.43	2.43	0	0	0	0.783	2.434	2.466	2.466	0	38.39	72.23	72.851	80.062
67173	59.375	63.008	73.105	63.886	88.354	89.024	89.098	95.822	88.044	52.52	28.433	15.772	31.223	31.911	49.826	49.209	50	50	20	50	40	40	20	40	20	20	20	40	40	20	20	39.974	2.527	0	41.107	2.43	2.426	0	2.463	0	0	0	0.804	2.429	0	0	72.777	72.851	80.08
67174	59.375	63.004	73.104	63.887	88.352	88.994	88.775	95.197	87.247	52.427	28.429	15.772	31.223	31.906	49.784	49.217	50	50	20	50	40	20	40	40	40	20	20	20	40	20	20	39.974	2.527	0	41.107	2.43	0	2.426	2.463	2.429	0	0	0	0.804	0	0	72.777	72.851	80.08
67175	59.375	63.7	73.129	64.088	88.857	89.587	89.293	94.499	84.019	51.504	28.338	15.7	31.007	31.703	49.759	49.337	50	50	20	25	40	40	40	40	40	40	20	20	20	40	20	39.427	2.676	0	0	2.525	2.463	0.803	2.43	0	0	0	0	0	0	0	72.278	74.506	79.526
67176	59.375	63.7	73.129	64.089	88.857	89.587	89.293	94.498	84.019	51.505	28.338	15.7	31.007	31.703	49.759	49.337	50	50	20	25	20	40	40	40	40	40	20	40	20	20	20	39.427	2.676	0	0	0	2.525	2.463	0.803	2.432	0	0	0	0	0	0	72.278	74.506	80.063
67177	59.375	65.587	73.795	64.925	88.684	89.503	89.373	95.333	87.556	52.663	28.561	15.905	31.355	32.102	50.051	49.642	25	50	40	25	20	40	40	40	20	40	20	20	20	20	20	0	0.804	0	0	0	2.673	0	0	0	0	0	0	0	0	0	67.609	73.353	80.522
67179	59.375	65.587	73.795	64.925	88.684	89.503	89.373	95.333	87.556	52.663	28.561	15.905	31.355	32.102	50.051	49.642	25	50	40	25	20	20	40	40	40	40	20	20	20	20	20	0	0.804	0	0	0	0	2.673	0	0	0	0	0	0	0	0	67.609	73.353	80.522
67181	59.375	65.587	73.795	64.925	88.684	89.503	89.373	95.333	87.556	52.663	28.561	15.905	31.355	32.102	50.051	49.642	50	50	40	25	20	20	20	20	20	20	40	40	40	20	20	0	0	0	0	0	0	0	0	0	0	0.804	0	0	0	0	68.115	68.623	81.392
67182	59.375	65.587	73.795	64.925	88.684	89.503	89.373	95.333	87.556	52.663	28.561	15.905	31.355	32.102	50.051	49.642	50	50	40	25	20	20	20	20	20	20	40	40	40	20	20	0	0	0	0	0	0	0	0	0	0	0.804	0	0	0	0	70.855	68.623	79.992
67183	59.375	65.587	73.795	64.925	88.684	89.503	89.373	95.333	87.556	52.663	28.561	15.905	31.355	32.102	50.051	49.642	25	50	40	25	20	20	20	40	40	40	20	20	20	20	20	0	0	0	0	0	0	0	0	0	0	0	0	0	0	0	67.047	69.411	79.898
67185	59.375	65.587	73.795	64.925	88.684	89.503	89.373	95.333	87.556	52.663	28.561	15.905	31.355	32.102	50.051	49.642	25	50	40	25	20	20	40	40	40	20	20	20	20	20	40	0	0	0	0	0	0	0	0	0	0	0	0	0	0	0	67.047	69.411	79.898
67187	59.375	65.587	73.795	64.925	88.684	89.503	89.373	95.333	87.556	52.663	28.561	15.905	31.355	32.102	50.051	49.642	25	50	40	25	20	20	40	40	40	20	20	20	20	20	20	0	0	0	0	0	0	0	0	0	0	0	0	0	0	0	67.047	68.483	80.522
67189	59.375	65.587	73.795	64.925	88.684	89.503	89.373	95.333	87.556	52.663	28.561	15.905	31.355	32.102	50.051	49.642	25	50	40	25	20	20	20	40	40	40	20	20	20	20	20	0	0	0	0	0	0	0	0	0	0	0	0	0	0	0	67.047	69.411	79.898
67191	59.375	65.587	73.795	64.925	88.684	89.503	89.373	95.333	87.556	52.663	28.561	15.905	31.355	32.102	50.051	49.642	25	50	40	25	20	20	20	20	40	40	20	20	20	40	40	0	0	0	0	0	0	0	0	0	0	0	0	0	0	0	67.037	68.472	79.992
67193	59.375	65.587	73.795	64.925	88.684	89.503	89.373	95.333	87.556	52.663	28.561	15.905	31.355	32.102	50.051	49.642	25	50	40	25	20	20	20	40	40	20	20	20	20	40	20	0	0	0	0	0	0	0	0	0	0	0	0	0	0	0	67.037	68.472	79.992
67195	59.375	65.587	73.795	64.925	88.684	89.503	89.373	95.333	87.556	52.663	28.561	15.905	31.355	32.102	50.051	49.642	25	50	40	25	20	20	20	40	40	20	20	20	20	40	20	0	0	0	0	0	0	0	0	0	0	0	0	0	0	0	67.037	68.472	79.992
67197	59.375	65.587	73.795	64.925	88.684	89.503	89.373	95.333	87.556	52.663	28.561	15.905	31.355	32.102	50.051	49.642	25	50	40	25	20	20	20	20	40	40	20	20	20	40	40	0	0	0	0	0	0	0	0	0	0	0	0	0	2.676	12.31	67.037	68.472	79.992
67199	59.375	65.587	73.795	64.925	88.684	89.503	89.373	95.333	87.556	52.663	28.561	15.905	31.355	32.102	50.051	49.642	25	50	40	25	20	20	20	40	40	20	20	20	20	20	20	0	0	0	0	0	0	0	0	0	0	0	0	0	0	0	67.036	68.483	79.885
67201	59.375	65.587	73.795	64.925	88.684	89.503	89.373	95.333	87.556	52.663	28.561	15.905	31.355	32.102	50.051	49.642	25	50	40	25	20	20	20	40	40	20	20	20	20	20	40	0	0	0	0	0	0	0	0	0	0	0	0	0	0	0	67.036	68.483	79.885
67203	59.375	65.587	73.795	64.925	88.684	89.503	89.373	95.333	87.556	52.663	28.561	15.905	31.355	32.102	50.051	49.642	25	50	40	25	20	20	20	40	40	20	20	20	20	40	40	0	0	0	0	0	0	0	0	0	0	0	0	0	0	0	67.036	68.483	79.885
67205	59.375	65.587	73.795	64.925	88.684	89.503	89.373	95.333	87.556	52.663	28.561	15.905	31.355	32.102	50.051	49.642	25	50	40	25	20	20	20	20	40	40	20	20	20	20	20	0	0	0	0	0	0	0	0	0	0	0	0	0	0	0	67.036	68.483	79.885
67207	59.375	65.587	73.795	64.925	88.684	89.503	89.373	95.333	87.556	52.663	28.561	15.905	31.355	32.102	50.051	49.642	25	50	40	25	20	20	20	40	40	20	20	20	20	20	40	0	0	0	0	0	0	0	0	0	0	0	0	0	0	0	67.036	68.366	79.891
67209	59.375	65.587	73.795	64.925	88.684	89.503	89.373	95.333	87.556	52.663	28.561	15.905	31.355	32.102	50.051	49.642	25	50	40	25	20	20	20	40	40	20	20	20	20	20	40	0	0	0	0	0	0	0	0	0	0	0	0	0	0	0	67.036	68.366	79.891
67211	59.375	65.587	73.795	64.925	88.684	89.503	89.373	95.333	87.556	52.663	28.561	15.905	31.355	32.102	50.051	49.642	25	50	40	25	20	20	20	40	40	20	20	20	20	20	40	0	0	0	0	0	0	0	0	0	0	0	0	0	0	0	67.036	68.472	79.82
67213	59.375	65.587	73.795	64.925	88.684	89.503	89.373	95.333	87.556	52.663	28.561	15.905	31.355	32.102	50.051	49.642	25	50	40	25	20	20	20	40	40	20	20	20	20	20	20	0	0	0	0	0	0	0	0	0	0	0	0	0	0	0	67.036	68.366	79.891
67215	59.375	65.587	73.795	64.925	88.684	89.503	89.373	95.333	87.556	52.663	28.561	15.905	31.355	32.102	50.051	49.642	25	50	40	25	20	20	20	20	40	20	20	40	20	20	40	0	0	0	0	0	0	0	0	0	0	0	0	0	0	0	67.027	68.022	79.885
67217	59.375	65.587	73.795	64.925	88.684	89.503	89.373	95.333	87.556	52.663	28.561	15.905	31.355	32.102	50.051	49.642	25	50	40	25	20	20	20	20	40	20	20	40	20	20	40	0	0	0	0	0	0	0	0	0	0	0	0	0	0	0	67.027	68.022	79.885
67219	59.375	65.587	73.795	64.925	88.684	89.503	89.373	95.333	87.556	52.663	28.561	15.905	31.355	32.102	50.051	49.642	25	50	40	25	20	20	20	20	40	20	20	40	20	20	40	0	0	0	0	0	0	0	0	0	0	0	0	0	0	0	67.027	68.022	79.885
67221	59.375	65.587	73.795	64.925	88.684	89.503	89.373	95.333	87.556	52.663	28.561	15.905	31.355	32.102	50.051	49.642	25	50	40	25	20	20	20	20	40	20	20	20	20	40	20	0	0	0	0	0	0	0	0	0	0	0	0	0	0	0	67.027	68.463	79.588
67223	59.375	65.587	73.795	64.925	88.684	89.503	89.373	95.333	87.556	52.663	28.561	15.905	31.355	32.102	50.051	49.642	25	25	40	25	20	40	20	20	40	20	20	40	20	20	40	0	0	0	0	0	0	0	0	0	0	0	0	0	0	0	66.915	67.712	79.82
67226	59.375	65.587	73.795	64.925	88.684	89.503	89.373	95.333	87.556	52.663	28.561	15.905	31.355	32.102	50.051	49.642	25	25	40	25	20	40	20	20	40	20	20	40	20	20	20	0	0	0	0	0	0	0	0	0	0	0	0	0	0	0	66.915	67.712	79.82
67229	59.375	65.587	73.795	64.925	88.684	89.503	89.373	95.333	87.556	52.663	28.561	15.905	31.355	32.102	50.051	49.642	25	25	40	25	20	40	20	20	40	20	20	40	20	20	40	0	0	0	0	0	0	0	0	0	0	0	0	0	0	0	66.915	67.712	79.82
67232	59.375	65.587	73.795	64.925	88.684	89.503	89.373	95.333	87.556	52.663	28.561	15.905	31.355	32.102	50.051	49.642	25	25	40	25	20	40	20	20	20	40	20	20	20	20	40	0	0	0	0	0	0	0	0	0	0	0	0	0	0	0	66.915	67.712	79.82
67268	NA	65.544	76.223	69.659	90.653	90.652	90.807	96.826	89.504	52.929	28.494	15.801	31.287	31.939	49.925	49.648	25	50	40	25	20	20	40	20	40	40	20	20	40	40	40	0	0	0	0	0	0	1.388	0	0	0	0	0	0	0	0	67.124	72.775	80.102
67269	NA	65.892	76.237	69.667	90.657	90.535	89.912	95.65	88.251	52.777	28.716	16.162	31.41	32.119	50.178	50.048	25	50	40	25	20	20	40	20	40	40	20	20	40	40	40	0	0	0	0	0	0	1.388	0	0	0	0	0	0	0	0	67.124	72.775	80.102
67270	NA	71.635	73.34	64.225	89.051	89.682	89.575	96.098	88.599	52.506	28.458	15.897	31.325	32.112	50.327	50.013	50	50	40	25	20	20	40	40	40	40	20	20	20	20	20	22.519	0	0	0	0	0	0	0	0	0	0	0	0	0	0	77.899	69.492	81.086
67271	NA	64.069	75.613	68.846	89.822	89.849	90.324	97.005	90.269	53.2	28.527	15.679	31.242	32.147	50.228	49.96	25	50	40	25	20	40	40	40	40	20	20	20	20	20	20	0	0	0	0	0	0	0	0	0	0	0	0	0	0	0	67.058	69.492	80.594
67272	NA	64.048	76.05	71.16	90.863	89.708	89.16	95.55	87.874	52.755	28.65	16.025	31.644	32.724	51.047	50.21	25	50	40	25	20	40	40	40	40	20	20	20	20	20	20	0	0	0	0	0	0	0	0	0	0	0	0	0	0	0	67.058	69.492	80.594
67274	NA	63.538	73.083	63.816	88.489	89.492	89.785	95.989	88.885	53.118	28.621	15.832	31.322	32.377	50.593	49.991	50	50	40	25	20	40	40	40	40	40	40	20	40	20	20	0	0	0	0	0	0	0	0	0	0	0	0	0	0	0	70.257	68.65	80.594
67275	NA	65.587	73.795	64.925	88.684	89.503	89.373	95.333	87.556	52.663	28.561	15.905	31.355	32.102	50.051	49.642	25	25	40	50	40	40	20	20	20	20	20	40	40	20	20	0	0	0	0	0	0	0	0	0	0	0	1.389	0	0	0	66.937	67.728	81.086
67276	NA	65.587	73.795	64.925	88.684	89.503	89.373	95.333	87.556	52.663	28.561	15.905	31.355	32.102	50.051	49.642	25	25	40	50	40	40	20	20	20	20	20	40	40	20	20	0	0	0	0	0	0	0	0	0	0	0	1.389	0	0	0	66.937	67.728	81.086
67277	NA	65.587	73.795	64.925	88.684	89.503	89.373	95.333	87.556	52.663	28.561	15.905	31.355	32.102	50.051	49.642	25	25	40	50	40	40	20	20	20	20	20	40	40	20	20	0	0	0	0	0	0	0	0	0	0	0	1.389	0	0	0	66.937	67.728	81.086
67278	NA	65.587	73.795	64.925	88.684	89.503	89.373	95.333	87.556	52.663	28.561	15.905	31.355	32.102	50.051	49.642	25	25	40	50	40	40	20	20	20	40	20	20	40	20	40	0	0	0	0	0	0	0	0	0	0.447	0	0	0	0	0	66.937	67.728	81.086
67279	NA	65.587	73.795	64.925	88.684	89.503	89.373	95.333	87.556	52.663	28.561	15.905	31.355	32.102	50.051	49.642	25	25	40	50	40	40	20	20	20	40	20	20	40	20	40	0	0	0	0	0	0	0	0	0	0.447	0	0	0	0	0	66.937	67.728	81.086
67280	NA	65.587	73.795	64.925	88.684	89.503	89.373	95.333	87.556	52.663	28.561	15.905	31.355	32.102	50.051	49.642	25	25	40	50	40	40	20	20	20	40	20	20	40	20	40	0	0	0	0	0	0	0	0	0	0.447	0	0	0	0	0	66.937	67.728	81.086
67281	NA	63.909	73.08	63.643	88.437	89.626	89.69	94.93	85.372	51.757	28.435	15.916	31.444	32.318	50.406	49.706	50	50	40	25	20	20	40	40	40	40	40	40	20	40	20	0	0	0	0	0	0	0	2.402	0	0	0	0	0	0	0	68.161	70.186	80.594
67282	NA	65.587	73.795	64.925	88.684	89.503	89.373	95.333	87.556	52.663	28.561	15.905	31.355	32.102	50.051	49.642	25	25	40	25	20	40	40	40	20	20	20	20	40	40	20	0	0	0	0	0	0	0	0	0	0	0	0	0	0	0	66.934	67.727	80.594
67283	NA	65.587	73.795	64.925	88.684	89.503	89.373	95.333	87.556	52.663	28.561	15.905	31.355	32.102	50.051	49.642	25	25	40	25	20	40	40	40	20	20	20	20	40	40	20	0	0	0	0	0	0	0	0	0	0	0	0	0	0	0	66.934	67.727	80.594
67284	NA	65.587	73.795	64.925	88.684	89.503	89.373	95.333	87.556	52.663	28.561	15.905	31.355	32.102	50.051	49.642	25	25	40	25	20	40	40	40	20	20	20	20	40	40	20	0	0	0	0	0	0	0	0	0	0	0	0	0	0	0	66.934	67.727	80.594
67285	NA	64.145	75.894	68.757	89.325	89.047	88.594	95.422	88.089	52.69	28.608	15.986	31.353	32.141	50.268	50.067	25	50	40	25	20	20	40	40	40	20	20	20	20	40	40	0	0	0	0	0	0	0	0	0	0	0	0	0	0	0	67.048	69.414	80.135
67286	NA	63.73	75.871	68.644	89.175	89.068	89.17	96.221	89.134	52.879	28.488	15.799	31.278	31.926	49.945	49.834	25	50	40	25	20	20	40	40	40	20	20	20	20	40	40	0	0	0	0	0	0	0	0	0	0	0	0	0	0	0	67.048	69.414	80.135
67287	NA	63.664	76.369	71.047	90.58	89.721	89.218	95.319	88.199	52.922	28.536	15.809	31.342	32.073	49.782	49.066	25	50	40	25	20	20	40	40	40	20	20	20	40	20	40	0	0	0	0	0	0	0	0	0	0	0	0	2.404	0	0	67.048	69.473	80.136
67288	NA	63.827	75.935	68.694	89.355	89.367	88.997	95.315	88.282	53.018	28.669	15.767	30.743	31.556	50.067	50.05	25	50	40	25	20	20	40	40	40	20	20	20	40	20	40	0	0	0	0	0	0	0	0	0	0	0	0	2.404	0	0	67.048	69.473	80.136
67289	NA	64.157	76.078	71.942	91.966	90.2	89.31	95.416	86.725	51.936	28.301	15.743	31.212	32.063	50.441	49.873	25	50	40	25	20	40	40	40	40	20	20	20	20	20	40	0	0	0	0	0	2.402	0	0	0	0	0	0	0	0	35.702	67.066	70.186	80.01
67290	NA	64.131	75.684	68.835	89.613	89.534	89.642	95.82	87.338	52.29	28.419	15.647	31.159	31.978	50.014	49.716	25	50	40	25	20	40	40	40	40	20	20	20	20	20	40	0	0	0	0	0	2.402	0	0	0	0	0	0	0	0	35.702	67.066	70.186	80.01
67291	NA	65.587	73.795	64.925	88.684	89.503	89.373	95.333	87.556	52.663	28.561	15.905	31.355	32.102	50.051	49.642	25	25	40	50	20	40	40	20	20	20	20	40	40	20	40	0	0	0	36.937	0	0	0	0	0	0	0	2.333	0	0	0	66.945	67.735	81.044
67292	NA	65.587	73.795	64.925	88.684	89.503	89.373	95.333	87.556	52.663	28.561	15.905	31.355	32.102	50.051	49.642	25	25	40	50	20	40	40	20	20	20	20	40	40	20	40	0	0	0	36.937	0	0	0	0	0	0	0	2.333	0	0	0	66.945	67.735	81.044
67293	NA	65.587	73.795	64.925	88.684	89.503	89.373	95.333	87.556	52.663	28.561	15.905	31.355	32.102	50.051	49.642	25	25	40	50	20	40	40	20	20	20	20	40	40	20	40	0	0	0	36.937	0	0	0	0	0	0	0	2.333	0	0	0	66.945	67.735	81.044
67294	NA	64.157	76.294	70.984	90.848	89.949	89.137	94.882	87.234	52.592	28.451	15.947	31.634	32.313	50.059	49.303	25	50	40	25	20	20	40	40	40	40	20	20	40	20	20	0	0	0	0	0	0	0	2.402	0	0	0	0	0	0	0	67.066	70.206	80.016
67295	NA	63.959	75.984	69.521	90.471	90.186	89.51	95.164	87.86	52.85	28.541	15.838	31.279	31.978	50.02	49.782	25	50	40	25	20	20	40	40	40	40	20	20	40	20	20	0	0	0	0	0	0	0	2.402	0	0	0	0	0	0	0	67.066	70.206	80.016
67296	NA	61.114	73.155	64.374	88.659	89.258	88.941	95.21	87.91	53.016	28.68	16.039	31.795	32.564	50.142	49.312	50	50	20	25	40	40	40	20	20	40	40	40	40	40	20	38.983	0	0	0	0	0	0	0	0	1.176	3.595	0	0	0	0	71.873	69.736	79.534
67297	NA	65.186	73.186	64.632	89.921	90.624	90.576	96.04	87.54	52.192	28.111	14.917	30.516	32.301	51.043	50.638	50	50	40	25	20	40	40	40	40	40	40	40	20	20	20	0	0	0	0	0	0	0	0	0	1.156	0	2.405	0	0	0	73.743	68.84	81.057
67298	NA	65.587	73.795	64.925	88.684	89.503	89.373	95.333	87.556	52.663	28.561	15.905	31.355	32.102	50.051	49.642	25	25	40	25	20	40	40	40	20	20	40	40	40	40	40	0	0	0	0	0	0	2.402	0	0	0	0	0	0	0	35.702	66.945	67.735	81.057
67299	NA	65.587	73.795	64.925	88.684	89.503	89.373	95.333	87.556	52.663	28.561	15.905	31.355	32.102	50.051	49.642	25	25	40	25	20	40	40	40	20	20	40	40	40	40	40	0	0	0	0	0	0	2.402	0	0	0	0	0	0	0	35.702	66.945	67.735	81.057
67300	NA	65.587	73.795	64.925	88.684	89.503	89.373	95.333	87.556	52.663	28.561	15.905	31.355	32.102	50.051	49.642	25	25	40	25	20	40	40	40	20	20	40	40	40	40	40	0	0	0	0	0	0	2.402	0	0	0	0	0	0	0	35.702	66.945	67.735	81.057
67301	NA	66.105	75.978	69.537	89.986	89.947	90.097	96.282	88.721	52.767	28.534	15.682	30.959	31.983	50.325	49.868	25	50	40	25	40	40	40	40	20	40	20	20	40	20	40	0	2.333	0	0	2.402	0	3.592	0	0	1.176	0	0	0	0	25.252	67.217	70.667	82.867
67302	NA	66.127	75.98	69.551	90.018	90.025	90.153	95.95	88.248	52.649	28.366	15.804	31.467	32.201	50.116	49.627	25	50	40	25	40	40	40	40	20	40	20	20	40	20	40	0	2.333	0	0	2.402	0	3.592	0	0	1.176	0	0	0	0	25.252	67.217	70.667	82.867
67303	NA	63.977	75.899	69.508	90.367	89.874	89.249	95.435	87.815	52.732	28.554	15.874	31.492	32.348	50.285	49.661	25	50	40	25	20	40	40	40	40	40	20	40	20	20	20	0	0	0	0	0	0	0	0	0	0	0	0	0	0	0	67.066	69.848	80.352
67304	NA	64.32	76.218	71.027	90.844	89.713	88.784	95.16	88.473	53.059	28.634	15.922	31.247	31.983	49.98	49.314	25	50	40	25	20	40	40	40	40	40	20	40	20	20	20	0	0	0	0	0	0	0	0	0	0	0	0	0	0	0	67.066	69.848	80.352
67305	NA	64.524	75.887	69.359	90.635	90.596	90.388	96.369	89.126	52.819	28.527	15.965	31.334	31.914	50.1	49.531	25	50	40	25	20	40	40	40	40	20	20	20	20	40	40	0	0	0	0	0	3.592	0	0	0	0	0	0	0	0	0	67.074	68.704	82.867
67306	NA	64.786	75.898	69.378	90.668	90.645	90.571	96.372	88.471	52.584	28.576	15.943	31.211	31.954	50.058	49.706	25	50	40	25	20	40	40	40	40	20	20	20	20	40	40	0	0	0	0	0	3.592	0	0	0	0	0	0	0	0	0	67.074	68.704	82.867
67307	NA	63.969	75.873	68.75	89.277	89.032	88.693	95.682	89.147	53.18	28.645	15.947	31.375	32.138	50.336	50.302	25	50	40	25	20	40	40	40	40	20	20	20	20	20	40	0	0	0	0	0	0	0	0	0	0	0	0	0	0	25.252	67.056	69.069	80.352
67308	NA	63.626	75.854	68.665	89.161	89.017	88.912	95.866	88.844	52.88	28.494	15.837	31.508	32.381	50.377	50.108	25	50	40	25	20	40	40	40	40	20	20	20	20	20	40	0	0	0	0	0	0	0	0	0	0	0	0	0	0	25.252	67.056	69.069	80.352
67310	NA	65.587	73.795	64.925	88.684	89.503	89.373	95.333	87.556	52.663	28.561	15.905	31.355	32.102	50.051	49.642	25	25	40	50	40	40	20	20	20	20	20	20	40	40	20	0	0	0	0	0	0	0	0	0	0	0	0	0	0	0	66.933	67.726	80.352
67311	NA	65.587	73.795	64.925	88.684	89.503	89.373	95.333	87.556	52.663	28.561	15.905	31.355	32.102	50.051	49.642	25	25	40	50	40	40	20	20	20	20	20	20	40	40	20	0	0	0	0	0	0	0	0	0	0	0	0	0	0	0	66.933	67.726	80.352
67312	NA	65.587	73.795	64.925	88.684	89.503	89.373	95.333	87.556	52.663	28.561	15.905	31.355	32.102	50.051	49.642	25	25	40	50	40	40	20	20	20	20	20	20	40	40	20	0	0	0	0	0	0	0	0	0	0	0	0	0	0	0	66.933	67.726	80.352
67313	NA	65.587	73.795	64.925	88.684	89.503	89.373	95.333	87.556	52.663	28.561	15.905	31.355	32.102	50.051	49.642	25	25	40	50	40	40	20	20	20	20	20	20	20	40	40	0	0	0	0	0	0	0	0	0	0	0	0	0	0	0	66.933	67.726	80.352
67314	NA	65.587	73.795	64.925	88.684	89.503	89.373	95.333	87.556	52.663	28.561	15.905	31.355	32.102	50.051	49.642	25	25	40	50	40	40	20	20	20	20	20	20	20	40	40	0	0	0	0	0	0	0	0	0	0	0	0	0	0	0	66.933	67.726	80.352
67315	NA	65.587	73.795	64.925	88.684	89.503	89.373	95.333	87.556	52.663	28.561	15.905	31.355	32.102	50.051	49.642	25	25	40	50	40	40	20	20	20	20	20	20	20	40	40	0	0	0	0	0	0	0	0	0	0	0	0	0	0	0	66.933	67.726	80.352
67526	59.375	64.589	73.174	64.613	90.023	90.775	90.004	93.832	82.629	51.375	28.355	15.807	31.391	32.135	49.94	49.436	50	50	20	50	40	40	40	20	40	40	20	20	20	20	40	39.94	2.88	0	24.151	2.699	2.507	2.461	0	0	0.773	0	0	0	0	36.805	72.746	76.754	80.075
67527	59.375	64.589	73.174	64.615	90.024	90.775	90.003	93.832	82.629	51.375	28.356	15.807	31.391	32.135	49.94	49.436	50	50	20	25	20	40	40	40	40	40	20	20	40	20	40	39.94	2.88	0	0	0	1.571	2.699	2.507	0	0.792	0	0	2.405	0	36.805	72.746	76.754	80.075
67528	59.375	63.66	73.139	64.331	89.388	90.143	90.04	95.904	87.891	52.512	28.448	15.867	31.442	31.87	49.673	49.488	50	50	20	50	40	40	40	20	40	40	20	40	20	20	40	40.676	2.702	0	44.237	2.461	2.402	2.507	0	2.405	0.506	0	0	0	0	41.353	73.415	74.796	80.098
67529	59.375	63.662	73.139	64.331	89.388	90.143	90.039	95.904	87.891	52.512	28.448	15.867	31.442	31.87	49.673	49.488	50	50	20	50	40	40	40	20	40	20	20	40	40	20	40	40.676	2.702	0	44.237	2.461	2.402	2.507	0	2.405	0	0	1.572	0	0	41.353	73.415	74.796	80.098
67530	59.375	65.587	73.795	64.925	88.684	89.503	89.373	95.333	87.556	52.663	28.561	15.905	31.355	32.102	50.051	49.642	25	25	40	25	40	40	40	40	20	20	40	40	20	40	40	0	0	1.571	0	2.877	2.507	2.507	2.461	0	0	2.464	2.702	0	2.405	36.805	67.935	68.486	86.42
67533	59.375	63.566	73.126	64.129	89.034	89.874	89.911	95.87	87.819	52.505	28.442	15.777	31.118	31.516	49.506	49.345	50	50	20	50	40	40	40	20	40	40	20	40	40	20	40	39.866	2.702	0	41.47	2.457	2.402	2.457	0	2.405	0.764	0	2.229	2.702	0	37.707	72.679	74.792	80.074
67534	59.375	63.567	73.126	64.129	89.035	89.874	89.911	95.869	87.819	52.505	28.442	15.777	31.118	31.516	49.506	49.345	50	50	20	50	40	40	40	20	40	40	20	40	40	20	40	39.866	2.702	0	41.47	2.457	2.402	2.457	0	2.405	0.764	0	2.229	2.702	0	37.707	72.679	74.792	80.074
67535	59.375	63.565	73.126	64.128	89.029	89.865	89.891	95.821	87.664	52.458	28.436	15.753	30.94	31.096	49.202	49.29	50	50	20	50	40	40	40	20	40	40	20	20	40	40	20	39.867	2.7	0	41.504	2.457	2.373	2.457	0	2.229	0.773	0	0	2.405	2.702	0	72.68	74.768	80.074
67536	59.375	63.568	73.126	64.128	89.03	89.865	89.891	95.821	87.664	52.458	28.436	15.752	30.94	31.096	49.202	49.29	50	50	20	50	40	40	40	20	40	40	20	20	40	40	20	39.867	2.7	0	41.504	2.457	2.373	2.457	0	2.229	0.773	0	0	2.405	2.702	0	72.68	74.768	80.074
67537	59.375	61.393	73.111	64.303	89.035	89.234	88.157	94.987	88.136	52.821	28.492	15.824	31.438	32.3	50.37	49.967	50	50	20	25	40	40	40	40	40	20	20	40	40	40	20	38.509	2.7	0	0	2.457	2.457	2.457	2.457	2.702	0	0	2.405	2.405	2.702	0	80.085	74.768	80.074
67557	59.375	62.591	73.085	63.689	87.952	88.714	89.416	96.769	89.621	52.94	28.501	15.908	31.718	32.49	50.111	49.584	50	50	20	25	40	40	40	40	40	40	20	20	40	40	40	40.641	2.415	0	0	2.49	2.904	2.517	1.744	0	0.935	0	0	3.658	2.515	38.499	73.383	71.6	80.057
67558	59.375	62.666	73.085	63.646	87.849	88.536	88.735	95.934	88.882	52.878	28.485	15.714	31.054	31.861	50.395	50.63	50	50	20	50	40	40	20	40	40	40	20	20	20	40	40	39.102	2.492	0	38.509	2.517	0	0	2.904	3.658	1.156	0	0	0	1.746	26.106	71.982	72.461	80.053
67559	59.375	64.548	73.26	65.97	92.064	92.089	90.198	93.489	82.755	51.467	28.353	15.659	30.886	31.616	49.799	49.512	50	50	20	50	40	40	40	40	40	40	20	20	20	20	40	39.102	2.907	0	26.82	2.413	2.517	2.904	2.49	2.515	0.809	0	0	0	0	38.459	71.982	77.054	80.053
67560	59.375	64.803	73.186	64.767	90.327	90.991	89.707	93.376	82.63	51.452	28.352	15.653	30.863	31.59	49.857	49.921	50	50	40	50	40	40	20	40	40	40	20	20	20	40	20	40.406	2.907	1.744	37.106	2.504	0	0	2.409	3.658	1.156	0	0	0	2.907	0	73.17	77.054	87.715
67561	59.375	65.587	73.795	64.925	88.684	89.503	89.373	95.333	87.556	52.663	28.561	15.905	31.355	32.102	50.051	49.642	25	50	40	50	40	40	40	20	20	40	40	40	20	20	40	0	2.492	3.591	56.19	1.704	2.517	2.413	0	0	0.776	2.907	0	0	0	38.369	67.554	72.461	90.67
67563	59.375	64.719	73.187	64.824	90.451	91.18	90.379	94.182	83.364	51.55	28.475	16.244	31.929	32.454	50.077	49.573	50	50	20	50	40	20	40	40	40	40	20	40	20	20	40	40.736	2.906	0	26.82	2.866	0	2.513	2.51	2.507	0.935	0	1.521	0	0	36.916	73.47	77.049	80.099
67564	59.375	64.72	73.187	64.825	90.452	91.18	90.378	94.181	83.377	51.621	28.597	16.254	31.718	32.374	50.069	49.524	50	50	20	50	40	40	20	40	40	40	20	40	20	20	40	40.736	2.906	0	26.82	2.866	2.513	0	2.51	2.907	0.806	0	1.521	0	0	38.562	73.47	77.049	80.099
67565	59.375	65.587	73.795	64.925	88.684	89.503	89.373	95.333	87.556	52.663	28.561	15.905	31.355	32.102	50.051	49.642	25	25	40	50	40	40	20	20	40	20	20	40	40	40	40	0	0	0	55.219	3.654	0	0	0	2.492	0	0	2.52	2.415	2.412	44.493	67.938	68.489	87.42
67568	59.375	64.666	73.183	64.751	90.284	91	90.147	93.814	82.451	51.311	28.355	15.911	31.757	32.523	50.116	49.585	50	50	20	50	40	40	40	20	20	20	40	20	40	40	40	40.779	2.868	0	23.371	2.904	2.51	2.513	0	0	0	1.746	0	2.507	2.907	36.916	73.508	76.63	80.099
67569	59.375	64.667	73.183	64.75	90.284	91	90.147	93.814	82.451	51.311	28.355	15.911	31.757	32.523	50.116	49.585	50	50	20	50	40	40	40	20	20	20	40	20	40	40	40	40.779	2.868	0	23.371	2.904	2.51	2.513	0	0	0	1.746	0	2.507	2.907	36.916	73.508	76.63	80.099
69791	59.375	64.589	73.162	64.436	89.819	90.761	90.217	93.939	82.563	51.321	28.348	15.814	31.402	32.126	49.942	49.438	50	50	20	50	40	40	40	20	40	40	20	20	20	20	40	39.94	2.88	0	24.151	2.699	2.507	2.461	0	0	0.773	0	0	0	0	36.805	72.746	76.754	80.075
69792	59.375	64.59	73.162	64.437	89.82	90.761	90.216	93.939	82.564	51.321	28.348	15.814	31.402	32.126	49.942	49.438	50	50	20	25	20	40	40	40	40	40	20	20	40	20	40	39.94	2.88	0	0	0	1.571	2.699	2.507	0	0.792	0	0	2.405	0	36.805	72.746	76.754	80.075
69793	59.375	63.66	73.132	64.226	89.263	90.139	90.196	95.974	87.869	52.471	28.439	15.891	31.501	31.853	49.605	49.464	50	50	20	50	40	40	40	20	40	40	20	40	20	20	40	40.676	2.702	0	44.237	2.461	2.402	2.507	0	2.405	0.506	0	0	0	0	41.353	73.415	74.796	80.098
69794	59.375	63.66	73.132	64.226	89.264	90.138	90.195	95.973	87.869	52.472	28.439	15.891	31.5	31.853	49.605	49.464	50	50	20	50	40	40	40	20	40	20	20	40	40	20	40	40.676	2.702	0	44.237	2.461	2.402	2.507	0	2.405	0	0	1.572	0	0	41.353	73.415	74.796	80.098
69795	59.375	65.587	73.795	64.925	88.684	89.503	89.373	95.333	87.556	52.663	28.561	15.905	31.355	32.102	50.051	49.642	25	25	40	25	40	40	40	40	20	20	40	40	20	40	40	0	0	0	0	2.877	2.507	2.507	2.461	0	0	2.464	2.702	0	2.405	36.805	67.935	68.486	86.42
69798	59.375	63.565	73.114	63.932	88.766	89.805	90.133	96.061	87.986	52.412	28.399	15.811	31.302	31.585	49.358	49.329	50	50	20	50	40	40	40	20	40	40	20	40	40	20	40	39.867	2.702	0	41.504	2.402	2.457	2.457	0	2.405	0.773	0	2.405	2.702	0	37.707	72.68	74.792	80.074
69799	59.375	63.567	73.114	63.932	88.766	89.805	90.134	96.061	87.986	52.412	28.399	15.811	31.302	31.585	49.358	49.329	50	50	20	50	40	40	40	20	40	40	20	40	40	20	40	39.867	2.702	0	41.504	2.402	2.457	2.457	0	2.405	0.773	0	2.405	2.702	0	37.707	72.68	74.792	80.074
69800	59.375	63.569	73.114	63.932	88.768	89.808	90.132	96.055	87.974	52.415	28.401	15.81	31.296	31.58	49.368	49.335	50	50	20	50	40	40	40	20	40	40	20	40	40	20	40	39.867	2.702	0	41.504	2.402	2.457	2.457	0	2.405	0.773	0	2.405	2.702	0	37.693	72.68	74.792	80.074
69801	59.375	63.568	73.114	63.932	88.769	89.808	90.132	96.055	87.974	52.415	28.401	15.81	31.296	31.58	49.368	49.335	50	50	20	50	40	40	40	20	40	40	20	40	40	20	40	39.867	2.702	0	41.504	2.402	2.457	2.457	0	2.405	0.773	0	2.405	2.702	0	37.693	72.68	74.792	80.074
69802	59.375	63.643	73.136	64.289	89.337	90.143	90.111	95.947	87.896	52.486	28.449	15.982	31.808	32.181	49.719	49.48	50	50	20	50	40	40	40	20	40	40	20	40	40	40	20	40.698	2.702	0	47.101	2.46	2.402	2.508	0	2.405	1.336	0	4.231	2.688	2.702	0	73.435	74.795	80.093
69803	59.375	63.642	73.136	64.288	89.337	90.143	90.111	95.946	87.897	52.486	28.449	15.982	31.808	32.18	49.719	49.48	50	50	20	50	40	40	40	20	40	40	20	40	40	40	20	40.698	2.702	0	47.101	2.46	2.402	2.508	0	2.405	1.336	0	2.688	4.23	2.702	0	73.435	74.795	80.093
69804	59.375	64.617	73.191	64.997	90.891	91.624	90.481	95.016	88.133	53.055	28.536	15.821	31.392	32.135	49.823	48.744	50	50	20	50	40	40	40	40	20	40	40	20	40	40	20	39.925	3.066	0	41.507	2.508	4.151	2.46	4.226	0	0.864	2.405	0	2.405	2.702	0	72.732	78.795	80.075
69805	59.375	64.617	73.191	64.997	90.891	91.624	90.48	95.016	88.134	53.055	28.536	15.821	31.392	32.135	49.823	48.744	50	50	20	50	40	40	40	40	20	40	40	20	40	40	20	39.925	3.066	0	41.507	2.508	4.151	2.46	2.686	0	1.36	2.405	0	2.405	2.702	0	72.732	78.795	80.075
78992	64.062	62.437	73.071	63.466	87.496	88.285	89.105	96.704	89.567	52.932	28.49	15.752	31.185	31.94	49.911	49.503	50	50	20	25	40	40	40	20	40	40	40	40	20	20	20	39.545	2.403	0	0	2.413	2.685	2.487	0	3.214	0	3.562	0	0	0	0	72.386	71.46	80.067
78993	64.062	62.412	73.07	63.442	87.412	88.167	88.972	96.677	89.575	52.934	28.483	15.66	30.87	31.641	50.05	50.03	50	50	20	25	40	40	40	20	40	40	20	20	40	40	20	39.156	2.404	0	0	2.437	2.487	2.685	0	0	1.033	0	0	0	3.562	0	72.032	71.476	80.059
78994	64.062	63.16	73.112	64.015	88.725	89.502	89.583	96.072	88.803	52.42	27.912	15.19	30.729	31.507	49.666	49.288	50	50	20	50	40	40	40	40	20	40	40	20	20	20	20	38.981	2.687	0	36.914	2.487	3.211	2.413	3.559	0	0	0	0	0	0	0	71.872	74.631	80.054
78995	64.062	62.661	73.083	63.601	87.767	88.47	88.702	95.93	88.863	52.95	28.673	16.002	31.245	31.914	49.831	49.365	50	50	20	50	40	40	40	20	20	20	40	40	20	20	20	40.353	2.403	0	36.935	2.685	0	2.437	0	0	0	3.214	0	0	0	0	73.121	71.46	80.054
78996	64.062	66.241	76.006	69.827	90.459	90.401	90.168	95.645	88.256	52.874	28.878	16.988	32.243	32.369	50.144	49.772	25	50	40	25	40	40	40	40	20	20	20	40	40	40	40	0	2.489	0	0	2.685	3.211	0	2.413	0	0	0	3.562	2.439	2.403	0	67.229	72.425	81.904
78997	64.062	66.239	76.006	69.816	90.349	90.058	89.395	95.338	88.306	53.101	29.028	17.067	32.255	32.37	50.144	49.772	25	50	40	25	40	40	40	40	20	20	20	40	40	40	40	0	2.489	0	0	2.685	3.211	0	2.413	0	0	0	3.562	2.439	2.403	0	67.229	72.425	81.904
78998	64.062	68.777	73.318	65.528	92.138	93.118	92.343	95.637	85.657	50.756	27.893	15.631	31.335	32.169	50.132	49.834	50	50	40	25	20	20	20	40	40	40	40	20	20	20	40	52.102	0	0	0	0	0	0	2.685	3.562	0.8	0	0	0	0	37.334	83.623	68.751	80.8
78999	64.062	65.587	73.795	64.925	88.684	89.503	89.373	95.333	87.556	52.663	28.561	15.905	31.355	32.102	50.051	49.642	25	50	40	25	20	20	20	20	40	40	40	20	40	40	40	0	0	0	0	0	0	0	0	3.214	0	3.562	0	2.687	2.489	37.334	67.053	68.047	81.904
79000	64.062	65.587	73.795	64.925	88.684	89.503	89.373	95.333	87.556	52.663	28.561	15.905	31.355	32.102	50.051	49.642	25	50	40	25	20	20	20	20	40	40	40	20	40	40	40	0	0	0	0	0	0	0	0	3.214	0	3.562	0	2.687	2.489	37.334	67.053	68.047	81.904
79001	64.062	65.587	73.795	64.925	88.684	89.503	89.373	95.333	87.556	52.663	28.561	15.905	31.355	32.102	50.051	49.642	25	25	40	25	20	40	20	40	40	40	20	40	20	40	40	0	0	0	0	0	0	0	3.559	3.214	0	0	2.687	0	2.489	37.334	66.916	67.713	80.078
79002	64.062	65.587	73.795	64.925	88.684	89.503	89.373	95.333	87.556	52.663	28.561	15.905	31.355	32.102	50.051	49.642	25	25	40	25	20	40	20	40	40	40	20	40	20	40	40	0	0	0	0	0	0	0	3.559	3.214	0	0	2.687	0	2.489	37.334	66.916	67.713	80.078
79003	64.062	65.587	73.795	64.925	88.684	89.503	89.373	95.333	87.556	52.663	28.561	15.905	31.355	32.102	50.051	49.642	25	25	40	25	20	40	20	40	40	40	20	40	20	40	40	0	0	0	0	0	0	0	3.559	3.214	0	0	2.687	0	2.489	37.334	66.916	67.713	80.078
82082	59.375	64.186	73.154	64.378	89.513	90.283	90.106	96.022	88.441	52.657	28.393	15.112	29.427	30.511	49.829	49.883	50	50	20	50	40	40	20	40	20	40	20	20	20	40	40	39.142	2.837	0	44.536	2.462	2.489	0	2.709	0	0.785	0	0	0	2.642	38.918	72.019	76.288	80.054
82083	59.375	62.644	73.097	63.875	88.253	88.87	89.29	96.727	89.823	52.979	28.508	15.979	31.975	32.61	48.962	47.438	50	50	20	25	40	40	40	20	40	20	40	20	20	40	40	40.357	2.464	0	0	2.709	2.834	2.896	0	2.491	0	2.443	0	0	2.642	38.918	73.125	72.148	80.089
82084	59.375	63.674	73.137	64.228	89.074	89.793	90.303	97.091	89.933	52.968	28.414	15.016	29.436	30.764	50.177	50.42	50	50	20	25	40	40	40	20	40	20	20	40	40	20	40	43.956	2.414	0	0	2.896	2.487	2.834	0	2.491	0	0	2.443	2.642	0	38.918	76.378	71.587	80.419
82085	59.375	66.764	80.087	75.364	90.721	90.272	90.426	96.053	88.465	52.668	28.425	15.425	29.906	30.524	50.161	50.871	50	50	20	50	40	40	20	20	40	40	40	40	40	40	40	39.602	2.837	0	44.536	2.64	2.487	0	0	2.543	0.872	2.946	2.414	3.657	1.898	37.719	72.438	76.288	80.065
82086	59.375	68.639	72.878	58.775	81.355	84.667	87.056	95.836	88.891	52.882	28.518	15.951	31.483	32.021	49.845	49.496	50	50	20	50	40	40	20	40	20	20	40	20	40	40	20	47.002	2.464	0	43.585	2.412	2.487	0	2.489	0	0	2.443	0	2.642	1.898	0	81.923	72.148	80.079
82087	59.375	63.23	73.107	63.96	88.719	89.078	84.996	89.359	83.928	53.176	28.635	15.833	31.38	32.672	52.791	52.668	50	50	20	50	40	40	20	40	40	40	40	40	20	40	40	40.391	2.642	0	43.585	2.54	2.943	0	2.896	1.898	0.8	2.946	2.543	0	2.711	54.885	73.156	74.133	80.09
82088	59.375	20.318	20.242	27.818	88.921	92.676	93.927	96.211	83.77	51.388	28.347	15.947	32.001	32.938	50.524	50.213	50	50	40	50	40	40	20	40	40	40	40	20	40	40	20	47.762	2.642	1.896	56.175	2.64	2.943	0	2.44	3.586	0.818	2.491	0	1.898	2.443	0	79.783	74.133	88.804
82089	59.375	20.217	20.209	27.854	88.927	92.676	93.926	96.212	83.77	51.388	28.347	15.947	32	32.938	50.524	50.213	50	50	40	50	40	40	20	40	40	40	40	20	40	40	20	47.762	2.642	1.896	56.175	2.64	2.943	0	2.44	3.586	0.818	2.491	0	1.898	2.443	0	79.783	74.133	88.804
82090	59.375	63.23	73.107	63.96	88.718	89.078	84.996	89.36	83.928	53.176	28.635	15.833	31.38	32.67	52.788	52.67	50	50	20	50	40	40	20	40	40	40	40	40	20	40	40	40.391	2.642	0	43.585	2.54	2.943	0	2.896	1.898	0.8	2.946	2.543	0	2.711	54.885	73.156	74.133	80.09
82091	59.375	65.587	73.795	64.925	88.684	89.503	89.373	95.333	87.556	52.663	28.561	15.905	31.355	32.102	50.051	49.642	25	25	40	50	40	40	20	40	20	40	40	20	40	40	40	0	0	3.582	56.175	0	2.943	0	2.54	0	0.85	2.443	0	2.642	2.543	38.133	67.265	67.978	90.607
82094	59.375	66.765	80.089	75.363	90.72	90.271	90.426	96.053	88.465	52.668	28.425	15.425	29.906	30.524	50.161	50.871	50	50	20	50	40	40	20	20	40	40	40	40	40	40	40	39.602	2.837	0	44.536	2.64	2.487	0	0	2.543	0.872	2.946	2.414	3.657	1.898	37.719	72.438	76.288	80.065
82095	59.375	65.587	73.795	64.925	88.684	89.503	89.373	95.333	87.556	52.663	28.561	15.905	31.355	32.102	50.051	49.642	25	25	40	50	40	40	20	40	20	40	40	20	40	40	40	0	0	3.582	56.175	1.896	2.943	0	2.54	0	0.85	2.443	0	2.642	2.543	38.133	67.265	67.978	90.607
82098	59.375	64.189	73.154	64.377	89.512	90.283	90.107	96.022	88.441	52.657	28.393	15.112	29.427	30.511	49.829	49.883	50	50	20	50	40	40	20	40	20	40	20	20	20	40	40	39.142	2.837	0	44.536	2.462	2.489	0	2.709	0	0.785	0	0	0	2.642	38.918	72.019	76.288	80.054
82099	59.375	62.645	73.097	63.875	88.252	88.87	89.291	96.728	89.823	52.979	28.508	15.979	31.975	32.609	48.962	47.438	50	50	20	25	40	40	40	20	40	20	40	20	20	40	40	40.357	2.464	0	0	2.709	2.834	2.896	0	2.491	0	2.443	0	0	2.642	38.918	73.125	72.148	80.089
82100	59.375	68.639	72.878	58.771	81.353	84.667	87.057	95.836	88.89	52.882	28.518	15.951	31.483	32.021	49.844	49.496	50	50	20	50	40	40	20	40	20	20	40	20	40	40	20	47.002	2.464	0	43.585	2.412	2.487	0	2.489	0	0	2.443	0	2.642	1.898	0	81.923	72.148	80.079
82101	59.375	63.677	73.137	64.229	89.075	89.794	90.303	97.091	89.933	52.968	28.414	15.016	29.436	30.764	50.177	50.42	50	50	20	25	40	40	40	20	40	20	20	40	40	20	40	43.956	2.414	0	0	2.896	2.487	2.834	0	2.491	0	0	2.443	2.642	0	38.918	76.378	71.587	80.419
82153	59.375	63.568	73.131	64.211	89.175	90.019	90.13	96.214	88.851	52.724	28.405	16.097	32.392	32.773	49.843	49.658	50	50	20	50	60	40	20	40	40	20	40	40	20	40	40	41.077	2.669	0	49.255	2.596	2.513	0	4.181	2.729	0	0.806	4.233	0	0	41.194	73.779	74.428	80.102
82154	59.375	64.712	73.196	65.077	91.13	92.035	91.304	95.696	88.397	52.871	28.445	15.495	29.975	30.098	49.084	49.345	50	50	40	50	40	20	60	20	40	20	40	40	20	20	40	43.269	2.729	0.805	41.766	2.457	0	2.596	0	2.456	0	0	0	0	0	38.78	75.76	75.091	83.186
82155	59.375	65.092	73.193	64.981	91.21	92.328	92.02	96.285	87.834	52.364	28.463	15.86	31.342	31.789	49.726	49.592	50	50	20	50	60	40	40	40	40	20	20	40	40	20	40	39.867	3.206	0	40.999	2.596	4.181	4.229	2.513	2.691	0	0	2.729	0.806	0	0	72.679	80.319	80.073
82156	59.375	63.51	73.123	64.078	88.907	89.739	89.793	96.1	88.864	52.894	28.531	15.78	31.066	31.344	49.346	49.508	50	50	20	50	60	40	20	40	20	40	20	40	40	20	20	39.372	2.719	0	38.891	2.464	2.726	0	2.513	0	0.259	0	2.669	0	0	0	72.229	74.981	80.061
82157	59.375	68.226	76.932	67.798	83.806	84.523	86.296	95.895	89.388	52.913	28.41	15.748	31.41	32.158	50.384	50.16	25	50	40	25	20	40	40	40	20	20	60	40	40	40	20	0	0.806	0	0	0	2.726	0	0	0	0	2.599	0	2.515	2.669	0	67.599	73.371	80.224
82159	59.375	68.226	76.933	67.801	83.807	84.506	86.117	95.544	88.933	52.927	28.638	16.092	31.372	32.072	50.515	50.512	25	50	40	25	20	40	40	40	20	20	40	40	60	20	20	0	0.806	0	0	0	2.726	0	0	0	0	0	2.719	2.599	0	0	67.599	73.371	80.224
82161	59.375	65.052	73.176	64.325	89.131	89.41	88.21	94.58	87.686	52.826	28.493	15.753	31.153	31.939	50.273	50.07	50	75	20	50	40	20	40	20	20	40	20	20	40	40	40	39.372	2.467	0	37.732	2.716	0	2.726	0	0	0.259	0	0	2.515	0	0	72.229	75.829	80.061
82162	59.375	62.936	73.095	63.766	88.2	88.966	89.239	96.533	90.201	53.159	28.52	15.855	31.317	31.602	49.591	49.724	50	50	20	25	40	60	40	20	40	40	20	20	40	20	20	39.821	2.532	0	0	2.716	2.464	2.726	0	2.515	0.259	0	0	0	0	0	72.638	72.901	80.073
82163	59.375	64.394	75.703	68.94	89.708	89.554	89.876	96.921	89.973	52.998	28.465	15.332	29.569	30.115	49.616	50.016	25	50	40	25	20	20	20	40	40	20	40	20	20	40	20	0	0	0	0	0	0	0	0	0	0	0	0	0	2.729	0	67.08	68.562	81.32
82165	59.375	64.398	75.705	68.941	89.708	89.554	89.876	96.921	89.973	52.998	28.465	15.331	29.569	30.116	49.617	50.016	25	50	40	25	20	20	20	40	40	20	40	20	20	40	60	0	0	0	0	0	0	0	0.805	0	0	0	0	0	2.729	37.757	67.08	68.562	81.32
82167	59.375	63.515	75.58	68.531	89.155	88.927	89.098	96.765	90.395	53.079	28.147	14.513	30.4	32.15	50.846	50.526	25	50	40	25	20	20	20	40	40	20	20	40	20	20	40	0	0	0	0	0	0	0	0	0	0	0	0.806	0	0	41.766	67.039	68.967	80.224
85136	NA	63.422	73.138	64.435	89.632	90.401	90.225	96.435	91.801	54.465	28.792	16.026	31.942	32.606	49.429	47.339	50	50	20	50	40	40	40	60	20	40	40	20	40	40	31.614	40.674	2.756	0	47.099	2.45	3.659	2.506	0	0	1.174	4.155	0	4.23	2.688	14.226	73.413	75.388	80.093
85137	NA	64.586	73.194	65.055	90.93	91.56	90.274	94.962	88.236	53.076	28.539	15.843	31.479	32.207	49.573	48.308	50	50	20	50	40	40	40	40	20	40	40	20	60	40	31.614	39.753	3.066	0	38.539	2.753	4.151	2.45	4.226	0	0.864	3.663	0	2.456	3.651	14.226	72.576	78.793	80.066
85138	NA	63.421	73.138	64.435	89.617	90.226	88.628	93.933	89.58	54.366	28.798	16.027	31.943	32.663	50.138	49.565	50	50	20	50	40	40	40	40	20	40	20	60	40	40	31.614	40.674	2.756	0	47.099	2.45	3.659	2.506	3.647	0	1.336	0	2.456	2.688	4.231	14.226	73.413	75.388	80.093
85139	NA	64.586	73.194	65.053	90.927	91.56	90.275	94.963	88.236	53.076	28.539	15.843	31.479	32.207	49.574	48.308	50	50	20	50	40	40	40	40	20	40	40	20	40	60	31.614	39.753	3.066	0	38.539	2.753	4.151	2.45	2.686	0	1.36	3.663	0	3.651	2.456	14.226	72.576	78.793	80.066
85152	NA	63.319	73.127	64.269	89.27	89.877	88.291	93.878	89.693	54.36	28.776	15.858	31.387	32.097	49.905	49.388	50	50	20	50	40	40	40	40	20	40	20	60	60	40	31.614	39.671	2.755	0	42.326	2.445	3.659	2.445	3.647	0	1.178	0	0	0	3.651	14.226	72.501	75.384	80.065
85153	NA	63.323	73.128	64.269	89.287	90.067	89.957	96.395	91.837	54.45	28.77	15.858	31.386	32.037	49.168	47.135	50	50	20	50	40	40	40	60	20	40	40	20	40	60	31.614	39.671	2.755	0	42.326	2.445	3.659	2.445	2.453	0	1.174	3.663	0	3.651	2.456	14.226	72.501	75.384	80.065
85154	NA	63.319	73.127	64.269	89.287	90.066	89.957	96.395	91.837	54.45	28.77	15.858	31.386	32.037	49.169	47.135	50	50	20	50	40	40	40	60	20	40	40	20	40	60	31.614	39.671	2.755	0	42.326	2.445	3.659	2.445	2.453	0	1.174	3.663	0	3.651	2.456	14.226	72.501	75.384	80.065
85155	NA	63.32	73.127	64.269	89.271	89.877	88.29	93.878	89.693	54.361	28.776	15.858	31.387	32.097	49.905	49.388	50	50	20	50	40	40	40	40	20	40	20	60	60	40	31.614	39.671	2.755	0	42.326	2.445	3.659	2.445	3.647	0	1.178	0	2.456	2.456	3.651	14.226	72.501	75.384	80.065
85167	NA	62.79	73.095	63.799	88.178	88.862	88.983	95.969	88.89	52.879	28.477	15.603	30.675	31.395	49.614	49.261	50	50	20	50	40	40	20	40	20	20	40	60	20	40	60	38.967	2.562	0	36.905	2.419	0	0	2.401	0	0	3.652	2.15	0	3.64	37.409	71.859	73.245	80.052
85168	NA	62.79	73.095	63.799	88.179	88.862	88.984	95.969	88.89	52.879	28.477	15.604	30.675	31.395	49.614	49.261	50	50	20	50	40	40	40	40	40	60	20	20	20	20	60	41.544	2.403	0	37.196	2.4	0	2.401	3.636	3.652	0.691	0	0	0	0	37.409	74.202	71.466	80.052
85169	NA	65.587	73.795	64.925	88.684	89.503	89.373	95.333	87.556	52.663	28.561	15.905	31.355	32.102	50.051	49.642	50	50	60	50	40	40	20	20	60	40	40	40	20	20	20	59.207	2.562	0	55.914	2.419	2.419	0	0	0	0.773	2.403	2.403	0	0	0	89.827	73.245	88.727
85170	NA	62.42	73.071	63.453	87.435	88.183	88.964	96.673	89.594	52.938	28.485	15.681	30.938	31.667	49.721	49.304	50	50	20	25	40	40	40	20	40	20	20	40	40	60	60	39.256	2.402	0	0	2.56	2.401	2.419	0	0	0	0	3.652	3.64	2.15	37.409	72.123	71.454	80.052
85171	NA	62.423	73.071	63.454	87.435	88.184	88.965	96.673	89.594	52.938	28.485	15.681	30.938	31.667	49.721	49.304	50	50	20	25	40	40	40	20	40	20	40	40	60	20	60	38.949	2.421	0	0	2.401	2.56	2.419	0	0	0	3.64	3.652	2.15	0	37.409	71.843	71.666	80.052
85172	NA	62.399	73.068	63.412	87.345	88.093	88.891	96.659	89.589	52.937	28.48	15.614	30.711	31.458	49.841	49.701	50	50	20	25	40	40	40	20	20	40	20	40	40	60	60	38.967	2.403	0	0	2.419	2.419	2.56	0	0	0	0	3.64	3.652	2.15	37.409	71.859	71.466	80.052
85184	NA	64.51	73.168	64.522	89.795	90.514	89.796	93.915	82.86	51.4	28.343	15.644	30.836	31.551	49.675	49.284	50	50	20	50	40	40	40	20	20	40	20	20	20	40	40	39.086	2.883	0	25.015	2.401	2.503	2.409	0	0	0	0	0	0	3.644	55.711	71.967	76.792	80.053
85185	NA	62.574	73.083	63.653	87.875	88.636	89.353	96.756	89.617	52.939	28.497	15.852	31.525	32.288	50.029	49.552	50	50	20	25	40	40	40	20	40	20	40	20	20	40	40	40.612	2.403	0	0	2.409	2.88	2.503	0	1.628	0	0	0	0	3.644	55.711	73.356	71.459	80.097
85186	NA	62.41	73.07	63.443	87.418	88.173	88.966	96.672	89.583	52.936	28.486	15.705	31.024	31.827	50.356	50.567	50	50	20	25	40	40	40	20	20	40	20	20	40	40	40	39.086	2.411	0	0	2.503	2.503	2.88	0	0	0.524	0	0	0	3.644	55.711	71.967	71.548	80.053
85187	NA	64.507	73.168	64.521	89.793	90.514	89.798	93.917	82.86	51.399	28.343	15.644	30.836	31.551	49.674	49.284	50	50	20	25	20	40	40	40	40	40	20	20	20	40	40	39.086	2.883	0	0	0	1.627	2.401	2.503	0	0.775	0	0	0	3.644	55.711	71.967	76.792	80.053
85188	NA	62.573	73.083	63.655	87.877	88.637	89.352	96.756	89.617	52.939	28.497	15.852	31.525	32.288	50.029	49.552	50	50	20	25	40	40	40	20	20	20	40	20	40	40	40	40.612	2.403	0	0	2.409	2.88	2.503	0	0	0	1.628	0	0	3.644	55.711	73.356	71.459	80.097
85189	NA	65.587	73.795	64.925	88.684	89.503	89.373	95.333	87.556	52.663	28.561	15.905	31.355	32.102	50.051	49.642	25	50	40	25	40	40	40	60	40	40	20	20	40	40	20	0	0	3.64	0	2.88	3.636	2.503	0	2.505	0.775	0	0	2.411	2.403	0	68.396	78.812	91.023
85190	NA	65.587	73.795	64.925	88.684	89.503	89.373	95.333	87.556	52.663	28.561	15.905	31.355	32.102	50.051	49.642	25	50	40	25	40	40	40	60	40	40	20	20	40	40	20	0	1.628	3.64	0	2.88	3.636	2.503	2.442	2.505	0.775	0	0	2.411	2.403	0	68.396	78.812	91.023
85207	NA	63.719	73.133	64.163	88.996	89.708	89.499	95.171	86.003	52.064	28.632	17.07	32.682	31.78	49.294	49.102	50	50	20	50	40	40	40	40	40	20	20	60	20	40	20	39.033	2.723	0	36.91	2.464	0	2.405	3.874	2.723	0	0	0	0	2.467	0	71.919	75.033	80.052
85208	NA	63.723	73.133	64.162	88.995	89.708	89.501	95.171	86	52.027	28.408	16.255	32.956	33.486	49.928	48.52	50	50	20	50	40	40	40	20	40	40	20	20	40	60	20	39.033	2.723	0	36.91	2.464	1.219	2.405	0	2.723	1.247	0	0	2.466	2.51	0	71.919	75.033	80.052
85209	NA	63.718	73.133	64.163	88.996	89.708	89.499	95.171	86.001	52.029	28.416	16.21	32.149	31.389	48.649	49.028	50	50	20	50	40	40	40	20	40	40	40	20	20	40	20	39.033	2.723	0	36.91	2.464	1.219	2.405	0	2.723	1.247	3.703	0	0	2.467	0	71.919	75.033	80.052
85210	NA	63.721	73.133	64.163	88.996	89.708	89.5	95.171	86.002	52.058	28.601	16.892	31.99	30.395	48.432	49.061	50	50	20	50	40	40	40	40	40	40	20	20	20	40	20	39.033	2.723	0	36.91	2.464	1.219	2.405	3.874	2.723	1.191	0	0	0	2.467	0	71.919	75.033	80.052
85211	NA	62.509	73.077	63.557	87.668	88.429	89.184	96.72	89.601	52.937	28.491	15.769	31.238	31.983	49.885	49.439	50	50	20	25	40	40	40	20	40	20	60	40	40	20	40	39.988	2.403	0	0	2.405	2.721	2.464	0	1.22	0	2.51	3.878	2.723	0	37.752	72.789	71.457	80.08
85212	NA	62.506	73.077	63.557	87.668	88.429	89.185	96.72	89.601	52.937	28.491	15.769	31.238	31.983	49.885	49.439	50	50	20	25	40	40	40	20	40	20	20	40	60	40	40	39.988	2.403	0	0	2.405	2.721	2.464	0	1.22	0	0	2.724	2.51	3.878	37.752	72.789	71.457	80.08
85213	NA	62.504	73.077	63.557	87.668	88.429	89.183	96.72	89.601	52.937	28.491	15.769	31.238	31.983	49.885	49.439	50	50	20	25	40	40	40	20	40	20	40	20	40	40	40	39.988	2.403	0	0	2.405	2.721	2.464	0	1.22	0	3.703	0	3.878	2.724	37.752	72.789	71.457	80.08
85214	NA	62.504	73.077	63.558	87.669	88.429	89.184	96.72	89.601	52.937	28.491	15.769	31.238	31.983	49.885	49.439	50	50	20	25	40	40	40	20	40	20	40	40	40	20	40	39.988	2.403	0	0	2.405	2.721	2.464	0	1.22	0	3.703	3.878	2.723	0	37.752	72.789	71.457	80.08
85215	NA	62.404	73.069	63.429	87.385	88.139	88.939	96.667	89.58	52.936	28.483	15.663	30.88	31.657	50.106	50.142	50	50	20	25	40	40	40	20	20	40	60	40	40	20	40	39.033	2.408	0	0	2.464	2.464	2.721	0	0	0.392	2.51	3.878	2.723	0	37.752	71.919	71.512	80.052
85216	NA	62.404	73.069	63.427	87.383	88.138	88.94	96.667	89.58	52.936	28.483	15.663	30.88	31.657	50.106	50.142	50	50	20	25	40	40	40	20	20	40	40	40	40	20	40	39.033	2.408	0	0	2.464	2.464	2.721	0	0	0.392	3.703	3.878	2.723	0	37.752	71.919	71.512	80.052
271307	NA	65.968	73.279	66.201	93.428	94.036	91.851	95.132	90.134	53.94	28.673	15.924	31.192	30.95	49.351	49.999	50	50	40	50	40	40	40	40	20	40	40	60	40	40	40	51.398	2.847	3.089	39.584	3.159	4.16	3.167	2.686	0	0.932	4.231	0	4.164	2.689	64.757	83.003	76.399	87.026
271308	NA	65.969	73.279	66.2	93.427	94.036	91.851	95.132	90.134	53.94	28.673	15.924	31.192	30.95	49.352	50	50	50	40	50	40	40	40	40	20	40	40	60	40	40	40	51.398	2.847	3.089	39.584	3.159	4.16	3.167	4.227	0	0.932	2.689	2.273	4.164	4.231	41.152	83.003	76.399	87.026
271323	NA	65.984	73.259	65.773	92.562	93.295	91.584	93.973	84.567	52.262	28.491	15.888	31.17	31.001	49.571	50.676	50	50	20	25	40	40	40	40	40	40	20	40	20	40	20	48.677	2.849	0	0	1.583	3.096	2.575	3.16	0	0.965	0	2.899	0	1.595	0	80.595	76.423	79.9
271324	NA	65.984	73.259	65.773	92.562	93.295	91.583	93.971	84.566	52.263	28.491	15.888	31.17	31.001	49.569	50.676	50	50	20	25	40	40	40	40	40	40	20	40	20	40	20	48.677	2.849	0	0	1.583	3.096	2.575	3.16	0	0.965	0	2.899	0	1.595	0	80.595	76.423	79.9
271325	NA	65.587	73.795	64.925	88.684	89.503	89.373	95.333	87.556	52.663	28.561	15.905	31.355	32.102	50.051	49.642	25	25	40	25	40	40	40	40	20	40	40	40	40	40	20	0	0	0	0	3	2.575	3.096	2.847	0	0	0	3.003	3.163	2.578	0	67.935	68.486	86.514
271326	NA	65.587	73.795	64.925	88.684	89.503	89.373	95.333	87.556	52.663	28.561	15.905	31.355	32.102	50.051	49.642	25	25	40	25	40	40	40	40	20	40	40	40	40	40	20	0	0	1.583	0	3	2.575	3.096	2.847	0	0.513	0	3.003	3.163	2.578	0	67.935	68.486	86.514
271327	NA	65.587	73.795	64.925	88.684	89.503	89.373	95.333	87.556	52.663	28.561	15.905	31.355	32.102	50.051	49.642	25	25	40	25	40	40	40	40	20	40	40	40	40	40	20	0	0	1.583	0	3	2.575	3.096	2.847	0	0.513	0	3.003	3.163	2.578	0	67.935	68.486	86.514
271328	NA	65.587	73.795	64.925	88.684	89.503	89.373	95.333	87.556	52.663	28.561	15.905	31.355	32.102	50.051	49.642	25	25	40	25	40	40	40	40	20	40	40	40	40	40	20	0	0	1.583	0	3	2.575	3.096	2.847	0	0.513	0	3.003	3.163	2.578	0	67.935	68.486	86.514
271329	NA	65.587	73.795	64.925	88.684	89.503	89.373	95.333	87.556	52.663	28.561	15.905	31.355	32.102	50.051	49.642	25	25	40	25	40	40	40	40	20	40	40	40	40	40	20	0	0	1.583	0	3	2.575	3.096	2.847	0	0.513	0	3.003	3.163	2.578	0	67.935	68.486	86.514
271330	NA	65.587	73.795	64.925	88.684	89.503	89.373	95.333	87.556	52.663	28.561	15.905	31.355	32.102	50.051	49.642	25	25	40	25	40	40	40	40	20	40	40	40	40	40	20	0	0	1.583	0	3	2.575	3.096	2.847	0	0.513	0	3.003	3.163	2.578	0	67.935	68.486	86.514
271331	NA	65.587	73.795	64.925	88.684	89.503	89.373	95.333	87.556	52.663	28.561	15.905	31.355	32.102	50.051	49.642	25	25	40	50	40	40	40	40	40	40	40	40	40	20	20	0	0	1.593	47.61	3	3	1.583	1.583	2.578	0.829	0	0	2.849	0	0	67.935	68.486	86.591
271332	NA	65.587	73.795	64.925	88.684	89.503	89.373	95.333	87.556	52.663	28.561	15.905	31.355	32.102	50.051	49.642	25	25	40	50	40	40	40	40	40	40	40	40	40	20	20	0	0	1.593	47.61	3	3	1.583	1.583	2.578	0.829	0	0	2.849	0	0	67.935	68.486	86.591
271333	NA	65.587	73.795	64.925	88.684	89.503	89.373	95.333	87.556	52.663	28.561	15.905	31.355	32.102	50.051	49.642	25	25	40	50	40	40	40	40	40	40	40	40	40	20	20	0	0	1.593	47.61	3	3	1.583	1.583	2.578	0.829	0	0	2.849	0	0	67.935	68.486	86.591
271348	NA	66.718	73.282	65.871	92.71	93.339	90.829	90.827	75.701	49.892	28.242	15.995	32.152	33.078	50.815	50.778	50	50	20	25	40	40	40	40	40	40	20	20	40	40	20	48.056	2.898	0	0	1.577	1.571	2.612	3.046	0	0.953	0	0	0	3.182	0	80.044	76.955	79.9
271349	NA	66.718	73.282	65.871	92.71	93.34	90.83	90.829	75.701	49.891	28.242	15.994	32.151	33.078	50.815	50.778	50	50	20	25	20	20	40	40	40	40	40	40	40	20	20	48.056	2.898	0	0	0	0	1.577	1.571	2.614	0.98	0	0	2.964	0	0	80.044	76.955	79.9
271350	NA	65.587	73.795	64.925	88.684	89.503	89.373	95.333	87.556	52.663	28.561	15.905	31.355	32.102	50.051	49.642	25	25	40	25	40	40	40	40	40	40	40	40	40	20	40	0	0	0	0	2.961	2.612	3.046	2.895	3.182	0	2.964	2.614	2.9	0	0	67.935	68.486	86.472
271351	NA	65.587	73.795	64.925	88.684	89.503	89.373	95.333	87.556	52.663	28.561	15.905	31.355	32.102	50.051	49.642	25	25	40	25	40	40	40	40	40	40	40	40	40	20	40	0	0	1.577	0	2.961	2.612	3.046	2.895	3.182	0.506	2.964	2.614	2.9	0	24.167	67.935	68.486	86.472
271352	NA	65.587	73.795	64.925	88.684	89.503	89.373	95.333	87.556	52.663	28.561	15.905	31.355	32.102	50.051	49.642	25	25	40	25	40	40	40	40	40	40	40	40	40	20	40	0	0	1.577	0	2.961	2.612	3.046	2.895	3.182	0.506	2.964	2.614	2.9	0	24.167	67.935	68.486	86.472
271353	NA	65.587	73.795	64.925	88.684	89.503	89.373	95.333	87.556	52.663	28.561	15.905	31.355	32.102	50.051	49.642	25	25	40	25	40	40	40	20	20	40	40	40	40	40	40	0	0	1.577	0	2.961	2.612	3.046	0	0	0.932	0	3.182	1.573	2.964	40.011	67.935	68.486	86.472
271354	NA	65.587	73.795	64.925	88.684	89.503	89.373	95.333	87.556	52.663	28.561	15.905	31.355	32.102	50.051	49.642	25	25	40	25	40	40	40	20	20	40	40	40	40	40	40	0	0	1.577	0	2.961	2.612	3.046	0	0	0.932	0	3.182	1.573	2.964	40.011	67.935	68.486	86.472
271355	NA	65.587	73.795	64.925	88.684	89.503	89.373	95.333	87.556	52.663	28.561	15.905	31.355	32.102	50.051	49.642	25	25	40	25	40	40	40	20	20	40	40	40	40	40	40	0	0	1.577	0	2.961	2.612	3.046	0	0	0.932	0	3.182	1.573	2.964	40.011	67.935	68.486	86.472
271356	NA	65.587	73.795	64.925	88.684	89.503	89.373	95.333	87.556	52.663	28.561	15.905	31.355	32.102	50.051	49.642	25	25	40	25	40	40	40	20	20	40	20	40	40	40	40	0	0	1.571	0	2.895	2.612	2.612	0	0	0.953	0	0	2.964	1.579	46.666	67.935	68.486	86.426
271357	NA	65.587	73.795	64.925	88.684	89.503	89.373	95.333	87.556	52.663	28.561	15.905	31.355	32.102	50.051	49.642	25	25	40	25	40	40	40	20	20	40	20	40	40	40	40	0	0	1.571	0	2.895	2.612	2.612	0	0	0.953	0	0	2.964	1.579	46.666	67.935	68.486	86.426
271358	NA	65.587	73.795	64.925	88.684	89.503	89.373	95.333	87.556	52.663	28.561	15.905	31.355	32.102	50.051	49.642	25	25	40	25	40	40	40	20	20	40	20	40	40	40	40	0	0	1.571	0	2.895	2.612	2.612	0	0	0.953	0	0	2.964	1.579	46.666	67.935	68.486	86.426
271370	29.688	64.783	73.207	65.246	91.389	92.113	91.221	96.24	90.768	53.683	28.5	15.591	30.747	30.572	49.167	50.068	50	50	40	50	40	40	100	20	40	40	20	100	29.963	30.387	31.614	44.928	2.839	2.96	38.687	3.159	2.768	0	0	2.899	0	0	0	0.907	0.909	14.226	77.251	76.304	86.074
271371	29.688	64.784	73.207	65.246	91.389	92.113	91.221	96.24	90.768	53.683	28.5	15.591	30.746	30.572	49.168	50.069	50	50	40	50	40	40	100	20	40	40	20	100	29.963	30.387	31.614	44.928	2.839	2.96	38.687	3.159	2.768	2.009	0	2.899	0.492	0	2.011	0.907	0.909	14.226	77.251	76.304	86.074
271384	NA	62.895	73.095	63.741	88.057	88.683	88.337	95.173	88.181	52.822	28.492	15.841	31.495	32.269	50.032	49.552	50	50	40	50	40	40	20	20	40	20	20	20	20	20	40	40.601	2.442	2.424	43.807	0	0	0	0	2.504	0	0	0	0	0	48.427	73.346	71.9	82.078
271385	NA	65.587	73.795	64.925	88.684	89.503	89.373	95.333	87.556	52.663	28.561	15.905	31.355	32.102	50.051	49.642	25	25	40	50	40	20	40	40	40	40	40	20	40	20	40	0	0	2.502	37.276	2.849	0	3.161	2.896	2.442	0.805	2.426	0	0	0	0	67.081	67.838	82.664
271386	NA	65.587	73.795	64.925	88.684	89.503	89.373	95.333	87.556	52.663	28.561	15.905	31.355	32.102	50.051	49.642	25	25	40	50	40	20	40	40	40	40	40	20	40	20	40	0	0	2.502	37.276	2.849	0	3.161	2.896	2.442	0.805	2.426	0	0	0	0	67.081	67.838	82.664
271387	NA	65.587	73.795	64.925	88.684	89.503	89.373	95.333	87.556	52.663	28.561	15.905	31.355	32.102	50.051	49.642	25	25	40	50	40	20	40	40	40	40	40	20	40	20	40	0	0	2.502	37.276	2.849	0	3.161	2.896	2.442	0.805	2.426	0	0	0	0	67.081	67.838	82.664
271388	NA	62.899	73.095	63.741	88.056	88.683	88.337	95.173	88.181	52.822	28.492	15.841	31.495	32.269	50.032	49.552	50	50	40	50	40	40	20	20	40	20	20	20	20	20	40	40.601	2.442	2.424	43.807	0	0	0	0	2.504	0	0	0	0	0	48.427	73.346	71.9	82.078
271389	NA	65.587	73.795	64.925	88.684	89.503	89.373	95.333	87.556	52.663	28.561	15.905	31.355	32.102	50.051	49.642	25	25	40	50	40	20	40	40	40	40	40	20	40	20	40	0	0	2.502	37.276	2.849	0	3.161	2.896	2.442	0.805	2.426	0	0	0	0	67.081	67.838	82.664
271390	NA	65.587	73.795	64.925	88.684	89.503	89.373	95.333	87.556	52.663	28.561	15.905	31.355	32.102	50.051	49.642	25	25	40	50	40	20	40	40	40	40	40	20	40	20	40	0	0	2.502	37.276	2.849	0	3.161	2.896	2.442	0.805	2.426	0	0	0	0	67.081	67.838	82.664
271391	NA	65.587	73.795	64.925	88.684	89.503	89.373	95.333	87.556	52.663	28.561	15.905	31.355	32.102	50.051	49.642	25	25	40	50	40	20	40	40	40	40	40	20	40	20	40	0	0	2.502	37.276	2.849	0	3.161	2.896	2.442	0.805	2.426	0	0	0	0	67.081	67.838	82.664
271392	NA	65.587	73.795	64.925	88.684	89.503	89.373	95.333	87.556	52.663	28.561	15.905	31.355	32.102	50.051	49.642	25	25	40	50	40	20	20	40	40	40	20	20	40	40	20	0	0	2.44	37.276	2.424	0	0	2.502	2.504	0.917	0	0	0	0	0	67.079	67.837	82.197
271393	NA	65.587	73.795	64.925	88.684	89.503	89.373	95.333	87.556	52.663	28.561	15.905	31.355	32.102	50.051	49.642	25	25	40	50	40	20	20	40	40	40	20	20	40	40	20	0	0	2.44	37.276	2.424	0	0	2.502	2.504	0.917	0	0	0	0	0	67.079	67.837	82.197
271394	NA	65.587	73.795	64.925	88.684	89.503	89.373	95.333	87.556	52.663	28.561	15.905	31.355	32.102	50.051	49.642	25	25	40	50	40	20	20	40	40	40	20	20	40	40	20	0	0	2.44	37.276	2.424	0	0	2.502	2.504	0.917	0	0	0	0	0	67.079	67.837	82.197
271409	29.688	65.827	73.266	65.982	92.966	93.585	91.504	95.074	90.091	53.927	28.653	15.675	30.338	30.053	48.974	49.763	50	50	40	50	40	40	40	40	20	20	40	40	40	40	40	49.916	2.847	2.609	39.477	3.159	4.152	3.076	4.226	0	0	2.899	2.688	4.156	4.231	41.147	81.694	76.394	83.471
271410	29.688	65.827	73.266	65.979	92.963	93.584	91.506	95.074	90.09	53.927	28.653	15.675	30.337	30.054	48.975	49.764	50	50	40	50	40	40	40	40	20	20	40	40	40	40	40	49.916	2.847	2.609	39.477	3.159	4.152	3.076	2.686	0	0	2.899	4.231	4.156	2.688	64.752	81.694	76.394	83.471
271411	29.688	66.675	73.315	66.6	94.22	94.649	91.279	93.187	86.863	53.214	28.577	15.786	31.261	31.996	49.607	48.279	50	50	40	50	40	40	40	40	40	20	20	40	40	40	40	49.916	3.079	2.567	39.477	4.152	4.152	2.844	2.686	4.23	0	0	2.688	4.23	3.163	44.374	81.694	78.934	83.156
271426	NA	64.051	73.168	64.81	90.534	91.421	91.315	97.008	91.518	53.804	28.638	16.055	31.81	31.793	49.956	50.944	50	50	20	50	40	40	40	40	20	20	40	40	40	20	40	40.837	2.949	0	46.055	3.062	3.169	3.101	2.897	0	0	1.584	1.59	0	0	24.409	73.561	77.516	80.1
271427	NA	64.793	73.191	64.908	90.685	91.466	90.577	93.922	82.674	51.396	28.384	16.194	32.83	33.816	51.166	51.042	50	50	20	25	20	40	40	40	40	40	20	40	40	20	40	40.249	2.998	0	0	0	1.583	2.946	3.101	0	0.986	0	1.595	3.172	0	24.337	73.027	78.051	80.078
271428	NA	65.587	73.795	64.925	88.684	89.503	89.373	95.333	87.556	52.663	28.561	15.905	31.355	32.102	50.051	49.642	25	25	40	50	40	40	40	40	40	20	40	40	40	20	40	0	0	1.588	47.083	3.101	2.946	1.593	3.169	2.899	0	0	2.998	2.483	0	38.554	67.935	68.486	86.556
271429	NA	65.587	73.795	64.925	88.684	89.503	89.373	95.333	87.556	52.663	28.561	15.905	31.355	32.102	50.051	49.642	25	25	40	50	40	40	40	40	40	20	40	40	40	20	40	0	0	1.588	47.083	3.101	2.946	1.593	3.169	2.899	0	0	2.998	2.483	0	38.554	67.935	68.486	86.556
271430	NA	65.587	73.795	64.925	88.684	89.503	89.373	95.333	87.556	52.663	28.561	15.905	31.355	32.102	50.051	49.642	25	25	40	50	40	40	40	40	40	20	40	40	40	20	40	0	0	1.588	47.083	3.101	2.946	1.593	3.169	2.899	0	0	2.998	2.483	0	38.554	67.935	68.486	86.556
271431	NA	65.587	73.795	64.925	88.684	89.503	89.373	95.333	87.556	52.663	28.561	15.905	31.355	32.102	50.051	49.642	25	25	40	50	40	40	40	40	20	40	40	40	40	20	40	0	0	1.593	47.682	3.062	2.995	1.583	1.588	0	0	2.519	2.949	0	0	37.999	67.935	68.486	86.592
271432	NA	65.587	73.795	64.925	88.684	89.503	89.373	95.333	87.556	52.663	28.561	15.905	31.355	32.102	50.051	49.642	25	25	40	50	40	40	40	40	20	40	40	40	40	20	40	0	0	1.593	47.682	3.062	2.995	1.583	1.588	0	0	2.519	2.949	0	0	37.999	67.935	68.486	86.592
271433	NA	65.587	73.795	64.925	88.684	89.503	89.373	95.333	87.556	52.663	28.561	15.905	31.355	32.102	50.051	49.642	25	25	40	50	40	40	40	40	20	40	40	40	40	20	40	0	0	1.593	47.682	3.062	2.995	1.583	1.588	0	0	2.519	2.949	0	0	37.999	67.935	68.486	86.592
271434	NA	65.587	73.795	64.925	88.684	89.503	89.373	95.333	87.556	52.663	28.561	15.905	31.355	32.102	50.051	49.642	25	25	40	25	40	40	40	40	20	40	20	40	40	40	20	0	0	0	0	2.995	2.516	3.101	2.48	0	0	0	0	3.065	2.949	0	67.935	68.486	86.512
271435	NA	65.587	73.795	64.925	88.684	89.503	89.373	95.333	87.556	52.663	28.561	15.905	31.355	32.102	50.051	49.642	25	25	40	25	40	40	40	40	20	40	20	40	40	40	20	0	0	1.583	0	2.995	2.516	3.101	2.48	0	0.513	0	0	3.065	2.949	0	67.935	68.486	86.512
271436	NA	65.587	73.795	64.925	88.684	89.503	89.373	95.333	87.556	52.663	28.561	15.905	31.355	32.102	50.051	49.642	25	25	40	25	40	40	40	40	20	40	20	40	40	40	20	0	0	1.583	0	2.995	2.516	3.101	2.48	0	0.513	0	0	3.065	2.949	0	67.935	68.486	86.512
271449	29.688	64.764	73.192	64.915	90.647	91.375	90.445	93.799	82.441	51.355	28.379	16.15	32.665	33.622	51.033	50.902	50	50	20	50	40	40	20	40	40	40	20	40	40	40	31.614	40.814	2.939	0	0	2.936	3.011	0	3.011	0	1.022	0	3.178	2.9	2.9	14.226	73.54	77.408	80.1
271451	29.688	64.763	73.192	64.915	90.647	91.375	90.444	93.798	82.441	51.356	28.379	16.15	32.665	33.622	51.033	50.902	50	50	20	50	40	40	20	40	40	40	20	40	40	40	31.614	40.814	2.939	0	23.464	2.936	3.011	0	3.011	1.527	1.022	0	3.178	2.9	2.9	14.226	73.54	77.408	80.1
271463	NA	65.417	73.234	65.506	91.965	92.702	91.689	96.246	89.985	52.795	28.187	15.492	30.213	29.943	49.093	50.355	50	50	40	50	40	60	40	20	20	40	60	30.932	29.963	30.387	31.614	46.721	2.845	2.569	39.167	3.159	0	2.879	0	0	0.932	0	0.941	0.907	0.909	14.226	78.855	76.369	83.168
271464	NA	65.418	73.234	65.507	91.966	92.703	91.689	96.246	89.985	52.795	28.187	15.491	30.212	29.943	49.093	50.356	50	50	40	50	40	60	40	20	20	40	60	30.932	29.963	30.387	31.614	46.721	2.845	2.569	39.167	3.159	2.249	2.879	0	0	0.932	2.252	0.941	0.907	0.909	14.226	78.855	76.369	83.168
271465	NA	65.859	73.254	65.679	92.264	92.914	91.67	95.531	86.631	50.951	27.649	15.462	31.163	31.985	50.347	50.468	50	50	40	50	60	60	40	20	20	40	40	30.932	29.963	30.387	31.614	46.721	2.882	2.547	39.167	2.249	2.249	2.842	0	0	1.017	2.899	0.941	0.907	0.909	14.226	78.855	76.778	83.005
271479	NA	66.645	73.276	65.776	92.501	93.124	90.609	90.621	75.266	49.798	28.233	15.967	32.052	32.962	50.742	50.696	50	50	40	50	40	40	20	20	40	20	40	40	40	20	40	47.557	2.886	1.524	23.383	2.608	2.99	0	0	2.933	0	3.723	1.526	3.678	0	26.365	79.6	76.824	86.064
271480	NA	66.645	73.276	65.776	92.501	93.124	90.608	90.618	75.266	49.8	28.233	15.967	32.052	32.962	50.741	50.696	50	50	40	50	40	40	20	20	40	20	40	40	40	20	40	47.557	2.886	1.524	23.383	2.608	2.99	0	0	2.933	0	3.723	1.526	3.678	0	26.365	79.6	76.824	86.064
271484	NA	65.587	73.795	64.925	88.684	89.503	89.373	95.333	87.556	52.663	28.561	15.905	31.355	32.102	50.051	49.642	25	25	40	50	40	40	20	40	40	40	40	20	40	40	40	0	0	0	57.191	3.674	2.99	0	0	0	0.943	2.933	0	2.61	2.611	44.173	67.939	68.489	87.544
271485	NA	65.587	73.795	64.925	88.684	89.503	89.373	95.333	87.556	52.663	28.561	15.905	31.355	32.102	50.051	49.642	25	25	40	50	40	40	20	40	40	40	40	20	40	40	40	0	0	1.721	57.191	3.674	2.99	0	1.524	1.526	0.943	2.933	0	2.61	2.611	44.173	67.939	68.489	87.544
271486	NA	65.587	73.795	64.925	88.684	89.503	89.373	95.333	87.556	52.663	28.561	15.905	31.355	32.102	50.051	49.642	25	25	40	50	40	40	20	40	40	40	40	20	40	40	40	0	0	1.721	57.191	3.674	2.99	0	1.524	1.526	0.943	2.933	0	2.61	2.611	44.173	67.939	68.489	87.544
271503	NA	65.618	73.246	65.674	92.307	92.837	89.428	90.581	82.002	52.776	28.664	16.059	32.163	32.982	50.135	48.698	50	50	20	25	40	40	40	40	40	40	40	20	20	40	40	48.646	2.796	0	0	1.583	3.096	2.557	0	3.703	0.965	1.722	0	0	3.677	24.407	80.568	75.839	79.9
271504	NA	65.587	73.795	64.925	88.684	89.503	89.373	95.333	87.556	52.663	28.561	15.905	31.355	32.102	50.051	49.642	25	25	40	25	40	40	40	40	20	40	40	40	40	40	40	0	0	0	0	2.998	2.557	3.096	2.794	0	0	0	0	3.001	3.703	39.176	67.935	68.486	86.513
271505	NA	65.587	73.795	64.925	88.684	89.503	89.373	95.333	87.556	52.663	28.561	15.905	31.355	32.102	50.051	49.642	25	25	40	25	40	40	40	40	20	40	40	40	40	40	40	0	0	1.583	0	2.998	2.557	3.096	2.794	0	0.513	1.722	0	3.001	3.703	39.176	67.935	68.486	86.513
271506	NA	65.587	73.795	64.925	88.684	89.503	89.373	95.333	87.556	52.663	28.561	15.905	31.355	32.102	50.051	49.642	25	25	40	25	40	40	40	40	20	40	40	40	40	40	40	0	0	1.583	0	2.998	2.557	3.096	2.794	0	0.513	1.722	0	3.001	3.703	39.176	67.935	68.486	86.513
271507	NA	65.618	73.246	65.673	92.305	92.834	89.564	91.125	83.007	52.924	28.672	16.059	32.164	33.032	50.67	49.649	50	50	20	25	40	40	40	40	40	40	40	20	20	40	40	48.646	2.796	0	0	1.583	3.096	2.557	0	3.703	0.965	3.677	0	0	1.595	26.355	80.568	75.839	79.9
271508	NA	65.587	73.795	64.925	88.684	89.503	89.373	95.333	87.556	52.663	28.561	15.905	31.355	32.102	50.051	49.642	25	25	40	50	40	40	40	40	40	40	40	40	40	20	20	0	0	1.593	47.607	2.998	2.998	1.583	1.583	2.559	0.823	0	0	2.796	0	0	67.935	68.486	86.591
271509	NA	65.587	73.795	64.925	88.684	89.503	89.373	95.333	87.556	52.663	28.561	15.905	31.355	32.102	50.051	49.642	25	25	40	50	40	40	40	40	40	40	40	40	40	20	20	0	0	1.593	47.607	2.998	2.998	1.583	1.583	2.559	0.823	0	0	2.796	0	0	67.935	68.486	86.591
271510	NA	65.587	73.795	64.925	88.684	89.503	89.373	95.333	87.556	52.663	28.561	15.905	31.355	32.102	50.051	49.642	25	25	40	50	40	40	40	40	40	40	40	40	40	20	20	0	0	1.593	47.607	2.998	2.998	1.583	1.583	2.559	0.823	0	0	2.796	0	0	67.935	68.486	86.591
271511	NA	65.587	73.795	64.925	88.684	89.503	89.373	95.333	87.556	52.663	28.561	15.905	31.355	32.102	50.051	49.642	25	25	40	25	40	40	40	40	20	40	40	40	40	40	40	0	0	1.583	0	2.998	2.557	3.096	2.794	0	0.513	3.677	0	3.001	3.703	39.176	67.935	68.486	86.513
271512	NA	65.587	73.795	64.925	88.684	89.503	89.373	95.333	87.556	52.663	28.561	15.905	31.355	32.102	50.051	49.642	25	25	40	25	40	40	40	40	20	40	40	40	40	40	40	0	0	1.583	0	2.998	2.557	3.096	2.794	0	0.513	3.677	0	3.001	3.703	39.176	67.935	68.486	86.513
271513	NA	65.587	73.795	64.925	88.684	89.503	89.373	95.333	87.556	52.663	28.561	15.905	31.355	32.102	50.051	49.642	25	25	40	25	40	40	40	40	20	40	40	40	40	40	40	0	0	1.583	0	2.998	2.557	3.096	2.794	0	0.513	3.677	0	3.001	3.703	39.176	67.935	68.486	86.513
271514	NA	65.587	73.795	64.925	88.684	89.503	89.373	95.333	87.556	52.663	28.561	15.905	31.355	32.102	50.051	49.642	25	25	40	50	40	40	20	40	40	20	20	20	40	40	40	0	0	1.72	56.886	3.674	2.794	0	2.557	2.559	0	0	0	3.001	0	45.926	67.939	68.489	87.539
271515	NA	65.587	73.795	64.925	88.684	89.503	89.373	95.333	87.556	52.663	28.561	15.905	31.355	32.102	50.051	49.642	25	25	40	50	40	40	20	40	40	20	20	20	40	40	40	0	0	1.72	56.886	3.674	2.794	0	2.557	2.559	0	0	0	3.001	0	45.926	67.939	68.489	87.539
271516	NA	65.587	73.795	64.925	88.684	89.503	89.373	95.333	87.556	52.663	28.561	15.905	31.355	32.102	50.051	49.642	25	25	40	50	40	40	20	40	40	20	20	20	40	40	40	0	0	1.72	56.886	3.674	2.794	0	2.557	2.559	0	0	0	3.001	0	45.926	67.939	68.489	87.539
277456	59.375	64.064	73.125	63.975	89.025	90.341	90.99	96.443	88.753	52.61	28.277	15.756	31.59	31.982	49.301	49.102	50	50	20	50	60	40	40	60	20	20	40	40	60	40	20	40.156	2.837	0	42.63	2.559	2.429	2.429	2.371	0	0	0	2.841	2.638	2.488	0	72.942	76.281	80.082
277457	59.375	63.931	73.121	64.035	89.182	90.334	90.581	96.255	88.777	52.65	28.087	15.291	31.434	32.097	49.681	49.666	50	50	20	50	60	60	40	40	20	20	40	40	20	20	40	40.262	2.775	0	43.575	2.559	2.371	2.429	0	0	0	2.431	0	0	0	43.481	73.039	75.603	80.084
277458	59.375	64.154	73.155	64.482	89.88	90.863	90.867	96.32	88.783	52.554	28.322	16.076	32.373	32.707	49.605	49.246	50	50	20	50	60	40	40	40	40	40	40	60	40	20	40	41.113	2.841	0	49.291	2.635	2.429	2.429	4.181	2.691	1.361	2.837	2.561	2.483	0	37.911	73.811	76.327	80.103
277459	59.375	65.587	73.795	64.925	88.684	89.503	89.373	95.333	87.556	52.663	28.561	15.905	31.355	32.102	50.051	49.642	25	50	60	25	20	40	40	20	20	60	40	40	20	20	20	0	0	2.371	0	0	0	2.772	0	0	0.824	0	2.477	0	0	0	67.429	68.815	84.287
277461	59.375	65.139	73.213	65.263	91.583	92.505	92.005	96.303	87.982	52.358	28.454	15.967	31.675	32.133	49.885	49.631	50	50	20	50	60	40	40	40	40	40	40	60	20	40	40	40.329	3.209	0	43.639	2.635	4.181	2.689	4.229	2.431	0.782	2.837	2.561	0	2.484	37.911	73.1	80.344	80.084
277462	59.375	65.587	73.795	64.925	88.684	89.503	89.373	95.333	87.556	52.663	28.561	15.905	31.355	32.102	50.051	49.642	25	50	40	25	20	20	20	40	20	20	60	20	40	60	40	0	0	0	0	0	0	0	0	0	0	2.373	0	2.775	2.561	37.911	67.064	68.395	81.2
277464	59.375	65.587	73.795	64.925	88.684	89.503	89.373	95.333	87.556	52.663	28.561	15.905	31.355	32.102	50.051	49.642	25	50	40	25	20	20	20	20	40	20	20	60	40	60	40	0	0	0	0	0	0	0	0	0	0	0	2.373	2.775	2.561	37.911	67.028	68.815	79.589
277466	59.375	65.587	73.795	64.925	88.684	89.503	89.373	95.333	87.556	52.663	28.561	15.905	31.355	32.102	50.051	49.642	25	25	40	25	20	40	20	20	40	20	20	60	40	60	40	0	0	0	0	0	0	0	0	0	0	0	0	2.775	0	37.911	66.915	67.712	79.839
277526	NA	64.556	73.173	64.614	90.001	90.734	90.106	94.497	84.548	52.479	29.219	16.295	30.908	31.544	49.545	48.282	50	50	20	50	40	40	40	40	40	20	20	20	40	40	20	39.087	2.926	0	0	2.401	2.505	2.409	4.199	3.792	0	0	0	0	2.926	0	71.968	77.264	80.053
277527	NA	62.574	73.084	63.66	87.889	88.649	89.362	96.757	89.618	52.939	28.499	15.873	31.6	32.367	50.057	49.56	50	50	20	25	40	40	40	20	40	20	40	40	40	40	20	40.651	2.403	0	0	2.409	2.923	2.505	0	2.01	0	3.792	4.203	2.01	2.926	0	73.392	71.46	80.098
277528	NA	62.414	73.07	63.443	87.419	88.174	88.967	96.672	89.583	52.936	28.487	15.708	31.033	31.843	50.413	50.68	50	50	20	25	40	40	40	20	20	40	40	40	40	40	20	39.087	2.411	0	0	2.505	2.505	2.923	0	0	0.646	3.792	4.203	2.01	2.926	0	71.968	71.549	80.053
277529	NA	64.558	73.174	64.615	90.002	90.734	90.104	94.49	84.331	51.759	28.38	15.784	32.055	34.69	51.184	47.666	50	50	20	50	40	40	40	40	20	20	40	20	40	20	40	39.087	2.926	0	30.883	2.401	2.505	2.409	4.199	0	0	3.792	0	2.01	0	44.786	71.968	77.264	80.053
277530	NA	62.573	73.084	63.661	87.89	88.649	89.362	96.757	89.617	52.939	28.499	15.873	31.6	32.367	50.057	49.56	50	50	20	25	40	40	40	20	40	20	40	40	40	20	40	40.651	2.403	0	0	2.409	2.923	2.505	0	2.01	0	3.792	4.203	2.01	0	44.786	73.392	71.46	80.098
277531	NA	64.557	73.173	64.614	90.001	90.734	90.105	94.49	84.331	51.759	28.38	15.782	32.046	34.69	51.214	47.673	50	50	20	50	40	40	40	40	20	20	40	20	40	20	40	39.087	2.926	0	30.883	2.401	2.505	2.409	4.199	0	0	3.792	0	2.01	0	44.786	71.968	77.264	80.053
277532	NA	64.556	73.173	64.614	90.001	90.734	90.106	94.497	84.544	52.474	29.222	16.3	30.905	31.542	49.548	48.294	50	50	20	50	40	40	40	40	40	20	20	20	40	40	20	39.087	2.926	0	30.883	2.401	2.505	2.409	4.199	3.792	0	0	0	2.01	2.926	0	71.968	77.264	80.053
277533	NA	62.571	73.083	63.66	87.889	88.649	89.362	96.757	89.618	52.939	28.499	15.873	31.6	32.367	50.057	49.56	50	50	20	25	40	40	40	20	40	20	40	40	40	20	40	40.651	2.403	0	0	2.409	2.923	2.505	0	2.01	0	3.792	4.203	2.01	0	44.786	73.392	71.46	80.098
277534	NA	62.576	73.084	63.661	87.89	88.649	89.361	96.757	89.618	52.939	28.499	15.873	31.6	32.367	50.057	49.56	50	50	20	25	40	40	40	20	40	20	40	40	40	40	20	40.651	2.403	0	0	2.409	2.923	2.505	0	2.01	0	3.792	4.203	2.01	2.926	0	73.392	71.46	80.098
277535	NA	62.41	73.07	63.445	87.421	88.174	88.965	96.672	89.584	52.936	28.487	15.708	31.033	31.843	50.413	50.68	50	50	20	25	40	40	40	20	20	40	40	40	40	40	20	39.087	2.411	0	0	2.505	2.505	2.923	0	0	0.646	3.792	4.203	2.01	2.926	0	71.968	71.549	80.053
277547	29.688	63.367	73.137	64.421	89.534	90.23	90.062	96.139	89.285	53.629	28.823	15.468	31.115	32.159	49.973	49.272	50	50	20	50	40	40	40	40	20	40	40	20	40	30.387	31.614	38.993	2.826	0	36.947	2.824	3.733	2.447	3.676	0	1.201	2.101	0	3.679	0.909	14.226	71.883	76.168	80.052
277548	29.688	62.452	73.074	63.514	87.582	88.352	89.134	96.704	89.577	52.935	28.497	15.849	31.504	32.299	50.414	50.411	50	50	20	25	40	40	40	20	40	40	40	40	40	30.387	31.614	38.993	2.449	0	0	2.824	2.447	2.824	0	3.737	1.201	3.679	0	3.679	0.909	14.226	71.883	71.982	80.052
277549	29.688	62.453	73.074	63.514	87.582	88.352	89.134	96.704	89.577	52.935	28.497	15.849	31.504	32.299	50.414	50.411	50	50	20	25	40	40	40	20	40	40	40	40	40	30.387	31.614	38.993	2.449	0	0	2.824	2.447	2.824	0	3.737	1.201	3.679	2.101	3.679	0.909	14.226	71.883	71.982	80.052
277550	29.688	63.372	73.137	64.422	89.535	90.23	90.062	96.139	89.285	53.629	28.822	15.468	31.115	32.16	49.973	49.272	50	50	20	50	40	40	40	40	20	40	40	20	40	30.387	31.614	38.993	2.826	0	36.947	2.824	3.733	2.447	3.676	0	1.201	2.101	0	3.679	0.909	14.226	71.883	76.168	80.052
280520	59.375	63.988	73.152	64.44	89.627	90.373	90.188	96.127	88.647	52.509	28.315	15.685	31.032	31.278	49.041	49.248	50	50	20	50	60	40	20	40	40	60	40	20	40	40	20	39.411	2.833	0	38.932	2.497	2.429	0	2.429	2.833	0.804	2.48	0	2.431	2.535	0	72.264	76.244	80.057
280521	59.375	62.988	73.1	63.845	88.353	89.107	89.37	96.609	90.193	53.124	28.521	15.931	31.583	31.875	49.649	49.716	50	50	20	25	40	60	40	40	40	20	40	60	40	40	20	41.088	2.48	0	0	2.831	0	2.429	2.429	2.833	0	2.48	0	2.431	2.535	0	73.789	72.319	80.077
280522	59.375	65.105	73.175	64.285	89.043	89.378	88.506	94.982	87.679	52.686	28.474	15.763	31.196	32.019	50.502	50.379	50	75	20	50	40	20	40	40	40	20	40	60	40	40	20	39.411	2.5	0	38.091	2.831	0	2.429	2.429	2.833	0	2.48	2.5	2.431	2.535	0	72.264	76.114	80.057
280523	59.375	63.989	73.152	64.44	89.627	90.374	90.188	96.127	88.647	52.509	28.315	15.685	31.032	31.278	49.041	49.248	50	50	20	50	60	40	20	40	40	60	40	20	40	40	20	39.411	2.833	0	38.932	2.497	2.429	0	2.429	2.833	0.804	2.48	0	2.431	2.535	0	72.264	76.244	80.057
280524	59.375	62.987	73.1	63.845	88.353	89.107	89.37	96.608	90.193	53.124	28.521	15.931	31.582	31.875	49.649	49.716	50	50	20	25	40	60	40	40	40	20	40	60	40	40	20	41.088	2.48	0	0	2.831	2.497	2.429	2.429	2.833	0	2.48	2.5	2.431	2.535	0	73.789	72.319	80.077
280525	59.375	65.105	73.175	64.285	89.044	89.378	88.505	94.981	87.679	52.686	28.474	15.763	31.196	32.019	50.502	50.379	50	75	20	50	40	20	40	40	40	20	40	60	40	40	20	39.411	2.5	0	38.091	2.831	0	2.429	2.429	2.833	0	2.48	2.5	2.431	2.535	0	72.264	76.114	80.057
280540	59.375	63.675	73.139	64.348	89.496	90.33	90.192	95.747	86.819	52.445	28.804	15.962	31.067	31.348	49.412	49.688	50	50	20	50	60	40	40	20	40	40	40	60	40	20	40	39.376	2.836	0	38.895	2.475	3.492	3.592	0	3.495	1.156	2.836	2.477	2.464	0	38.754	72.232	76.271	80.061
280541	59.375	65.057	73.174	64.283	89.037	89.351	88.304	94.71	87.716	52.795	28.488	15.753	31.169	32.035	50.562	50.336	50	75	20	50	40	20	40	40	40	40	40	20	40	60	40	39.376	2.477	0	37.857	2.833	0	3.492	3.592	3.495	1.156	2.836	0	2.464	2.477	37.175	72.232	75.919	80.061
280542	59.375	62.944	73.096	63.776	88.228	89.003	89.298	96.606	90.209	53.125	28.522	15.928	31.513	31.797	49.701	49.748	50	50	20	25	40	60	40	40	40	40	40	60	40	20	40	41.049	2.464	0	0	2.833	0	3.492	3.592	3.495	1.156	2.836	0	2.464	0	37.175	73.753	72.149	80.074
280543	59.375	63.678	73.139	64.348	89.496	90.33	90.192	95.748	86.819	52.445	28.804	15.962	31.067	31.348	49.412	49.688	50	50	20	50	60	40	40	20	40	40	40	60	40	20	40	39.376	2.836	0	38.895	2.475	3.492	3.592	0	3.495	1.156	2.836	2.477	2.464	0	38.754	72.232	76.271	80.061
280544	59.375	62.941	73.096	63.777	88.228	89.003	89.298	96.605	90.209	53.125	28.522	15.928	31.513	31.798	49.701	49.748	50	50	20	25	40	60	40	40	40	40	40	60	40	20	40	41.049	2.464	0	0	2.833	2.475	3.492	3.592	3.495	1.156	2.836	2.477	2.464	0	37.175	73.753	72.149	80.074
280545	59.375	65.056	73.174	64.283	89.037	89.351	88.304	94.71	87.716	52.795	28.488	15.753	31.169	32.035	50.562	50.336	50	75	20	50	40	20	40	40	40	40	40	20	40	60	40	39.376	2.477	0	37.857	2.833	0	3.492	3.592	3.495	1.156	2.836	0	2.464	2.477	37.175	72.232	75.919	80.061
281061	NA	62.421	73.071	63.453	87.433	88.181	88.962	96.673	89.594	52.938	28.484	15.669	30.897	31.625	49.707	49.302	50	50	20	25	40	40	40	20	40	20	20	40	20	40	40	38.949	2.421	0	0	2.401	2.538	2.418	0	0	0	0	1.8	0	3.87	57.047	71.843	71.66	80.052
281062	NA	62.398	73.068	63.412	87.345	88.093	88.89	96.659	89.589	52.937	28.48	15.613	30.709	31.452	49.81	49.64	50	50	20	25	40	40	40	20	20	40	20	20	40	40	40	38.967	2.403	0	0	2.418	2.418	2.538	0	0	0	0	0	1.8	3.87	57.047	71.859	71.466	80.052
281063	NA	62.778	73.092	63.745	88.061	88.744	88.89	95.955	88.889	52.879	28.477	15.603	30.674	31.394	49.613	49.26	50	50	20	50	40	40	20	40	40	20	20	20	20	40	40	41.18	2.403	0	37.188	2.4	0	0	2.401	1.8	0	0	0	0	3.87	57.047	73.872	71.466	80.052
281064	NA	62.42	73.071	63.452	87.432	88.18	88.962	96.673	89.595	52.938	28.484	15.669	30.897	31.625	49.707	49.302	50	50	20	25	40	40	40	20	40	20	20	40	20	40	40	38.949	2.421	0	0	2.401	2.538	2.418	0	0	0	0	1.8	0	3.87	57.047	71.843	71.66	80.052
281065	NA	62.775	73.092	63.745	88.061	88.744	88.889	95.955	88.889	52.879	28.477	15.603	30.674	31.394	49.613	49.26	50	50	20	50	40	40	20	40	40	20	20	20	20	40	40	41.18	2.403	0	36.905	2.418	0	0	2.401	1.8	0	0	0	0	3.87	57.047	73.872	71.466	80.052
281066	NA	65.587	73.795	64.925	88.684	89.503	89.373	95.333	87.556	52.663	28.561	15.905	31.355	32.102	50.051	49.642	25	50	40	50	40	40	40	20	20	40	40	40	20	40	20	0	0	2.538	59.451	2.418	2.418	3.723	0	0	0	2.403	2.404	0	2.403	0	68.234	80.688	82.932
281067	NA	65.587	73.795	64.925	88.684	89.503	89.373	95.333	87.556	52.663	28.561	15.905	31.355	32.102	50.051	49.642	25	50	40	50	40	40	40	20	20	40	40	40	20	40	20	0	1.8	2.538	59.451	2.418	2.418	3.723	0	0	0.289	2.403	2.404	0	2.403	0	68.234	80.688	82.932
281081	29.688	62.416	73.07	63.438	87.401	88.148	88.935	96.668	89.593	52.937	28.481	15.636	30.786	31.51	49.664	49.282	50	50	20	25	40	40	40	20	40	20	20	40	40	20	40	38.949	2.415	0	0	2.401	2.478	2.412	0	0	0	0	3.611	3.408	0	16.595	71.843	71.592	80.052
281082	29.688	62.398	73.068	63.411	87.343	88.09	88.888	96.658	89.589	52.937	28.479	15.607	30.686	31.419	49.722	49.474	50	50	20	25	40	40	40	20	20	40	40	20	20	40	40	38.963	2.403	0	0	2.412	2.412	2.478	0	0	0	3.611	0	0	3.409	16.595	71.856	71.463	80.052
281083	29.688	62.653	73.083	63.599	87.744	88.425	88.638	95.919	88.885	52.879	28.477	15.6	30.662	31.382	49.609	49.26	50	50	20	50	40	40	20	40	40	40	20	20	20	20	40	40.209	2.403	0	37.095	2.4	0	0	2.401	3.611	1.096	0	0	0	0	16.595	72.99	71.463	80.052
281084	29.688	62.416	73.07	63.437	87.4	88.148	88.935	96.668	89.593	52.937	28.481	15.636	30.786	31.51	49.664	49.282	50	50	20	25	40	40	40	20	40	20	20	40	40	20	40	38.949	2.415	0	0	2.401	2.478	2.412	0	0	0	0	3.611	3.408	0	16.595	71.843	71.592	80.052
281085	29.688	62.65	73.083	63.6	87.745	88.425	88.638	95.919	88.885	52.879	28.477	15.6	30.662	31.382	49.61	49.26	50	50	20	50	40	40	20	40	40	40	20	20	20	20	40	40.209	2.403	0	36.905	2.412	0	0	2.401	3.611	1.096	0	0	0	0	16.595	72.99	71.463	80.052
281086	29.688	65.587	73.795	64.925	88.684	89.503	89.373	95.333	87.556	52.663	28.561	15.905	31.355	32.102	50.051	49.642	25	50	40	50	40	40	40	20	20	20	40	40	40	20	40	0	2.48	3.405	55.471	0	2.412	2.412	0	0	0	0	2.403	2.403	0	36.772	67.517	72.325	89.327
281087	29.688	65.587	73.795	64.925	88.684	89.503	89.373	95.333	87.556	52.663	28.561	15.905	31.355	32.102	50.051	49.642	25	50	40	50	40	40	40	20	20	20	40	40	40	20	40	0	2.48	3.405	55.471	1.083	2.412	2.412	0	0	0	0.838	2.403	2.403	0	36.772	67.517	72.325	89.327
281112	29.688	62.828	73.506	68.216	92.623	89.975	85.665	93.741	90.009	53.826	28.648	15.767	31.288	32.162	50.173	50.406	50	50	20	50	40	40	40	20	40	20	20	40	40	40	20	38.967	2.565	0	37.207	2.4	0	0	0	2.404	0	0	2.566	3.476	3.014	0	71.859	73.278	80.052
281113	29.688	62.805	73.095	63.762	87.806	87.31	84.139	94.056	92.712	55.081	28.824	15.573	30.637	31.383	49.414	47.729	50	50	20	50	40	40	20	40	40	40	40	40	20	20	40	38.967	2.565	0	36.905	2.42	0	0	2.401	3.476	1.163	2.565	2.422	0	0	13.539	71.859	73.278	80.052
281114	29.688	62.829	73.486	68.07	92.526	89.894	85.58	93.816	90.098	53.832	28.652	15.803	31.342	32.132	50.208	50.405	50	50	20	50	40	40	40	20	40	20	20	40	40	40	20	38.967	2.565	0	37.207	2.4	0	0.884	0	2.404	0	0	2.566	3.476	3.014	0	71.859	73.278	80.052
281115	29.688	62.804	73.096	63.771	87.864	87.453	84.269	93.869	92.39	55.114	28.864	15.588	30.642	31.385	49.442	47.835	50	50	20	50	40	40	40	20	40	40	40	40	20	20	40	41.592	2.404	0	36.905	2.42	0	2.401	0	3.476	1.163	2.565	2.422	0	0	13.539	74.245	71.466	80.052
281116	29.688	62.425	73.071	63.455	87.438	88.187	88.968	96.674	89.594	52.938	28.485	15.683	30.944	31.673	49.724	49.306	50	50	20	25	40	40	40	20	40	20	20	40	40	40	40	39.268	2.402	0	0	2.563	2.401	2.42	0	0	0	0	0.885	2.565	3.477	46.136	72.133	71.454	80.058
281117	29.688	62.428	73.071	63.454	87.438	88.187	88.968	96.674	89.594	52.938	28.485	15.683	30.944	31.673	49.724	49.306	50	50	20	25	40	40	40	20	40	20	20	40	40	40	40	38.949	2.422	0	0	2.401	2.563	2.42	0	0	0	0	3.617	3.476	2.566	37.072	71.843	71.674	80.058
281118	29.688	62.42	73.071	63.456	87.44	88.187	88.967	96.674	89.594	52.938	28.485	15.683	30.944	31.673	49.724	49.306	50	50	20	25	40	40	40	20	40	20	20	40	40	40	40	39.268	2.402	0	0	2.401	2.563	2.42	0	0	0	0	0.885	2.565	3.477	46.136	72.133	71.454	80.058
281119	29.688	62.421	73.071	63.455	87.439	88.187	88.968	96.674	89.594	52.938	28.485	15.683	30.944	31.673	49.724	49.306	50	50	20	25	40	40	40	20	40	20	20	40	40	40	40	38.949	2.422	0	0	2.401	2.563	2.42	0	0	0	0	3.617	3.476	2.566	37.072	71.843	71.674	80.052
281120	29.688	62.394	73.068	63.413	87.347	88.094	88.89	96.658	89.589	52.937	28.48	15.615	30.714	31.461	49.845	49.71	50	50	20	25	40	40	40	20	20	40	40	40	40	20	20	38.967	2.404	0	0	2.42	2.42	2.563	0	0	0	0.885	2.566	3.476	0	0	71.859	71.466	80.052
281121	29.688	62.399	73.068	63.412	87.346	88.093	88.89	96.659	89.589	52.937	28.48	15.615	30.714	31.461	49.845	49.71	50	50	20	25	40	40	40	20	20	40	40	40	40	20	20	38.967	2.404	0	0	2.42	2.42	2.563	0	0	0	0.885	2.566	3.476	0	0	71.859	71.466	80.052
281549	64.062	63.159	73.112	64.008	88.716	89.496	89.583	96.071	88.789	52.4	27.899	15.183	30.726	31.505	49.665	49.287	50	50	20	50	40	40	40	40	20	40	40	20	20	20	20	38.981	2.686	0	36.914	2.486	3.199	2.413	3.558	0	0	0	0	0	0	0	71.872	74.62	80.054
281550	64.062	62.437	73.071	63.466	87.496	88.285	89.105	96.704	89.567	52.932	28.489	15.752	31.183	31.938	49.91	49.5	50	50	20	25	40	40	40	20	40	40	40	40	20	20	20	39.544	2.403	0	0	2.413	2.684	2.486	0	3.202	0	3.561	0	0	0	0	72.386	71.46	80.067
281551	64.062	62.407	73.07	63.443	87.414	88.167	88.971	96.677	89.575	52.934	28.483	15.659	30.868	31.639	50.048	50.027	50	50	20	25	40	40	40	20	40	40	20	20	40	40	20	39.156	2.404	0	0	2.437	2.486	2.684	0	0	1.03	0	0	0	3.561	0	72.031	71.476	80.059
281552	64.062	62.662	73.083	63.597	87.76	88.465	88.701	95.929	88.851	52.932	28.659	15.993	31.242	31.912	49.83	49.364	50	50	20	50	40	40	40	20	20	20	40	40	20	20	20	40.337	2.403	0	36.935	2.684	0	2.437	0	0	0	3.202	0	0	0	0	73.107	71.46	80.054
281553	64.062	68.809	76.33	71.529	93.261	93.13	92.226	95.598	85.596	50.749	27.903	15.634	31.333	32.168	50.132	49.834	25	50	40	25	20	40	40	40	40	40	20	20	40	40	20	0	3.202	0	0	0	2.684	3.558	2.486	2.439	0.777	0	0	2.404	2.403	0	67.329	80.275	80.728
281554	64.062	68.808	76.33	71.528	93.259	93.13	92.228	95.598	85.597	50.75	27.902	15.633	31.333	32.168	50.132	49.834	25	50	40	25	20	40	40	40	40	40	20	20	40	40	20	0	3.202	0	0	0	2.684	3.558	2.486	2.439	0.777	0	0	2.404	2.403	0	67.329	80.275	80.728
281555	64.062	66.009	75.974	69.72	90.284	90.173	89.906	95.588	88.362	53.078	29.009	17.041	32.239	32.366	50.144	49.771	25	50	40	25	20	40	40	40	20	40	40	40	40	20	20	0	2.488	0	0	0	2.684	3.199	2.413	0	1.145	2.439	2.403	2.404	0	0	67.219	72.414	81.613
281556	64.062	66.007	75.974	69.72	90.283	90.172	89.906	95.589	88.364	53.079	29.008	17.04	32.239	32.366	50.144	49.772	25	50	40	25	20	40	40	40	20	40	40	40	40	20	20	0	2.488	0	0	0	2.684	3.199	2.413	0	1.145	2.439	2.403	2.404	0	0	67.219	72.414	81.613
281585	1.562	63.69	72.992	61.314	83.349	84.545	86.198	96.144	89.119	52.63	28.427	15.65	30.836	31.552	49.777	49.583	50	50	20	50	40	40	40	40	40	20	20	40	20	20	20	39.192	2.691	0	37.491	2.463	0.982	3.622	2.415	3.477	0	0	0	0	0	0	72.064	74.669	80.057
281586	1.562	62.706	73.086	63.646	87.855	88.547	88.759	95.956	88.9	52.88	28.488	15.758	31.198	31.94	49.87	49.434	50	50	20	50	40	40	20	40	20	20	20	40	40	20	40	39.967	2.441	0	37.135	2.688	0	0	2.463	0	0	0	0.983	3.626	0	53.213	72.771	71.882	80.08
281587	1.562	63.696	73.131	64.116	88.888	89.591	89.336	94.821	84.937	51.726	28.353	15.646	30.838	31.621	50.484	51.391	50	50	20	50	40	40	20	40	20	40	40	20	40	20	20	39.192	2.691	0	37.491	2.463	0.982	0	2.415	0	1.118	0	0	3.626	0	0	72.064	74.669	80.057
281588	1.562	62.708	73.086	63.646	87.855	88.547	88.759	95.956	88.9	52.88	28.488	15.758	31.198	31.94	49.87	49.434	50	50	20	50	40	40	20	40	20	20	20	40	20	20	40	39.967	2.441	0	37.135	2.688	0	0	2.463	0	0	0	0.983	0	0	53.213	72.771	71.882	80.08
281589	1.562	65.587	73.795	64.925	88.684	89.503	89.373	95.333	87.556	52.663	28.561	15.905	31.355	32.102	50.051	49.642	25	25	40	50	40	20	20	40	40	40	20	20	40	40	20	0	0	2.438	37.135	2.415	0	0	2.463	2.465	0.865	0	0	0	3.626	0	67.079	67.837	82.184
281590	1.562	65.587	73.795	64.925	88.684	89.503	89.373	95.333	87.556	52.663	28.561	15.905	31.355	32.102	50.051	49.642	25	25	40	50	40	20	20	40	40	40	20	20	40	40	20	0	0	2.438	37.135	2.415	0	0	2.463	2.465	0.865	0	0	0.983	3.626	0	67.079	67.837	82.184
281591	1.562	65.587	73.795	64.925	88.684	89.503	89.373	95.333	87.556	52.663	28.561	15.905	31.355	32.102	50.051	49.642	25	25	40	50	40	20	20	40	40	40	20	20	40	40	20	0	0	2.438	37.135	2.415	0	0	2.463	2.465	0.865	0	0	0.983	3.626	0	67.079	67.837	82.184
281592	1.562	63.243	73.121	64.149	88.994	89.638	88.522	94.283	89.282	54.051	28.716	15.703	30.883	31.581	49.468	48.084	50	50	20	50	40	40	20	40	40	20	20	40	40	40	20	39.029	2.735	0	37.532	2.482	3.473	0	2.732	0.983	0	0	3.626	2.691	3.477	0	71.916	75.161	80.052
281593	1.562	64.081	73.175	64.909	90.64	91.014	87.039	90.519	87.946	55.121	28.951	15.737	30.836	31.46	49.423	47.545	50	50	40	50	40	40	40	40	40	20	20	40	40	20	20	44.342	2.735	2.441	37.532	3.473	3.473	2.405	3.622	3.626	0	0	0.983	0.983	0	0	76.725	75.161	82.204
281594	1.562	62.504	73.077	63.567	87.723	88.524	89.312	96.741	89.567	52.932	28.503	15.938	31.844	32.647	50.143	49.499	50	50	20	25	40	40	40	40	40	20	20	20	40	40	40	39.61	2.443	0	0	2.732	2.732	2.482	3.473	3.477	0	0	0	0.983	0.983	55.499	72.446	71.912	80.065
281595	1.562	63.243	73.121	64.15	88.995	89.639	88.522	94.283	89.282	54.051	28.716	15.703	30.883	31.581	49.468	48.084	50	50	20	50	40	40	20	40	40	20	20	40	40	40	20	39.029	2.735	0	37.532	2.482	3.473	0	2.732	0.983	0	0	3.626	2.691	3.477	0	71.916	75.161	80.052
281596	1.562	63.685	72.904	60.202	82.284	84.459	86.731	96.358	89.112	52.578	28.419	15.65	30.836	31.552	49.779	49.585	50	50	20	50	40	40	40	40	40	20	20	40	20	20	20	39.192	2.691	0	37.491	2.463	0.982	3.622	2.415	3.477	0	0	0	0	0	0	72.064	74.669	80.057
281597	1.562	63.695	73.131	64.116	88.888	89.591	89.335	94.821	84.937	51.726	28.353	15.646	30.838	31.614	50.446	51.367	50	50	20	50	40	40	20	40	20	40	40	20	40	20	20	39.192	2.691	0	37.491	2.463	0.982	0	2.415	0	1.118	0	0	3.626	0	0	72.064	74.669	80.057
281598	1.562	62.713	73.086	63.646	87.854	88.547	88.759	95.956	88.9	52.88	28.488	15.758	31.198	31.94	49.87	49.434	50	50	20	50	40	40	20	40	20	20	20	40	40	20	40	39.967	2.441	0	37.135	2.688	0	0	2.463	0	0	0	0.983	3.626	0	53.213	72.771	71.882	80.08
281599	1.562	62.709	73.086	63.646	87.854	88.547	88.759	95.956	88.9	52.88	28.488	15.758	31.198	31.94	49.87	49.434	50	50	20	50	40	40	20	40	20	20	20	40	20	20	40	39.967	2.441	0	37.135	2.688	0	0	2.463	0	0	0	0.983	0	0	53.213	72.771	71.882	80.08
281600	1.562	65.587	73.795	64.925	88.684	89.503	89.373	95.333	87.556	52.663	28.561	15.905	31.355	32.102	50.051	49.642	25	25	40	50	40	20	20	40	40	40	20	20	40	40	20	0	0	2.438	37.135	2.415	0	0	2.463	2.465	0.865	0	0	0.983	3.626	0	67.079	67.837	82.184
281601	1.562	65.587	73.795	64.925	88.684	89.503	89.373	95.333	87.556	52.663	28.561	15.905	31.355	32.102	50.051	49.642	25	25	40	50	40	20	20	40	40	40	20	20	40	40	20	0	0	2.438	37.135	2.415	0	0	2.463	2.465	0.865	0	0	0.983	3.626	0	67.079	67.837	82.184
281602	1.562	65.587	73.795	64.925	88.684	89.503	89.373	95.333	87.556	52.663	28.561	15.905	31.355	32.102	50.051	49.642	25	25	40	50	40	20	20	40	40	40	20	20	40	40	20	0	0	2.438	37.135	2.415	0	0	2.463	2.465	0.865	0	0	0.983	3.626	0	67.079	67.837	82.184
283794	59.375	64.267	73.139	64.178	89.413	90.554	90.771	96.032	86.692	51.102	27.918	15.628	31.27	32.059	49.964	49.871	50	50	20	50	40	40	40	20	40	60	20	60	40	20	40	39.065	2.895	0	36.968	2.752	2.999	2.454	0	3.318	0.848	0	4.132	3.824	0	0	71.949	76.919	80.053
283795	59.375	62.546	73.069	63.456	87.651	88.627	89.606	96.775	89.431	52.912	28.496	15.865	31.614	32.475	50.454	50.236	50	50	20	25	40	40	40	20	40	60	40	60	40	20	40	40.421	2.406	0	0	2.454	2.892	2.752	0	3.002	0.848	3.318	4.132	3.824	0	0	73.183	71.5	80.09
283796	59.375	62.485	73.082	63.634	87.755	88.427	89.079	96.689	89.633	52.945	28.497	15.842	31.462	32.235	50.384	50.544	50	50	20	25	40	40	40	20	60	40	40	60	20	40	20	39.829	2.41	0	0	2.752	2.491	2.892	0	2.638	0.965	3.318	4.132	0	3.824	0	72.645	71.534	80.053
283797	59.375	63.517	73.137	64.31	89.242	89.877	89.714	96.067	88.94	52.873	28.417	15.505	31.167	32.29	50.113	49.538	50	50	20	50	40	40	60	20	40	20	40	60	40	20	20	44.661	2.406	0	37.016	2.892	2.491	2.635	0	3.002	0	3.318	4.132	3.824	0	0	77.011	71.5	80.052
283798	59.375	65.587	73.795	64.925	88.684	89.503	89.373	95.333	87.556	52.663	28.561	15.905	31.355	32.102	50.051	49.642	25	50	60	25	20	20	40	40	40	40	60	40	40	40	20	0	0	4.127	0	0	0	3.821	3.821	3.318	0.965	2.638	2.895	2.755	2.493	0	67.593	68.555	92.526
283800	59.375	65.587	73.795	64.925	88.684	89.503	89.373	95.333	87.556	52.663	28.561	15.905	31.355	32.102	50.051	49.642	25	25	40	25	20	60	40	40	40	40	60	40	40	40	20	0	0	0	0	0	4.127	3.821	3.821	3.318	0.965	0	2.895	2.755	2.493	0	66.949	67.737	82.623
283844	59.375	63.284	73.125	64.217	89.147	89.906	89.882	96.118	89.144	53.275	28.444	15.165	30.814	31.787	49.82	49.229	50	50	20	50	40	40	40	40	20	40	40	20	40	40	20	38.991	2.764	0	36.939	2.638	3.485	2.432	3.623	0	0.91	1.035	0	3.042	0	0	71.881	75.485	80.052
283845	59.375	62.451	73.072	63.487	87.541	88.33	89.146	96.707	89.555	52.931	28.494	15.807	31.364	32.135	50.147	49.915	50	50	20	25	40	40	40	20	40	40	40	40	40	40	40	39.644	2.405	0	0	2.762	2.432	2.638	0	3.489	0.91	3.627	1.035	3.042	3.212	44.436	72.476	71.478	80.065
283846	59.375	62.442	73.071	63.465	87.49	88.275	89.096	96.698	89.557	52.931	28.49	15.75	31.164	31.938	50.225	50.238	50	50	20	25	40	40	40	20	40	40	40	40	40	40	40	39.474	2.405	0	0	2.638	2.443	2.762	0	2.831	1.122	3.212	2.903	3.042	1.035	55.513	72.321	71.483	80.063
283847	59.375	63.069	73.109	63.977	88.647	89.76	91.672	98.076	90.188	53.349	29.105	16.649	31.646	32.129	49.941	49.324	50	50	20	50	40	40	40	40	40	40	20	40	40	20	40	38.985	2.64	0	36.945	2.762	2.829	2.443	3.209	3.042	0.934	0	3.489	1.035	0	11.399	71.875	74.11	80.052
283848	59.375	65.587	73.795	64.925	88.684	89.503	89.373	95.333	87.556	52.663	28.561	15.905	31.355	32.102	50.051	49.642	25	25	40	25	40	40	40	40	40	20	40	40	40	40	40	0	0	0	0	3.485	2.829	0	3.623	3.042	0	2.764	2.64	3.212	2.445	37.267	67.494	68.152	84.966
293018	NA	62.482	73.075	63.516	87.571	88.32	89.074	96.691	89.598	52.938	28.487	15.709	31.033	31.768	49.785	49.375	50	50	20	25	40	40	40	20	20	20	20	60	40	40	20	39.653	2.403	0	0	2.609	2.404	2.443	0	0	0	0	2.22	2.611	2.446	0	72.485	71.465	80.065
293019	NA	62.421	73.07	63.429	87.38	88.126	88.912	96.656	89.584	52.937	28.482	15.641	30.803	31.559	49.935	49.836	50	50	20	25	40	40	40	20	20	60	20	20	20	40	40	39.017	2.407	0	0	2.443	2.443	2.609	0	0	0.714	0	0	0	2.611	0	71.905	71.501	80.048
293020	NA	63.294	73.113	63.922	88.432	89.016	88.451	94.927	87.032	51.736	27.858	15.311	30.683	31.439	49.568	48.958	50	50	20	50	40	20	40	60	20	40	40	40	20	20	20	39.017	2.611	0	36.921	2.443	0	2.404	2.218	0	0.84	2.446	2.446	0	0	0	71.905	73.786	80.048
293021	NA	62.487	73.075	63.517	87.572	88.321	89.074	96.691	89.598	52.938	28.487	15.709	31.033	31.768	49.785	49.375	50	50	20	25	40	40	40	20	20	20	60	20	40	40	20	39.653	2.403	0	0	2.404	2.609	2.443	0	0	0	2.22	0	0	2.611	0	72.485	71.465	80.065
293022	NA	63.295	73.113	63.923	88.448	89.133	89.195	95.966	88.328	51.937	27.875	15.316	30.685	31.442	49.629	49.226	50	50	20	50	40	20	40	60	40	20	20	20	40	20	20	39.017	2.611	0	37.573	2.401	0	2.404	2.218	0	0	0	0	2.611	0	0	71.905	73.786	80.048
293023	NA	65.587	73.795	64.925	88.684	89.503	89.373	95.333	87.556	52.663	28.561	15.905	31.355	32.102	50.051	49.642	25	50	60	25	40	40	40	20	20	40	40	40	20	20	20	0	2.336	0	0	2.268	2.609	2.609	0	0	0.786	2.446	2.446	0	0	0	67.535	70.707	83.367
293024	NA	65.587	73.795	64.925	88.684	89.503	89.373	95.333	87.556	52.663	28.561	15.905	31.355	32.102	50.051	49.642	25	50	60	25	40	40	40	20	20	40	40	40	20	20	20	0	2.336	2.218	0	2.268	2.609	2.609	0	0	0.786	2.446	2.446	0	0	0	67.535	70.707	83.367
293025	NA	63.295	73.113	63.923	88.448	89.133	89.195	95.966	88.328	51.936	27.875	15.316	30.683	31.425	49.492	48.855	50	50	20	50	40	40	60	20	20	40	40	20	40	20	40	39.017	2.611	0	36.921	2.443	2.404	2.218	0	0	0.84	2.611	0	2.446	0	37.436	71.905	73.786	80.048
293026	NA	63.292	73.083	63.354	87.386	88.213	88.558	95.858	88.03	51.582	27.676	15.036	30.356	31.301	49.614	49.27	50	50	20	50	40	20	40	40	60	40	40	20	40	20	20	39.017	2.611	0	36.921	2.443	0	2.609	2.404	2.22	0.786	2.446	0	2.611	0	0	71.905	73.786	80.048
293027	NA	63.292	73.113	63.924	88.449	89.133	89.194	95.966	88.328	51.936	27.875	15.316	30.68	31.428	49.509	48.779	50	50	20	25	40	40	40	60	40	20	40	40	20	20	40	42.332	2.407	0	0	2.443	2.401	2.404	2.218	2.336	0	0	2.611	0	0	37.436	74.914	71.501	80.048
293028	NA	63.297	73.113	63.923	88.44	89.061	88.695	95.338	87.785	51.793	27.693	15.067	30.594	31.427	49.628	49.234	50	50	20	25	40	40	20	40	60	20	40	40	40	40	20	39.017	2.611	0	0	2.443	2.401	0	2.404	2.22	0	2.446	2.446	0	2.611	0	71.905	73.786	80.065
293029	NA	65.587	73.795	64.925	88.684	89.503	89.373	95.333	87.556	52.663	28.561	15.905	31.355	32.102	50.051	49.642	50	50	20	25	20	20	60	20	40	40	40	40	40	20	20	36.798	0	0	0	0	0	2.218	0	2.611	0.786	2.446	2.407	2.611	0	0	69.872	70.751	79.9
293030	NA	62.49	73.075	63.516	87.571	88.32	89.074	96.691	89.598	52.938	28.487	15.709	31.033	31.768	49.785	49.375	50	50	20	25	40	40	40	20	20	60	40	20	40	40	20	39.653	2.403	0	0	2.404	2.609	2.443	0	0	0.714	2.611	0	2.446	2.611	0	72.485	71.465	80.065
293031	NA	62.483	73.075	63.516	87.571	88.32	89.074	96.691	89.598	52.938	28.487	15.709	31.033	31.768	49.785	49.375	50	50	20	25	40	40	40	20	20	20	40	40	60	40	20	38.966	2.446	0	0	2.609	2.404	2.443	0	0	0	2.611	2.446	2.22	2.446	0	71.858	71.941	80.065
293032	NA	62.488	73.075	63.516	87.571	88.32	89.074	96.691	89.598	52.938	28.487	15.709	31.033	31.768	49.785	49.375	50	50	20	25	40	40	40	20	20	20	20	40	60	40	40	38.966	2.446	0	0	2.404	2.609	2.443	0	0	0	0	2.336	2.22	2.446	0	71.858	71.941	80.047
293033	NA	62.481	73.075	63.517	87.572	88.321	89.074	96.691	89.598	52.938	28.487	15.709	31.033	31.768	49.785	49.375	50	50	20	25	40	40	40	20	20	20	20	40	20	20	60	38.966	2.446	0	0	2.609	2.404	2.443	0	0	0	0	2.446	0	0	33.974	71.858	71.941	80.047
293034	NA	65.587	73.795	64.925	88.684	89.503	89.373	95.333	87.556	52.663	28.561	15.905	31.355	32.102	50.051	49.642	25	50	20	50	20	20	20	60	40	40	20	40	40	40	40	0	2.336	0	0	0	0	0	2.218	2.446	0.84	0	2.611	2.407	2.446	37.436	67.934	70.707	79.973
293035	NA	65.587	73.795	64.925	88.684	89.503	89.373	95.333	87.556	52.663	28.561	15.905	31.355	32.102	50.051	49.642	25	50	20	50	20	20	20	60	40	40	20	40	40	40	40	0	2.336	0	0	0	0	0	2.218	2.446	0.84	0	2.611	2.407	2.446	37.436	67.934	70.707	79.973
293036	NA	62.418	73.069	63.428	87.379	88.126	88.912	96.656	89.584	52.937	28.482	15.641	30.803	31.559	49.935	49.836	50	50	20	25	40	40	40	20	20	20	60	40	40	40	40	39.017	2.407	0	0	2.443	2.443	2.609	0	0	0	2.22	2.446	2.611	2.611	37.436	71.905	71.501	80.048
293037	NA	62.422	73.07	63.427	87.378	88.126	88.912	96.656	89.584	52.937	28.482	15.641	30.803	31.559	49.935	49.836	50	50	20	25	40	40	40	20	20	20	20	40	60	40	20	39.017	2.407	0	0	2.443	2.443	2.609	0	0	0	0	2.446	2.22	2.336	0	71.905	71.501	80.048
296084	NA	63.049	73.106	63.911	88.447	89.163	89.277	96.118	89.334	53.067	28.518	15.739	31.068	31.692	49.06	47	50	50	20	50	40	40	20	40	20	20	20	40	40	20	20	39.458	2.588	0	39.757	2.431	2.713	0	2.431	0	0	0	2.785	2.716	0	0	72.307	73.53	80.063
296085	NA	63.048	73.106	63.91	88.445	89.136	88.725	94.032	84.153	51.893	28.417	15.732	31.069	31.747	49.772	49.343	50	50	20	25	40	40	40	20	40	40	40	20	20	40	20	39.458	2.588	0	0	2.586	2.431	2.713	0	0	0.783	2.785	0	0	2.716	0	72.307	73.53	79.941
296086	NA	68.725	72.693	57.101	80.354	84.799	87.136	95.579	88.72	52.62	28.392	15.743	31.161	31.971	50.52	50.189	50	50	40	50	40	20	20	20	20	40	40	40	20	40	20	45.156	2.588	0	37.388	2.431	0	0	0	0	0.764	2.434	2.434	0	2.588	0	80.091	73.53	82.711
296087	NA	63.046	73.106	63.91	88.434	88.987	87.481	92.756	85.191	52.601	28.498	15.738	31.07	31.747	49.772	49.343	50	50	20	25	40	40	40	20	40	40	40	40	20	20	40	39.458	2.588	0	0	2.586	2.431	2.713	0	2.434	0.896	0	2.375	0	0	41.572	72.307	73.53	80.063
296088	NA	63.043	73.106	63.911	88.447	89.163	89.277	96.118	89.334	53.068	28.518	15.739	31.069	31.731	49.441	47.631	50	50	20	50	40	40	20	40	20	20	40	20	40	20	20	39.458	2.588	0	39.757	2.431	2.713	0	2.431	0	0	2.785	0	2.716	0	0	72.307	73.53	80.063
296089	NA	65.587	73.795	64.925	88.684	89.503	89.373	95.333	87.556	52.663	28.561	15.905	31.355	32.102	50.051	49.642	25	50	40	25	20	40	40	40	20	40	20	20	40	20	40	0	2.785	2.372	0	0	2.713	2.27	2.431	0	0.832	0	0	2.434	0	37.252	68.014	77.717	81.686
296090	NA	65.587	73.795	64.925	88.684	89.503	89.373	95.333	87.556	52.663	28.561	15.905	31.355	32.102	50.051	49.642	25	50	40	25	20	40	40	40	20	40	20	20	40	20	40	0	2.785	2.372	0	0	2.713	2.27	2.431	0	0.832	0	0	2.434	0	37.252	68.014	77.717	81.686
296091	NA	68.724	72.693	57.103	80.359	84.835	87.393	95.738	88.311	52.527	28.416	15.774	31.199	31.868	50.354	50.246	50	50	40	25	40	40	20	20	20	40	20	40	40	40	40	45.156	2.588	0	0	2.431	2.431	0	0	0	0.764	0	2.434	2.434	2.588	34.781	80.091	73.53	82.711
296092	NA	65.587	73.795	64.925	88.684	89.503	89.373	95.333	87.556	52.663	28.561	15.905	31.355	32.102	50.051	49.642	50	50	20	25	20	20	40	20	40	40	40	20	40	20	40	36.84	0	0	0	0	0	2.783	0	2.716	0.783	2.588	0	2.434	0	37.252	69.911	72.665	79.903
296093	NA	65.587	73.795	64.925	88.684	89.503	89.373	95.333	87.556	52.663	28.561	15.905	31.355	32.102	50.051	49.642	25	50	20	50	20	20	40	20	40	40	40	20	40	20	40	0	2.375	0	0	0	0	2.783	0	2.434	0.873	2.588	0	2.434	0	37.252	67.94	71.142	79.994
296094	NA	65.587	73.795	64.925	88.684	89.503	89.373	95.333	87.556	52.663	28.561	15.905	31.355	32.102	50.051	49.642	25	50	20	50	20	20	40	20	40	40	40	20	40	20	40	0	2.375	0	0	0	0	2.783	0	2.434	0.873	2.588	0	2.434	0	37.252	67.94	71.142	79.994
296095	NA	65.587	73.795	64.925	88.684	89.503	89.373	95.333	87.556	52.663	28.561	15.905	31.355	32.102	50.051	49.642	25	50	40	25	20	40	40	20	40	40	20	20	40	40	20	0	2.785	2.372	0	0	2.713	2.27	0	2.434	0.832	0	0	2.434	2.434	0	68.014	77.717	81.686
296096	NA	65.587	73.795	64.925	88.684	89.503	89.373	95.333	87.556	52.663	28.561	15.905	31.355	32.102	50.051	49.642	25	50	40	25	20	40	40	20	40	40	20	20	40	40	20	0	2.785	2.372	0	0	2.713	2.27	0	2.434	0.832	0	0	2.434	2.434	0	68.014	77.717	81.686
296097	NA	65.587	73.795	64.925	88.684	89.503	89.373	95.333	87.556	52.663	28.561	15.905	31.355	32.102	50.051	49.642	50	50	20	25	20	20	20	40	40	40	40	40	20	20	40	36.84	0	0	0	0	0	0	2.783	2.434	0.873	2.588	2.434	0	0	37.252	69.911	72.665	80.063
296098	NA	65.587	73.795	64.925	88.684	89.503	89.373	95.333	87.556	52.663	28.561	15.905	31.355	32.102	50.051	49.642	25	50	20	50	20	20	20	40	40	40	40	20	40	20	40	0	2.375	0	0	0	0	0	2.783	2.434	0.873	2.588	0	2.434	0	37.252	67.94	71.142	79.994
296099	NA	65.587	73.795	64.925	88.684	89.503	89.373	95.333	87.556	52.663	28.561	15.905	31.355	32.102	50.051	49.642	25	50	20	50	20	20	20	40	40	40	40	20	40	20	40	0	2.375	0	0	0	0	0	2.783	2.434	0.873	2.588	0	2.434	0	37.252	67.94	71.142	79.994
296116	NA	65.271	73.238	65.508	91.615	92.012	90.463	93.502	82.494	51.441	28.429	16.199	32.224	32.892	50.251	49.413	50	50	40	50	40	40	20	40	20	40	40	40	40	20	20	48.898	2.561	1.719	46.332	2.558	2.427	0	2.54	0	0.885	1.721	2.405	2.429	0	0	80.792	73.226	87.53
296117	NA	62.947	73.09	63.683	88.066	88.944	89.687	96.73	89.255	52.803	28.466	15.693	30.956	31.657	49.812	49.751	50	50	20	50	40	40	20	40	20	40	40	20	40	20	40	38.982	2.561	0	36.936	2.558	2.54	0	2.427	0	0.97	2.542	0	3.016	0	26.335	71.872	73.226	80.052
296118	NA	65.272	73.238	65.508	91.616	92.012	90.464	93.502	82.491	51.431	28.397	16.15	32.282	32.955	50.261	49.398	50	50	40	50	40	40	20	40	40	20	40	40	40	20	20	48.898	2.561	1.719	46.332	2.558	2.427	0	2.54	2.752	0	1.721	2.405	2.429	0	0	80.792	73.226	87.53
296119	NA	62.947	73.09	63.683	88.066	88.945	89.689	96.73	89.253	52.803	28.466	15.693	30.956	31.657	49.812	49.752	50	50	20	50	40	40	20	40	20	40	40	20	40	20	40	38.982	2.561	0	36.936	2.558	2.54	0	2.427	0	0.97	2.542	0	3.016	0	26.335	71.872	73.226	80.052
296120	NA	62.44	73.06	63.316	87.325	88.256	89.232	96.715	89.465	52.917	28.484	15.688	30.978	31.747	49.937	49.695	50	50	20	25	40	40	40	20	40	20	40	40	20	40	40	39.379	2.404	0	0	2.558	2.427	2.558	0	2.542	0	2.542	3.016	0	3.016	26.335	72.235	71.476	80.062
296121	NA	69.443	72.99	59.295	80.782	83.63	86.926	95.879	88.771	53.321	28.736	15.083	29.739	31.276	49.897	49.535	50	50	20	25	40	40	40	40	20	40	20	40	40	40	40	38.22	1.721	0	0	3.013	3.013	2.54	1.719	0	0.885	0	2.543	2.561	2.358	39.196	71.176	79.829	79.942
296122	NA	62.438	73.06	63.316	87.325	88.256	89.231	96.715	89.465	52.917	28.484	15.688	30.978	31.747	49.937	49.695	50	50	20	25	40	40	40	20	40	20	40	40	20	40	40	39.379	2.404	0	0	2.558	2.427	2.558	0	2.542	0	2.542	3.016	0	3.016	26.335	72.235	71.476	80.062
296123	NA	69.443	72.99	59.293	80.779	83.63	86.938	96	89.435	52.824	27.448	14.409	31.262	32.645	50.263	49.624	50	50	20	25	40	40	40	40	20	40	40	20	40	40	20	38.22	1.721	0	0	3.013	3.013	1.719	2.54	0	0.885	2.542	0	2.561	2.358	0	71.176	79.829	79.942
296124	NA	61.464	73.143	65.187	90.639	90.813	88.588	92.166	82.995	52.052	28.448	15.822	31.425	32.247	50.608	50.884	25	50	20	50	40	40	40	20	40	40	20	40	20	40	40	0	2.752	0	0	3.013	0	3.013	0	2.542	0.885	0	2.358	0	2.543	39.196	68.017	75.345	80.513
296125	NA	61.469	73.143	65.187	90.645	90.91	89.893	95.378	88.199	52.809	28.359	14.752	29.251	30.868	49.89	49.849	25	50	20	50	40	40	40	20	40	40	20	40	20	40	40	0	2.752	0	26.431	3.013	1.719	3.013	0	2.542	0.885	0	2.358	0	2.543	39.196	68.017	75.345	80.513
296126	NA	61.466	73.143	65.187	90.645	90.91	89.893	95.378	88.199	52.809	28.359	14.751	29.251	30.868	49.89	49.849	25	50	20	50	40	40	40	20	40	40	20	40	20	40	40	0	2.752	0	26.431	3.013	1.719	3.013	0	2.542	0.885	0	2.358	0	2.543	39.196	68.017	75.345	80.513
296127	NA	61.464	73.143	65.186	90.639	90.813	88.588	92.166	82.996	52.052	28.448	15.822	31.425	32.247	50.607	50.884	25	50	20	50	40	40	40	20	40	40	20	40	20	40	40	0	2.752	0	26.431	3.013	1.719	3.013	0	2.542	0.885	0	2.358	0	2.543	39.196	68.017	75.345	80.513
296139	NA	65.587	73.795	64.925	88.684	89.503	89.373	95.333	87.556	52.663	28.561	15.905	31.355	32.102	50.051	49.642	25	50	40	25	40	40	20	40	40	20	20	40	40	20	40	0	1.796	2.387	0	0	2.271	0	1.76	1.762	0	0	0	0	0	26.962	68.207	80.649	81.8
296140	NA	65.587	73.795	64.925	88.684	89.503	89.373	95.333	87.556	52.663	28.561	15.905	31.355	32.102	50.051	49.642	25	50	40	25	40	40	20	40	40	20	20	40	40	20	40	0	1.796	2.387	0	0	2.271	0	1.76	1.762	0	0	0	0	0	26.962	68.207	80.649	81.8
296141	NA	65.587	73.795	64.925	88.684	89.503	89.373	95.333	87.556	52.663	28.561	15.905	31.355	32.102	50.051	49.642	50	50	20	25	20	20	40	20	20	40	40	40	40	40	40	36.859	0	0	0	0	0	1.795	0	0	0	1.762	1.762	0	0	26.962	69.929	73.286	79.905
296142	NA	65.587	73.795	64.925	88.684	89.503	89.373	95.333	87.556	52.663	28.561	15.905	31.355	32.102	50.051	49.642	25	50	20	50	20	20	40	20	40	40	20	40	40	20	40	0	2.39	0	0	0	0	1.795	0	0	0.566	0	0	1.762	0	0	67.943	71.31	80.004
296143	NA	65.587	73.795	64.925	88.684	89.503	89.373	95.333	87.556	52.663	28.561	15.905	31.355	32.102	50.051	49.642	25	50	20	50	20	20	40	20	40	40	20	40	40	20	40	0	2.39	0	0	0	0	1.795	0	0	0.566	0	0	1.762	0	0	67.943	71.31	80.004
296144	NA	65.587	73.795	64.925	88.684	89.503	89.373	95.333	87.556	52.663	28.561	15.905	31.355	32.102	50.051	49.642	25	25	40	50	40	40	20	20	40	40	40	20	20	20	40	0	0	0	0	0	0	0	0	0	0	0	0	0	0	36.576	67.932	68.484	87.829
296145	NA	65.587	73.795	64.925	88.684	89.503	89.373	95.333	87.556	52.663	28.561	15.905	31.355	32.102	50.051	49.642	25	25	40	50	40	40	20	20	40	40	40	20	20	20	40	0	0	1.76	0	1.795	1.76	0	0	0	0	1.762	0	0	0	36.576	67.932	68.484	87.829
296146	NA	65.587	73.795	64.925	88.684	89.503	89.373	95.333	87.556	52.663	28.561	15.905	31.355	32.102	50.051	49.642	25	25	40	50	40	40	20	20	40	40	40	20	20	20	40	0	0	1.76	0	1.795	1.76	0	0	0	0	1.762	0	0	0	36.576	67.932	68.484	87.829
296147	NA	65.587	73.795	64.925	88.684	89.503	89.373	95.333	87.556	52.663	28.561	15.905	31.355	32.102	50.051	49.642	25	25	40	50	40	40	20	20	40	40	40	20	20	20	20	0	0	1.76	0	1.76	1.76	0	0	0	0	1.796	0	0	0	0	67.932	68.484	87.829
296148	NA	65.587	73.795	64.925	88.684	89.503	89.373	95.333	87.556	52.663	28.561	15.905	31.355	32.102	50.051	49.642	25	25	40	50	40	40	20	20	40	40	40	20	20	20	20	0	0	1.76	0	1.76	1.76	0	0	0	0	1.796	0	0	0	0	67.932	68.484	87.829
296149	NA	65.587	73.795	64.925	88.684	89.503	89.373	95.333	87.556	52.663	28.561	15.905	31.355	32.102	50.051	49.642	25	25	40	50	40	40	20	20	40	40	40	20	20	20	20	0	0	1.76	0	1.76	1.76	0	0	0	0	1.796	0	0	0	0	67.932	68.484	87.829
296150	NA	65.587	73.795	64.925	88.684	89.503	89.373	95.333	87.556	52.663	28.561	15.905	31.355	32.102	50.051	49.642	25	25	40	50	40	40	20	20	40	40	40	20	20	20	40	0	0	1.76	0	1.76	1.795	0	0	0	0	1.762	0	0	0	36.576	67.932	68.484	87.829
296151	NA	65.587	73.795	64.925	88.684	89.503	89.373	95.333	87.556	52.663	28.561	15.905	31.355	32.102	50.051	49.642	25	25	40	50	40	40	20	20	40	40	40	20	20	20	40	0	0	1.76	0	1.76	1.795	0	0	0	0	1.762	0	0	0	36.576	67.932	68.484	87.829
296152	NA	65.587	73.795	64.925	88.684	89.503	89.373	95.333	87.556	52.663	28.561	15.905	31.355	32.102	50.051	49.642	25	25	40	50	40	40	20	20	40	40	40	20	20	20	40	0	0	1.76	0	1.76	1.795	0	0	0	0	1.762	0	0	0	36.576	67.932	68.484	87.829
296399	17.188	44.765	33.861	15.277	83.015	89.592	91.389	97.506	87.393	51.965	28.366	15.647	30.837	31.545	49.68	49.289	50	50	20	50	40	40	40	40	40	20	40	40	20	20	20	39.192	2.701	0	37.491	2.464	1.032	3.603	2.415	3.357	0	0	0	0	0	0	72.065	74.786	80.057
296400	17.188	62.711	73.086	63.648	87.858	88.551	88.763	95.956	88.9	52.88	28.489	15.763	31.217	31.96	49.877	49.437	50	50	20	50	40	40	20	40	20	20	20	40	40	20	40	39.98	2.441	0	37.136	2.699	0	0	2.464	0	0	0	1.033	3.606	0	51.387	72.782	71.882	80.08
296401	17.188	63.71	73.132	64.14	88.941	89.646	89.395	94.902	85.172	51.793	28.361	15.646	30.838	31.558	49.93	50.542	50	50	20	50	40	40	20	40	40	20	40	20	40	40	20	39.192	2.701	0	37.491	2.464	1.032	0	2.415	0	0	2.353	0	3.357	0	0	72.065	74.786	80.057
296402	17.188	62.709	73.086	63.648	87.859	88.551	88.762	95.956	88.9	52.88	28.489	15.763	31.217	31.96	49.877	49.437	50	50	20	50	40	40	20	40	20	20	20	40	20	20	20	39.98	2.441	0	37.136	2.699	0	0	2.464	0	0	0	1.033	0	0	0	72.782	71.882	80.08
296403	17.188	65.587	73.795	64.925	88.684	89.503	89.373	95.333	87.556	52.663	28.561	15.905	31.355	32.102	50.051	49.642	25	25	40	50	40	20	20	40	40	40	20	20	40	40	20	0	0	2.438	37.136	2.415	0	0	2.464	2.466	0.869	0	0	0	3.606	0	67.079	67.837	82.184
296404	17.188	65.587	73.795	64.925	88.684	89.503	89.373	95.333	87.556	52.663	28.561	15.905	31.355	32.102	50.051	49.642	25	25	40	50	40	20	20	40	40	40	20	20	40	40	20	0	0	2.438	37.136	2.415	0	0	2.464	2.466	0.869	0	0	1.033	3.606	0	67.079	67.837	82.184
296405	17.188	65.587	73.795	64.925	88.684	89.503	89.373	95.333	87.556	52.663	28.561	15.905	31.355	32.102	50.051	49.642	25	25	40	50	40	20	20	40	40	40	20	20	40	40	20	0	0	2.438	37.136	2.415	0	0	2.464	2.466	0.869	0	0	1.033	3.606	0	67.079	67.837	82.184
296406	17.188	65.587	73.795	64.925	88.684	89.503	89.373	95.333	87.556	52.663	28.561	15.905	31.355	32.102	50.051	49.642	25	50	40	25	20	40	40	20	40	20	40	40	20	20	40	0	1.033	2.351	0	0	3.354	2.268	0	2.701	0	0	2.466	0	0	55.198	67.764	76.003	81.526
296407	17.188	65.587	73.795	64.925	88.684	89.503	89.373	95.333	87.556	52.663	28.561	15.905	31.355	32.102	50.051	49.642	25	50	40	25	20	40	40	20	40	20	40	40	20	20	40	0	1.033	2.351	0	0	3.354	2.268	0	2.701	0	0	2.466	0	0	55.198	67.764	76.003	81.526
296408	17.188	65.587	73.795	64.925	88.684	89.503	89.373	95.333	87.556	52.663	28.561	15.905	31.355	32.102	50.051	49.642	50	50	20	25	20	20	40	20	20	40	40	40	40	20	40	36.813	0	0	0	0	0	1.032	0	0	1.08	2.701	2.466	0	0	55.198	69.886	71.57	79.903
296409	17.188	65.587	73.795	64.925	88.684	89.503	89.373	95.333	87.556	52.663	28.561	15.905	31.355	32.102	50.051	49.642	25	25	40	50	20	40	40	20	40	40	40	20	20	20	40	0	0	3.354	55.399	0	1.032	0	0	2.353	0.73	2.701	0	0	0	37.745	67.227	67.949	88.957
296410	17.188	65.587	73.795	64.925	88.684	89.503	89.373	95.333	87.556	52.663	28.561	15.905	31.355	32.102	50.051	49.642	25	25	40	50	20	40	40	20	40	40	40	20	20	20	40	0	0	3.354	55.399	0	1.032	0	0	2.353	0.73	2.701	0	0	0	37.745	67.227	67.949	88.957
296411	17.188	65.587	73.795	64.925	88.684	89.503	89.373	95.333	87.556	52.663	28.561	15.905	31.355	32.102	50.051	49.642	25	25	40	50	20	40	40	20	40	40	40	20	20	20	40	0	0	3.354	55.399	0	1.032	0	0	2.353	0.73	2.701	0	0	0	37.745	67.227	67.949	88.957
296412	17.188	65.587	73.795	64.925	88.684	89.503	89.373	95.333	87.556	52.663	28.561	15.905	31.355	32.102	50.051	49.642	25	50	20	50	20	20	20	40	40	20	40	20	40	40	20	0	2.353	0	0	0	0	0	1.032	0	0	3.357	0	2.701	2.466	0	67.939	70.903	79.985
296413	17.188	65.587	73.795	64.925	88.684	89.503	89.373	95.333	87.556	52.663	28.561	15.905	31.355	32.102	50.051	49.642	25	50	20	50	20	20	20	40	40	20	40	20	40	40	20	0	2.353	0	0	0	0	0	1.032	0	0	3.357	0	2.701	2.466	0	67.939	70.903	79.985
296424	NA	64.51	73.168	64.521	89.791	90.509	89.783	93.878	82.761	51.376	28.341	15.644	30.836	31.551	49.675	49.284	50	50	20	50	40	40	40	20	20	40	20	20	20	40	20	39.086	2.882	0	24.64	2.401	2.503	2.409	0	0	0	0	0	0	2.391	0	71.967	76.783	80.053
296425	NA	62.574	73.083	63.653	87.875	88.636	89.353	96.756	89.617	52.939	28.497	15.851	31.523	32.287	50.029	49.552	50	50	20	25	40	40	40	20	40	20	40	20	20	40	20	40.612	2.403	0	0	2.409	2.879	2.503	0	1.604	0	0	0	0	2.391	0	73.356	71.459	80.097
296426	NA	62.41	73.07	63.443	87.418	88.173	88.966	96.672	89.583	52.936	28.486	15.705	31.024	31.827	50.355	50.565	50	50	20	25	40	40	40	20	20	40	20	20	40	40	20	39.086	2.411	0	0	2.503	2.503	2.879	0	0	0.516	0	0	0	2.391	0	71.967	71.548	80.053
296427	NA	64.507	73.168	64.519	89.789	90.509	89.785	93.88	82.761	51.375	28.341	15.644	30.836	31.551	49.674	49.284	50	50	20	25	20	40	40	40	40	40	20	20	20	40	20	39.086	2.882	0	0	0	1.602	2.401	2.503	0	0.775	0	0	0	2.391	0	71.967	76.783	80.053
296428	NA	62.573	73.083	63.655	87.877	88.637	89.352	96.756	89.617	52.939	28.497	15.851	31.523	32.287	50.029	49.552	50	50	20	25	40	40	40	20	20	20	40	20	40	40	20	40.612	2.403	0	0	2.409	2.879	2.503	0	0	0	1.604	0	0	2.391	0	73.356	71.459	80.097
296429	NA	65.587	73.795	64.925	88.684	89.503	89.373	95.333	87.556	52.663	28.561	15.905	31.355	32.102	50.051	49.642	25	50	40	25	40	20	40	40	20	20	40	40	20	20	40	0	0	2.388	0	2.879	0	2.272	2.503	0	0	2.505	2.411	0	0	36.9	68.208	78.539	81.808
296430	NA	65.587	73.795	64.925	88.684	89.503	89.373	95.333	87.556	52.663	28.561	15.905	31.355	32.102	50.051	49.642	25	50	40	25	40	20	40	40	20	20	40	40	20	20	40	0	1.604	2.388	0	2.879	0	2.272	2.503	0	0	2.505	2.411	0	0	36.9	68.208	78.539	81.808
296431	NA	65.587	73.795	64.925	88.684	89.503	89.373	95.333	87.556	52.663	28.561	15.905	31.355	32.102	50.051	49.642	50	50	20	25	20	20	40	20	40	40	40	20	40	20	40	36.864	0	0	0	0	0	1.602	0	2.882	0.805	2.505	0	2.411	0	36.9	69.933	73.229	79.903
296432	NA	65.587	73.795	64.925	88.684	89.503	89.373	95.333	87.556	52.663	28.561	15.905	31.355	32.102	50.051	49.642	25	50	20	50	20	20	40	20	40	40	40	20	40	20	40	0	2.391	0	0	0	0	1.602	0	2.882	0.805	2.505	0	2.411	0	36.9	67.941	71.322	80.003
296433	NA	65.587	73.795	64.925	88.684	89.503	89.373	95.333	87.556	52.663	28.561	15.905	31.355	32.102	50.051	49.642	25	50	20	50	20	20	40	20	40	40	40	20	40	20	40	0	2.391	0	0	0	0	1.602	0	2.882	0.805	2.505	0	2.411	0	36.9	67.941	71.322	80.003
296448	NA	65.587	73.795	64.925	88.684	89.503	89.373	95.333	87.556	52.663	28.561	15.905	31.355	32.102	50.051	49.642	25	50	20	50	20	20	40	20	40	40	40	20	40	20	40	0	2.391	0	0	0	0	1.602	0	2.882	0.806	2.506	0	2.423	0	37.079	67.941	71.322	80.003
296449	NA	65.587	73.795	64.925	88.684	89.503	89.373	95.333	87.556	52.663	28.561	15.905	31.355	32.102	50.051	49.642	25	50	20	50	20	20	40	20	40	40	40	20	40	20	40	0	2.391	0	0	0	0	1.602	0	2.882	0.806	2.506	0	2.423	0	37.079	67.941	71.322	80.003
296450	NA	65.587	73.795	64.925	88.684	89.503	89.373	95.333	87.556	52.663	28.561	15.905	31.355	32.102	50.051	49.642	50	50	20	25	20	20	40	20	40	40	40	20	40	20	40	36.864	0	0	0	0	0	1.602	0	2.882	0.806	2.506	0	2.423	0	37.079	69.933	73.229	79.903
296451	NA	64.529	73.17	64.55	89.854	90.573	89.835	93.888	82.765	51.376	28.343	15.676	30.946	31.665	49.725	49.307	50	50	20	50	40	40	40	20	40	40	20	20	20	20	20	39.275	2.882	0	24.64	2.458	2.503	2.42	0	0	0	0	0	0	0	0	72.14	76.783	80.058
296452	NA	62.816	73.096	63.797	88.181	88.874	89.022	96.005	88.917	52.882	28.496	15.858	31.545	32.31	50.037	49.555	50	50	20	50	40	40	20	40	20	20	20	40	40	40	20	40.627	2.461	0	37.214	2.879	0	0	2.503	0	0	0	0	0	1.604	0	73.37	72.109	80.098
296453	NA	64.526	73.17	64.548	89.852	90.573	89.837	93.891	82.765	51.375	28.343	15.676	30.946	31.665	49.725	49.307	50	50	20	25	20	40	40	40	40	40	20	40	20	20	40	39.275	2.882	0	0	0	1.602	2.458	2.503	0	0.779	0	0	0	0	36.592	72.14	76.783	80.058
296454	NA	62.815	73.096	63.798	88.182	88.874	89.022	96.005	88.916	52.882	28.496	15.858	31.545	32.31	50.037	49.555	50	50	20	50	40	40	20	20	40	40	40	20	20	20	20	40.627	2.461	0	37.214	2.879	0	0	0	2.506	0	0	0	0	0	0	73.37	72.109	80.098
296455	NA	65.587	73.795	64.925	88.684	89.503	89.373	95.333	87.556	52.663	28.561	15.905	31.355	32.102	50.051	49.642	50	50	40	25	20	20	20	20	40	40	40	20	20	20	20	39.896	0	0	0	0	0	0	0	0	0.779	2.423	0	0	0	0	72.706	68.278	79.985
296456	NA	65.587	73.795	64.925	88.684	89.503	89.373	95.333	87.556	52.663	28.561	15.905	31.355	32.102	50.051	49.642	25	50	40	25	40	20	40	40	20	20	40	40	20	20	40	0	1.604	2.388	0	2.879	0	2.272	2.503	0	0	2.506	2.423	0	0	37.079	68.208	78.539	81.808
296457	NA	65.587	73.795	64.925	88.684	89.503	89.373	95.333	87.556	52.663	28.561	15.905	31.355	32.102	50.051	49.642	25	50	40	25	40	20	40	40	20	20	40	40	20	20	40	0	1.604	2.388	0	2.879	0	2.272	2.503	0	0	2.506	2.423	0	0	37.079	68.208	78.539	81.808
296458	NA	65.587	73.795	64.925	88.684	89.503	89.373	95.333	87.556	52.663	28.561	15.905	31.355	32.102	50.051	49.642	25	25	40	25	40	40	20	20	20	40	40	20	20	40	20	0	0	0	0	2.458	0	0	0	0	0	2.423	0	0	2.423	0	66.935	67.727	80.748
296459	NA	65.587	73.795	64.925	88.684	89.503	89.373	95.333	87.556	52.663	28.561	15.905	31.355	32.102	50.051	49.642	25	25	40	25	40	40	20	20	20	40	40	20	20	40	20	0	0	0	0	2.458	0	0	0	0	0	2.423	0	0	2.423	0	66.935	67.727	80.748
296460	NA	65.587	73.795	64.925	88.684	89.503	89.373	95.333	87.556	52.663	28.561	15.905	31.355	32.102	50.051	49.642	25	25	40	25	40	40	20	20	20	40	40	20	20	40	20	0	0	0	0	2.458	0	0	0	0	0	2.423	0	0	2.423	0	66.935	67.727	80.748
296461	NA	65.587	73.795	64.925	88.684	89.503	89.373	95.333	87.556	52.663	28.561	15.905	31.355	32.102	50.051	49.642	25	50	40	25	20	20	20	40	40	20	20	20	40	20	40	0	0	0	0	0	0	0	2.458	0	0	0	0	2.423	0	37.079	67.047	69.747	79.602
296462	NA	65.587	73.795	64.925	88.684	89.503	89.373	95.333	87.556	52.663	28.561	15.905	31.355	32.102	50.051	49.642	25	50	40	25	20	20	20	40	40	20	20	20	40	20	40	0	0	0	0	0	0	0	2.458	0	0	0	0	2.423	0	37.079	67.047	69.747	79.602
296463	NA	65.587	73.795	64.925	88.684	89.503	89.373	95.333	87.556	52.663	28.561	15.905	31.355	32.102	50.051	49.642	25	25	40	25	20	40	20	20	40	20	40	20	20	40	20	0	0	0	0	0	0	0	0	0	0	2.461	0	0	2.423	0	66.916	67.713	79.985
296464	NA	65.587	73.795	64.925	88.684	89.503	89.373	95.333	87.556	52.663	28.561	15.905	31.355	32.102	50.051	49.642	25	25	40	25	20	40	20	20	40	20	40	20	20	40	20	0	0	0	0	0	0	0	0	0	0	2.461	0	0	2.423	0	66.916	67.713	79.985
296465	NA	65.587	73.795	64.925	88.684	89.503	89.373	95.333	87.556	52.663	28.561	15.905	31.355	32.102	50.051	49.642	25	25	40	25	20	40	20	20	40	20	40	20	20	40	20	0	0	0	0	0	0	0	0	0	0	2.461	0	0	2.423	0	66.916	67.713	79.985
296480	NA	65.587	73.795	64.925	88.684	89.503	89.373	95.333	87.556	52.663	28.561	15.905	31.355	32.102	50.051	49.642	50	50	20	25	20	20	40	20	40	40	40	20	40	20	40	36.864	0	0	0	0	0	1.602	0	2.882	0.806	2.506	0	2.423	0	37.093	69.933	73.229	79.903
296481	NA	65.587	73.795	64.925	88.684	89.503	89.373	95.333	87.556	52.663	28.561	15.905	31.355	32.102	50.051	49.642	25	50	20	50	20	20	40	20	40	40	40	20	40	20	40	0	2.391	0	0	0	0	1.602	0	2.882	0.806	2.506	0	2.423	0	37.093	67.941	71.322	80.003
296482	NA	65.587	73.795	64.925	88.684	89.503	89.373	95.333	87.556	52.663	28.561	15.905	31.355	32.102	50.051	49.642	25	50	20	50	20	20	40	20	40	40	40	20	40	20	40	0	2.391	0	0	0	0	1.602	0	2.882	0.806	2.506	0	2.423	0	37.093	67.941	71.322	80.003
296483	NA	64.53	73.17	64.552	89.858	90.577	89.839	93.889	82.765	51.376	28.344	15.681	30.962	31.682	49.731	49.31	50	50	20	50	40	40	40	20	40	40	20	20	20	20	20	39.289	2.882	0	24.64	2.467	2.504	2.421	0	0	0	0	0	0	0	0	72.153	76.783	80.058
296484	NA	62.834	73.097	63.819	88.227	88.92	89.059	96.01	88.917	52.882	28.496	15.858	31.547	32.311	50.037	49.555	50	50	20	50	40	40	20	20	40	40	40	20	20	20	40	40.627	2.469	0	37.228	2.88	0	0	0	2.506	0	0	0	0	0	24.551	73.371	72.206	80.098
296485	NA	64.526	73.17	64.55	89.857	90.577	89.841	93.891	82.765	51.375	28.343	15.681	30.962	31.682	49.731	49.31	50	50	20	25	20	40	40	40	40	40	20	40	20	20	20	39.289	2.882	0	0	0	1.602	2.467	2.504	0	0.779	0	0	0	0	0	72.153	76.783	80.058
296486	NA	62.833	73.097	63.82	88.228	88.92	89.059	96.01	88.917	52.882	28.496	15.858	31.547	32.311	50.038	49.555	50	50	20	50	40	40	20	20	40	40	20	20	20	40	40	40.627	2.469	0	37.228	2.88	0	0	0	0	0.806	0	0	0	0	0	73.371	72.206	80.098
296487	NA	65.587	73.795	64.925	88.684	89.503	89.373	95.333	87.556	52.663	28.561	15.905	31.355	32.102	50.051	49.642	25	50	40	25	40	20	40	40	20	20	40	40	20	20	40	0	1.604	2.388	0	2.88	0	2.272	2.504	0	0	2.506	2.424	0	0	37.093	68.208	78.539	81.808
296488	NA	65.587	73.795	64.925	88.684	89.503	89.373	95.333	87.556	52.663	28.561	15.905	31.355	32.102	50.051	49.642	25	50	40	25	40	20	40	40	20	20	40	40	20	20	40	0	1.604	2.388	0	2.88	0	2.272	2.504	0	0	2.506	2.424	0	0	37.093	68.208	78.539	81.808
296489	NA	65.587	73.795	64.925	88.684	89.503	89.373	95.333	87.556	52.663	28.561	15.905	31.355	32.102	50.051	49.642	25	25	40	50	40	40	20	20	20	20	20	40	20	20	40	0	0	0	37.936	0	0	0	0	0	0	0	2.424	0	0	37.093	66.944	67.734	80.905
296490	NA	65.587	73.795	64.925	88.684	89.503	89.373	95.333	87.556	52.663	28.561	15.905	31.355	32.102	50.051	49.642	25	25	40	50	40	40	20	20	20	20	20	40	20	20	40	0	0	0	37.936	0	0	0	0	0	0	0	2.424	0	0	37.093	66.944	67.734	80.905
296491	NA	65.587	73.795	64.925	88.684	89.503	89.373	95.333	87.556	52.663	28.561	15.905	31.355	32.102	50.051	49.642	25	25	40	50	40	40	20	20	20	20	20	40	20	20	40	0	0	0	37.936	0	0	0	0	0	0	0	2.424	0	0	37.093	66.944	67.734	80.905
296492	NA	65.587	73.795	64.925	88.684	89.503	89.373	95.333	87.556	52.663	28.561	15.905	31.355	32.102	50.051	49.642	25	25	40	25	40	40	40	40	20	20	20	20	20	20	40	0	0	0	0	2.467	0	0	2.421	0	0	0	0	0	0	37.093	66.944	67.734	80.905
296493	NA	65.587	73.795	64.925	88.684	89.503	89.373	95.333	87.556	52.663	28.561	15.905	31.355	32.102	50.051	49.642	25	25	40	25	40	40	40	40	20	20	20	20	20	20	40	0	0	0	0	2.467	0	0	2.421	0	0	0	0	0	0	37.093	66.944	67.734	80.905
296494	NA	65.587	73.795	64.925	88.684	89.503	89.373	95.333	87.556	52.663	28.561	15.905	31.355	32.102	50.051	49.642	25	25	40	25	40	40	40	40	20	20	20	20	20	20	40	0	0	0	0	2.467	0	0	2.421	0	0	0	0	0	0	37.093	66.944	67.734	80.905
296495	NA	65.587	73.795	64.925	88.684	89.503	89.373	95.333	87.556	52.663	28.561	15.905	31.355	32.102	50.051	49.642	25	25	40	50	40	40	20	20	20	20	20	40	20	20	40	0	0	0	37.936	0	0	0	0	0	0	0	2.424	0	0	37.093	66.944	67.734	80.905
296496	NA	65.587	73.795	64.925	88.684	89.503	89.373	95.333	87.556	52.663	28.561	15.905	31.355	32.102	50.051	49.642	25	25	40	50	40	40	20	20	20	20	20	40	20	20	40	0	0	0	37.936	0	0	0	0	0	0	0	2.424	0	0	37.093	66.944	67.734	80.905
296497	NA	65.587	73.795	64.925	88.684	89.503	89.373	95.333	87.556	52.663	28.561	15.905	31.355	32.102	50.051	49.642	25	25	40	50	40	40	20	20	20	20	20	40	20	20	40	0	0	0	37.936	0	0	0	0	0	0	0	2.424	0	0	37.093	66.944	67.734	80.905
296510	NA	65.587	73.795	64.925	88.684	89.503	89.373	95.333	87.556	52.663	28.561	15.905	31.355	32.102	50.051	49.642	50	50	20	25	20	20	40	20	40	40	40	20	40	20	40	36.864	0	0	0	0	0	1.602	0	2.883	0.808	2.514	0	2.513	0	38.471	69.933	73.229	79.903
296511	NA	65.587	73.795	64.925	88.684	89.503	89.373	95.333	87.556	52.663	28.561	15.905	31.355	32.102	50.051	49.642	25	50	20	50	20	20	40	20	40	40	40	20	40	20	40	0	2.391	0	0	0	0	1.602	0	2.883	0.808	2.514	0	2.513	0	38.471	67.941	71.322	80.003
296512	NA	65.587	73.795	64.925	88.684	89.503	89.373	95.333	87.556	52.663	28.561	15.905	31.355	32.102	50.051	49.642	25	50	20	50	20	20	40	20	40	40	40	20	40	20	40	0	2.391	0	0	0	0	1.602	0	2.883	0.808	2.514	0	2.513	0	38.471	67.941	71.322	80.003
296513	NA	64.685	73.184	64.778	90.346	91.065	90.229	93.951	82.794	51.393	28.362	15.899	31.713	32.477	50.099	49.579	50	50	20	50	40	40	40	20	40	40	20	20	20	40	20	40.75	2.883	0	24.64	2.877	2.511	2.511	0	0	0.506	0	0	0	0	0	73.482	76.79	80.099
296514	NA	64.682	73.184	64.771	90.331	91.05	90.207	93.9	82.663	51.361	28.359	15.9	31.718	32.482	50.1	49.579	50	50	20	50	40	40	40	20	40	40	20	20	20	20	40	40.751	2.88	0	24.152	2.88	2.511	2.511	0	0	0.516	0	0	0	0	0	73.483	76.758	80.099
296515	NA	64.683	73.184	64.778	90.345	91.064	90.229	93.95	82.795	51.394	28.362	15.899	31.713	32.477	50.099	49.579	50	50	20	25	20	40	40	40	40	40	20	20	20	40	20	40.75	2.883	0	0	0	1.602	2.877	2.511	0	0.808	0	0	0	1.572	0	73.482	76.79	80.099
296516	NA	64.682	73.184	64.772	90.332	91.05	90.206	93.9	82.664	51.362	28.359	15.9	31.718	32.482	50.101	49.579	50	50	20	25	20	40	40	40	40	40	20	20	20	20	40	40.751	2.88	0	0	0	1.571	2.88	2.511	0	0.808	0	0	0	0	24.551	73.483	76.758	80.099
296517	NA	65.587	73.795	64.925	88.684	89.503	89.373	95.333	87.556	52.663	28.561	15.905	31.355	32.102	50.051	49.642	25	50	40	25	40	20	40	40	20	20	40	40	20	20	40	0	1.604	2.388	0	2.88	0	2.272	2.511	0	0	2.514	2.514	0	0	38.471	68.208	78.539	81.808
296518	NA	65.587	73.795	64.925	88.684	89.503	89.373	95.333	87.556	52.663	28.561	15.905	31.355	32.102	50.051	49.642	25	50	40	25	40	20	40	40	20	20	40	40	20	20	40	0	1.604	2.388	0	2.88	0	2.272	2.511	0	0	2.514	2.514	0	0	38.471	68.208	78.539	81.808
296519	NA	65.587	73.795	64.925	88.684	89.503	89.373	95.333	87.556	52.663	28.561	15.905	31.355	32.102	50.051	49.642	25	25	40	25	40	40	40	40	20	20	40	40	20	20	20	0	0	0	0	2.877	2.511	2.511	2.511	0	0	2.514	2.883	0	0	0	67.935	68.486	86.42
296520	NA	65.587	73.795	64.925	88.684	89.503	89.373	95.333	87.556	52.663	28.561	15.905	31.355	32.102	50.051	49.642	25	25	40	25	40	40	40	40	20	20	40	40	20	20	20	0	0	1.571	0	2.877	2.511	2.511	2.511	0	0	2.514	2.883	0	0	0	67.935	68.486	86.42
296521	NA	65.587	73.795	64.925	88.684	89.503	89.373	95.333	87.556	52.663	28.561	15.905	31.355	32.102	50.051	49.642	25	25	40	25	40	40	40	40	20	20	40	40	20	20	20	0	0	1.571	0	2.877	2.511	2.511	2.511	0	0	2.514	2.883	0	0	0	67.935	68.486	86.42
296535	NA	65.587	73.795	64.925	88.684	89.503	89.373	95.333	87.556	52.663	28.561	15.905	31.355	32.102	50.051	49.642	50	50	20	25	20	20	40	20	40	40	40	20	40	20	40	36.864	0	0	0	0	0	1.602	0	2.883	0.808	2.514	0	2.514	0	38.472	69.933	73.229	79.903
296536	NA	65.587	73.795	64.925	88.684	89.503	89.373	95.333	87.556	52.663	28.561	15.905	31.355	32.102	50.051	49.642	25	50	20	50	20	20	40	20	40	40	40	20	40	20	40	0	2.391	0	0	0	0	1.602	0	2.883	0.808	2.514	0	2.514	0	38.472	67.941	71.322	80.003
296537	NA	65.587	73.795	64.925	88.684	89.503	89.373	95.333	87.556	52.663	28.561	15.905	31.355	32.102	50.051	49.642	25	50	20	50	20	20	40	20	40	40	40	20	40	20	40	0	2.391	0	0	0	0	1.602	0	2.883	0.808	2.514	0	2.514	0	38.472	67.941	71.322	80.003
296538	NA	64.685	73.184	64.778	90.346	91.065	90.23	93.951	82.794	51.393	28.362	15.9	31.715	32.479	50.1	49.579	50	50	20	50	40	40	40	20	40	40	20	20	20	40	20	40.75	2.883	0	24.64	2.878	2.511	2.511	0	0	0.51	0	0	0	0	0	73.482	76.79	80.099
296539	NA	64.683	73.184	64.774	90.337	91.057	90.217	93.921	82.717	51.374	28.36	15.9	31.718	32.482	50.1	49.579	50	50	20	50	40	40	40	20	40	40	20	20	20	40	20	40.751	2.881	0	24.35	2.88	2.511	2.511	0	0	0.516	0	0	0	0	0	73.483	76.772	80.099
296540	NA	64.683	73.184	64.778	90.345	91.065	90.229	93.95	82.795	51.394	28.362	15.9	31.715	32.479	50.1	49.579	50	50	20	25	20	40	40	40	40	40	20	20	20	40	20	40.75	2.883	0	0	0	1.602	2.878	2.511	0	0.808	0	0	0	1.585	0	73.482	76.79	80.099
296541	NA	64.683	73.184	64.775	90.338	91.057	90.216	93.921	82.717	51.374	28.36	15.9	31.718	32.482	50.101	49.579	50	50	20	25	20	40	40	40	40	40	20	20	20	40	20	40.751	2.881	0	0	0	1.584	2.88	2.511	0	0.808	0	0	0	1.604	0	73.483	76.772	80.099
296542	NA	65.587	73.795	64.925	88.684	89.503	89.373	95.333	87.556	52.663	28.561	15.905	31.355	32.102	50.051	49.642	25	50	40	25	40	20	40	40	20	20	40	40	20	20	40	0	1.604	2.388	0	2.88	0	2.272	2.511	0	0	2.514	2.514	0	0	38.472	68.208	78.539	81.808
296543	NA	65.587	73.795	64.925	88.684	89.503	89.373	95.333	87.556	52.663	28.561	15.905	31.355	32.102	50.051	49.642	25	50	40	25	40	20	40	40	20	20	40	40	20	20	40	0	1.604	2.388	0	2.88	0	2.272	2.511	0	0	2.514	2.514	0	0	38.472	68.208	78.539	81.808
296544	NA	65.587	73.795	64.925	88.684	89.503	89.373	95.333	87.556	52.663	28.561	15.905	31.355	32.102	50.051	49.642	25	50	40	25	20	20	20	40	40	40	40	20	20	40	40	0	1.585	0	0	0	0	0	2.878	2.514	0.808	2.514	0	0	2.514	44.125	68.048	78.326	80.195
296545	NA	65.587	73.795	64.925	88.684	89.503	89.373	95.333	87.556	52.663	28.561	15.905	31.355	32.102	50.051	49.642	25	50	40	25	20	20	20	40	40	40	40	20	20	40	40	0	1.585	0	0	0	0	0	2.878	2.514	0.808	2.514	0	0	2.514	44.125	68.048	78.326	80.195
296546	NA	65.587	73.795	64.925	88.684	89.503	89.373	95.333	87.556	52.663	28.561	15.905	31.355	32.102	50.051	49.642	25	25	40	25	20	40	20	40	40	40	20	40	20	40	40	0	0	0	0	0	0	0	2.878	2.514	0.808	0	2.514	0	2.514	44.125	66.993	67.771	82.548
296547	NA	65.587	73.795	64.925	88.684	89.503	89.373	95.333	87.556	52.663	28.561	15.905	31.355	32.102	50.051	49.642	25	25	40	25	20	40	20	40	40	40	20	40	20	40	40	0	0	0	0	0	1.584	0	2.878	2.514	0.808	0	2.514	0	2.514	44.125	66.993	67.771	82.548
296548	NA	65.587	73.795	64.925	88.684	89.503	89.373	95.333	87.556	52.663	28.561	15.905	31.355	32.102	50.051	49.642	25	25	40	25	20	40	20	40	40	40	20	40	20	40	40	0	0	0	0	0	1.584	0	2.878	2.514	0.808	0	2.514	0	2.514	44.125	66.993	67.771	82.548
296561	NA	65.587	73.795	64.925	88.684	89.503	89.373	95.333	87.556	52.663	28.561	15.905	31.355	32.102	50.051	49.642	50	50	20	25	20	20	40	20	40	40	40	20	40	20	40	36.864	0	0	0	0	0	1.602	0	2.882	0.807	2.509	0	2.457	0	37.601	69.933	73.229	79.903
296562	NA	65.587	73.795	64.925	88.684	89.503	89.373	95.333	87.556	52.663	28.561	15.905	31.355	32.102	50.051	49.642	25	50	20	50	20	20	40	20	40	40	40	20	40	20	40	0	2.391	0	0	0	0	1.602	0	2.882	0.807	2.509	0	2.457	0	37.601	67.941	71.322	80.003
296563	NA	65.587	73.795	64.925	88.684	89.503	89.373	95.333	87.556	52.663	28.561	15.905	31.355	32.102	50.051	49.642	25	50	20	50	20	20	40	20	40	40	40	20	40	20	40	0	2.391	0	0	0	0	1.602	0	2.882	0.807	2.509	0	2.457	0	37.601	67.941	71.322	80.003
296564	NA	64.585	73.175	64.634	90.036	90.757	89.976	93.89	82.771	51.396	28.354	15.775	31.28	32.014	49.884	49.412	50	50	20	50	40	40	40	20	40	20	20	20	60	40	20	39.827	2.882	0	24.64	2.637	2.506	2.454	0	0	0	0	0	2.33	2.391	0	72.643	76.786	80.073
296565	NA	63.516	73.132	64.23	89.126	89.831	89.783	96.077	88.317	52.024	28.036	15.69	31.597	32.365	50.056	49.562	50	50	20	50	40	60	40	20	40	20	40	20	20	40	20	40.671	2.64	0	44.28	2.454	2.328	2.506	0	1.604	0	0	0	0	0	0	73.41	74.106	80.098
296566	NA	64.585	73.175	64.633	90.036	90.757	89.977	93.892	82.771	51.395	28.354	15.775	31.28	32.014	49.883	49.412	50	50	20	25	20	40	40	40	40	40	20	20	20	20	40	39.827	2.882	0	0	0	1.602	2.637	2.506	0	0.79	0	0	0	0	36.592	72.643	76.786	80.073
296567	NA	63.517	73.132	64.23	89.126	89.831	89.783	96.077	88.317	52.024	28.036	15.69	31.597	32.365	50.056	49.562	50	50	20	50	40	20	20	60	40	40	20	20	20	40	40	40.671	2.64	0	44.28	2.454	0	0	2.328	2.509	0	0	0	0	1.604	0	73.41	74.106	80.098
296568	NA	65.587	73.795	64.925	88.684	89.503	89.373	95.333	87.556	52.663	28.561	15.905	31.355	32.102	50.051	49.642	25	50	40	25	40	20	40	40	20	20	40	40	20	20	40	0	1.604	2.388	0	2.88	0	2.272	2.506	0	0	2.509	2.457	0	0	37.601	68.208	78.539	81.808
296569	NA	65.587	73.795	64.925	88.684	89.503	89.373	95.333	87.556	52.663	28.561	15.905	31.355	32.102	50.051	49.642	25	50	40	25	40	20	40	40	20	20	40	40	20	20	40	0	1.604	2.388	0	2.88	0	2.272	2.506	0	0	2.509	2.457	0	0	37.601	68.208	78.539	81.808
296570	NA	65.587	73.795	64.925	88.684	89.503	89.373	95.333	87.556	52.663	28.561	15.905	31.355	32.102	50.051	49.642	25	25	60	25	40	40	40	40	20	20	40	40	20	20	20	0	0	0	0	2.637	2.454	2.454	2.506	0	0	2.509	2.883	0	0	0	67.306	68.009	84.028
296571	NA	65.587	73.795	64.925	88.684	89.503	89.373	95.333	87.556	52.663	28.561	15.905	31.355	32.102	50.051	49.642	25	25	60	25	40	40	40	40	20	20	40	40	20	20	20	0	0	2.328	0	2.637	2.454	2.454	2.506	0	0	2.509	2.883	0	0	0	67.306	68.009	84.028
296572	NA	65.587	73.795	64.925	88.684	89.503	89.373	95.333	87.556	52.663	28.561	15.905	31.355	32.102	50.051	49.642	25	25	60	25	40	40	40	40	20	20	40	40	20	20	20	0	0	2.328	0	2.637	2.454	2.454	2.506	0	0	2.509	2.883	0	0	0	67.306	68.009	84.028
296584	NA	65.587	73.795	64.925	88.684	89.503	89.373	95.333	87.556	52.663	28.561	15.905	31.355	32.102	50.051	49.642	50	50	20	25	20	20	40	20	40	40	40	20	40	20	40	36.864	0	0	0	0	0	1.602	0	2.883	0.809	2.515	0	2.532	0	38.752	69.933	73.229	79.903
296585	NA	65.587	73.795	64.925	88.684	89.503	89.373	95.333	87.556	52.663	28.561	15.905	31.355	32.102	50.051	49.642	25	50	20	50	20	20	40	20	40	40	40	20	40	20	40	0	2.391	0	0	0	0	1.602	0	2.883	0.809	2.515	0	2.532	0	38.752	67.941	71.322	80.003
296586	NA	65.587	73.795	64.925	88.684	89.503	89.373	95.333	87.556	52.663	28.561	15.905	31.355	32.102	50.051	49.642	25	50	20	50	20	20	40	20	40	40	40	20	40	20	40	0	2.391	0	0	0	0	1.602	0	2.883	0.809	2.515	0	2.532	0	38.752	67.941	71.322	80.003
296587	NA	64.704	73.187	64.822	90.441	91.162	90.314	93.978	82.801	51.387	28.367	15.989	32.018	32.789	50.217	49.636	50	50	20	50	40	40	40	20	40	40	20	20	20	40	20	41.047	2.883	0	24.64	3.051	2.512	2.529	0	0	0.636	0	0	0	2.391	0	73.752	76.79	80.104
296588	NA	65.056	73.212	65.182	91.213	91.933	91.084	94.879	85.237	52.033	28.426	15.913	31.75	32.519	50.114	49.584	50	50	20	50	40	40	40	20	40	20	40	20	20	40	20	40.767	3.054	0	30.372	2.88	2.529	2.512	0	1.604	0	0	0	0	2.391	0	73.498	78.664	80.099
296589	NA	64.703	73.187	64.822	90.441	91.162	90.314	93.978	82.801	51.387	28.367	15.989	32.018	32.789	50.216	49.636	50	50	20	25	20	40	40	40	40	40	20	40	20	40	20	41.047	2.883	0	0	0	1.602	3.051	2.512	0	0.814	0	1.977	0	2.391	0	73.752	76.79	80.104
296590	NA	65.056	73.212	65.182	91.213	91.933	91.084	94.879	85.237	52.033	28.426	15.913	31.75	32.519	50.114	49.584	50	50	20	50	40	40	40	20	20	20	40	20	40	40	20	40.767	3.054	0	30.372	2.88	2.529	2.512	0	0	0	1.604	0	0	2.391	0	73.498	78.664	80.099
296591	NA	65.587	73.795	64.925	88.684	89.503	89.373	95.333	87.556	52.663	28.561	15.905	31.355	32.102	50.051	49.642	25	50	40	25	40	20	40	40	20	20	40	40	20	20	40	0	0	2.388	0	2.88	0	2.272	2.512	0	0	2.515	2.532	0	0	38.752	68.208	78.539	81.808
296592	NA	65.587	73.795	64.925	88.684	89.503	89.373	95.333	87.556	52.663	28.561	15.905	31.355	32.102	50.051	49.642	25	50	40	25	40	20	40	40	20	20	40	40	20	20	40	0	1.604	2.388	0	2.88	0	2.272	2.512	0	0	2.515	2.532	0	0	38.752	68.208	78.539	81.808
296604	NA	65.587	73.795	64.925	88.684	89.503	89.373	95.333	87.556	52.663	28.561	15.905	31.355	32.102	50.051	49.642	50	50	20	25	20	20	40	20	40	40	40	20	40	20	40	36.864	0	0	0	0	0	1.602	0	2.883	0.808	2.512	0	2.495	0	38.187	69.933	73.229	79.903
296605	NA	65.587	73.795	64.925	88.684	89.503	89.373	95.333	87.556	52.663	28.561	15.905	31.355	32.102	50.051	49.642	25	50	20	50	20	20	40	20	40	40	40	20	40	20	40	0	2.391	0	0	0	0	1.602	0	2.883	0.808	2.512	0	2.495	0	38.187	67.941	71.322	80.003
296606	NA	65.587	73.795	64.925	88.684	89.503	89.373	95.333	87.556	52.663	28.561	15.905	31.355	32.102	50.051	49.642	25	50	20	50	20	20	40	20	40	40	40	20	40	20	40	0	2.391	0	0	0	0	1.602	0	2.883	0.808	2.512	0	2.495	0	38.187	67.941	71.322	80.003
296607	NA	64.643	73.181	64.729	90.242	90.963	90.154	93.949	82.788	51.383	28.36	15.896	31.696	32.448	50.062	49.526	50	50	20	50	40	40	40	20	40	20	20	20	60	40	20	40.448	2.883	0	24.64	2.868	2.509	2.492	0	0	0	0	0	2.251	2.391	0	73.208	76.788	80.088
296608	NA	64.301	73.175	64.775	90.313	91.028	90.727	96.193	88.157	51.95	28.076	15.748	31.668	32.448	50.087	49.574	50	50	20	50	40	60	40	20	40	20	40	20	20	40	20	40.718	2.871	0	44.283	2.492	2.249	2.509	0	1.604	0	0	0	0	2.391	0	73.453	76.658	80.099
296609	NA	64.642	73.181	64.729	90.242	90.964	90.155	93.95	82.788	51.382	28.36	15.896	31.696	32.448	50.062	49.526	50	50	20	25	20	40	40	40	40	40	20	20	40	60	20	40.448	2.883	0	0	0	1.602	2.868	2.509	0	0.802	0	0	2.391	2.251	0	73.208	76.788	80.088
296610	NA	64.302	73.175	64.776	90.314	91.028	90.726	96.192	88.157	51.95	28.076	15.748	31.668	32.448	50.087	49.574	50	50	20	50	40	60	40	20	20	20	40	20	40	40	20	40.718	2.871	0	44.283	2.492	2.249	2.509	0	0	0	1.604	0	0	2.391	0	73.453	76.658	80.099
296611	NA	65.587	73.795	64.925	88.684	89.503	89.373	95.333	87.556	52.663	28.561	15.905	31.355	32.102	50.051	49.642	25	50	40	25	40	20	40	40	20	20	40	40	20	20	40	0	0	2.388	0	2.88	0	2.272	2.509	0	0	2.512	2.495	0	0	38.187	68.208	78.539	81.808
296612	NA	65.587	73.795	64.925	88.684	89.503	89.373	95.333	87.556	52.663	28.561	15.905	31.355	32.102	50.051	49.642	25	50	40	25	40	20	40	40	20	20	40	40	20	20	40	0	1.604	2.388	0	2.88	0	2.272	2.509	0	0	2.512	2.495	0	0	38.187	68.208	78.539	81.808
296624	NA	65.587	73.795	64.925	88.684	89.503	89.373	95.333	87.556	52.663	28.561	15.905	31.355	32.102	50.051	49.642	25	50	20	50	20	20	40	20	40	40	40	20	40	20	40	0	2.391	0	0	0	0	1.602	0	2.883	0.807	2.51	0	2.481	0	37.973	67.941	71.322	80.003
296625	NA	65.587	73.795	64.925	88.684	89.503	89.373	95.333	87.556	52.663	28.561	15.905	31.355	32.102	50.051	49.642	25	50	20	50	20	20	40	20	40	40	40	20	40	20	40	0	2.391	0	0	0	0	1.602	0	2.883	0.807	2.51	0	2.481	0	37.973	67.941	71.322	80.003
296626	NA	65.587	73.795	64.925	88.684	89.503	89.373	95.333	87.556	52.663	28.561	15.905	31.355	32.102	50.051	49.642	50	50	20	25	20	20	40	20	40	40	40	20	40	20	40	36.864	0	0	0	0	0	1.602	0	2.883	0.807	2.51	0	2.481	0	37.973	69.933	73.229	79.903
296627	NA	64.62	73.179	64.695	90.168	90.889	90.094	93.939	82.784	51.38	28.357	15.859	31.567	32.311	50.001	49.484	50	50	20	50	40	40	40	20	40	20	20	20	80	40	20	40.222	2.883	0	24.64	2.796	2.508	2.479	0	0	0	0	0	1.868	2.391	0	73.002	76.787	80.082
296628	NA	64.016	73.161	64.609	89.947	90.655	90.432	96.203	88.754	52.435	28.079	15.584	31.599	32.419	50.078	49.57	50	50	20	50	40	40	80	20	40	20	40	20	20	40	20	40.7	2.798	0	44.282	2.479	2.508	1.866	0	1.604	0	0	0	0	2.391	0	73.437	75.859	80.098
296629	NA	64.62	73.179	64.694	90.166	90.888	90.095	93.939	82.783	51.38	28.357	15.859	31.567	32.311	50.001	49.484	50	50	20	25	20	40	40	40	40	40	20	20	40	80	20	40.222	2.883	0	0	0	1.602	2.796	2.508	0	0.798	0	0	2.391	1.868	0	73.002	76.787	80.082
296630	NA	64.018	73.161	64.609	89.947	90.655	90.433	96.203	88.754	52.435	28.079	15.584	31.599	32.419	50.078	49.57	50	50	20	50	40	40	80	20	20	20	40	20	40	40	20	40.7	2.798	0	38.111	2.88	2.508	1.866	0	0	0	1.604	0	0	2.391	0	73.437	75.859	80.098
296631	NA	65.587	73.795	64.925	88.684	89.503	89.373	95.333	87.556	52.663	28.561	15.905	31.355	32.102	50.051	49.642	25	50	40	25	40	20	40	40	20	20	40	40	20	20	40	0	0	2.388	0	2.88	0	2.272	2.508	0	0	2.51	2.481	0	0	37.973	68.208	78.539	81.808
296632	NA	65.587	73.795	64.925	88.684	89.503	89.373	95.333	87.556	52.663	28.561	15.905	31.355	32.102	50.051	49.642	25	50	40	25	40	20	40	40	20	20	40	40	20	20	40	0	1.604	2.388	0	2.88	0	2.272	2.508	0	0	2.51	2.481	0	0	37.973	68.208	78.539	81.808
296644	NA	65.587	73.795	64.925	88.684	89.503	89.373	95.333	87.556	52.663	28.561	15.905	31.355	32.102	50.051	49.642	50	50	20	25	20	20	40	20	40	40	40	20	40	20	40	36.864	0	0	0	0	0	1.602	0	2.882	0.807	2.508	0	2.455	0	37.582	69.933	73.229	79.903
296645	NA	65.587	73.795	64.925	88.684	89.503	89.373	95.333	87.556	52.663	28.561	15.905	31.355	32.102	50.051	49.642	25	50	20	50	20	20	40	20	40	40	40	20	40	20	40	0	2.391	0	0	0	0	1.602	0	2.882	0.807	2.508	0	2.455	0	37.582	67.941	71.322	80.003
296646	NA	65.587	73.795	64.925	88.684	89.503	89.373	95.333	87.556	52.663	28.561	15.905	31.355	32.102	50.051	49.642	25	50	20	50	20	20	40	20	40	40	40	20	40	20	40	0	2.391	0	0	0	0	1.602	0	2.882	0.807	2.508	0	2.455	0	37.582	67.941	71.322	80.003
296647	NA	64.579	73.175	64.631	90.03	90.751	89.982	93.917	82.775	51.378	28.351	15.784	31.313	32.047	49.886	49.407	50	50	20	50	40	40	40	20	40	20	20	20	100	40	20	39.808	2.882	0	24.64	2.656	2.506	2.453	0	0	0	0	0	2	2.391	0	72.625	76.785	80.071
296648	NA	63.493	73.134	64.279	89.228	89.928	89.855	96.125	88.921	52.833	28.373	15.629	31.484	32.354	50.059	49.563	50	50	20	50	40	40	100	20	40	20	40	20	20	40	20	40.667	2.659	0	37.719	2.88	2.506	1.998	0	1.604	0	0	0	0	2.391	0	73.407	74.314	80.098
296649	NA	64.576	73.175	64.631	90.03	90.751	89.982	93.918	82.775	51.378	28.351	15.784	31.313	32.047	49.886	49.407	50	50	20	25	20	40	40	40	40	40	20	20	40	100	20	39.808	2.882	0	0	0	1.602	2.656	2.506	0	0.79	0	0	2.391	2	0	72.625	76.785	80.071
296650	NA	63.494	73.134	64.28	89.228	89.928	89.855	96.125	88.921	52.833	28.372	15.629	31.484	32.354	50.059	49.563	50	50	20	50	40	40	100	20	20	20	40	20	40	40	20	40.667	2.659	0	37.719	2.88	2.506	1.998	0	0	0	1.604	0	0	2.391	0	73.407	74.314	80.098
296651	NA	65.587	73.795	64.925	88.684	89.503	89.373	95.333	87.556	52.663	28.561	15.905	31.355	32.102	50.051	49.642	25	50	40	25	40	20	40	40	20	20	40	40	20	20	40	0	0	2.388	0	2.88	0	2.272	2.506	0	0	2.508	2.456	0	0	37.582	68.208	78.539	81.808
296652	NA	65.587	73.795	64.925	88.684	89.503	89.373	95.333	87.556	52.663	28.561	15.905	31.355	32.102	50.051	49.642	25	50	40	25	40	20	40	40	20	20	40	40	20	20	40	0	1.604	2.388	0	2.88	0	2.272	2.506	0	0	2.508	2.456	0	0	37.582	68.208	78.539	81.808
296665	NA	65.587	73.795	64.925	88.684	89.503	89.373	95.333	87.556	52.663	28.561	15.905	31.355	32.102	50.051	49.642	50	50	20	25	20	20	40	20	40	40	40	20	40	20	40	36.864	0	0	0	0	0	1.603	0	2.884	0.809	2.515	0	2.45	0	37.493	69.933	73.23	79.903
296666	NA	65.587	73.795	64.925	88.684	89.503	89.373	95.333	87.556	52.663	28.561	15.905	31.355	32.102	50.051	49.642	25	50	20	50	20	20	40	20	40	40	40	20	40	20	40	0	2.391	0	0	0	0	1.603	0	2.884	0.809	2.515	0	2.45	0	0	67.941	71.322	80.003
296667	NA	65.587	73.795	64.925	88.684	89.503	89.373	95.333	87.556	52.663	28.561	15.905	31.355	32.102	50.051	49.642	25	50	20	50	20	20	40	20	40	40	40	20	40	20	40	0	2.391	0	0	0	0	1.603	0	2.884	0.809	2.515	0	2.45	0	0	67.941	71.322	80.003
296668	NA	64.715	73.178	64.62	89.999	90.648	89.375	93.115	82.058	51.319	28.34	15.66	30.891	31.614	49.744	49.394	50	50	40	50	40	40	20	40	20	20	20	20	40	20	20	39.714	2.884	1.603	37.217	2.513	0	0	2.447	0	0	0	0	0	0	0	72.54	76.803	86.662
296669	NA	62.818	73.088	63.634	87.816	88.433	88.134	95.143	88.178	52.821	28.484	15.716	31.061	31.865	50.369	50.571	50	50	40	50	40	40	20	20	40	20	20	20	20	20	20	39.714	2.45	2.513	38.635	0	0	0	0	2.884	0	0	0	0	0	0	72.54	71.983	82.745
296670	NA	65.587	73.795	64.925	88.684	89.503	89.373	95.333	87.556	52.663	28.561	15.905	31.355	32.102	50.051	49.642	25	25	40	50	40	20	20	40	40	40	40	20	40	20	20	0	0	2.447	38.635	2.42	0	0	2.447	2.884	0.809	0	0	0	0	0	67.079	67.837	82.252
296671	NA	65.587	73.795	64.925	88.684	89.503	89.373	95.333	87.556	52.663	28.561	15.905	31.355	32.102	50.051	49.642	25	25	40	50	40	20	20	40	40	40	40	20	40	20	20	0	0	2.447	38.635	2.42	0	0	2.447	2.884	0.809	1.604	0	0	0	0	67.079	67.837	82.252
296672	NA	65.587	73.795	64.925	88.684	89.503	89.373	95.333	87.556	52.663	28.561	15.905	31.355	32.102	50.051	49.642	25	25	40	50	40	20	20	40	40	40	40	20	40	20	20	0	0	2.447	38.635	2.42	0	0	2.447	2.884	0.809	1.604	0	0	0	0	67.079	67.837	82.252
296673	NA	64.712	73.178	64.619	89.997	90.648	89.376	93.117	82.058	51.317	28.34	15.66	30.891	31.614	49.744	49.394	50	50	20	25	40	40	40	40	40	20	40	20	20	20	20	39.714	2.884	0	0	1.603	2.42	2.513	0	0	0	2.45	0	0	0	0	72.54	76.803	80.04
296674	NA	65.587	73.795	64.925	88.684	89.503	89.373	95.333	87.556	52.663	28.561	15.905	31.355	32.102	50.051	49.642	25	50	40	25	40	20	40	40	20	20	40	40	20	20	40	0	1.604	2.388	0	2.881	0	2.272	2.513	0	0	2.515	2.45	0	0	37.493	68.208	78.54	81.808
296675	NA	65.587	73.795	64.925	88.684	89.503	89.373	95.333	87.556	52.663	28.561	15.905	31.355	32.102	50.051	49.642	25	50	40	25	40	20	40	40	20	20	40	40	20	20	40	0	1.604	2.388	0	2.881	0	2.272	2.513	0	0	2.515	2.45	0	0	37.493	68.208	78.54	81.808
296676	NA	65.587	73.795	64.925	88.684	89.503	89.373	95.333	87.556	52.663	28.561	15.905	31.355	32.102	50.051	49.642	25	25	40	50	40	20	20	40	40	40	20	20	40	40	20	0	0	2.447	38.635	2.42	0	0	2.447	2.884	0.809	0	0	0	1.604	0	67.079	67.837	82.252
296677	NA	65.587	73.795	64.925	88.684	89.503	89.373	95.333	87.556	52.663	28.561	15.905	31.355	32.102	50.051	49.642	25	25	40	50	40	20	20	40	40	40	20	20	40	40	20	0	0	2.447	38.635	2.42	0	0	2.447	2.884	0.809	0	0	0	1.604	0	67.079	67.837	82.252
296678	NA	65.587	73.795	64.925	88.684	89.503	89.373	95.333	87.556	52.663	28.561	15.905	31.355	32.102	50.051	49.642	25	25	40	50	40	20	20	40	40	40	20	20	40	40	20	0	0	2.447	38.635	2.42	0	0	2.447	2.884	0.809	0	0	0	1.604	0	67.079	67.837	82.252
296697	NA	65.587	73.795	64.925	88.684	89.503	89.373	95.333	87.556	52.663	28.561	15.905	31.355	32.102	50.051	49.642	50	50	20	25	20	20	40	20	40	40	40	20	20	20	40	36.864	0	0	0	0	0	1.603	0	2.884	0.81	2.518	0	0	0	37.935	69.933	73.23	79.903
296698	NA	65.587	73.795	64.925	88.684	89.503	89.373	95.333	87.556	52.663	28.561	15.905	31.355	32.102	50.051	49.642	25	50	20	50	20	20	40	20	40	40	20	20	40	40	20	0	2.391	0	0	0	0	1.603	0	2.884	0.81	0	0	2.518	0	0	67.941	71.322	80.003
296699	NA	65.587	73.795	64.925	88.684	89.503	89.373	95.333	87.556	52.663	28.561	15.905	31.355	32.102	50.051	49.642	25	50	20	50	20	20	40	20	40	40	20	20	40	40	20	0	2.391	0	0	0	0	1.603	0	2.884	0.81	0	0	2.518	0	0	67.941	71.322	80.003
296700	NA	64.77	73.182	64.691	90.153	90.804	89.497	93.132	82.06	51.319	28.341	15.664	30.906	31.635	49.787	49.474	50	50	40	50	40	40	20	20	40	40	20	20	20	20	40	40.182	2.884	1.603	37.299	2.515	0	0	0	0	0.797	0	0	0	0	0	72.966	76.805	86.662
296701	NA	62.929	73.097	63.775	88.123	88.741	88.377	95.178	88.181	52.821	28.484	15.719	31.071	31.875	50.372	50.572	50	50	40	50	40	40	20	20	20	20	40	40	40	40	40	40.182	2.478	2.515	38.677	0	0	0	0	0	0	2.884	0	0	0	0	72.966	72.306	82.765
296702	NA	64.767	73.182	64.69	90.152	90.803	89.498	93.134	82.06	51.317	28.34	15.664	30.906	31.634	49.787	49.474	50	50	20	25	40	40	40	40	40	20	20	40	40	20	20	40.182	2.884	0	0	1.603	2.426	2.515	0	0	0	0	0	2.478	0	0	72.966	76.805	80.04
296703	NA	65.587	73.795	64.925	88.684	89.503	89.373	95.333	87.556	52.663	28.561	15.905	31.355	32.102	50.051	49.642	25	25	40	25	40	40	40	40	20	20	20	20	20	20	40	0	0	0	0	2.476	0	0	2.515	0	0	0	0	0	0	37.164	66.944	67.734	80.907
296704	NA	65.587	73.795	64.925	88.684	89.503	89.373	95.333	87.556	52.663	28.561	15.905	31.355	32.102	50.051	49.642	25	25	40	25	40	40	40	40	20	20	20	20	20	20	40	0	0	0	0	2.476	0	0	2.515	0	0	0	0	0	0	37.164	66.944	67.734	80.907
296705	NA	65.587	73.795	64.925	88.684	89.503	89.373	95.333	87.556	52.663	28.561	15.905	31.355	32.102	50.051	49.642	25	25	40	25	40	40	40	40	20	20	20	20	20	20	40	0	0	0	0	2.476	0	0	2.515	0	0	0	0	0	0	37.164	66.944	67.734	80.907
296706	NA	65.587	73.795	64.925	88.684	89.503	89.373	95.333	87.556	52.663	28.561	15.905	31.355	32.102	50.051	49.642	25	25	40	50	40	40	20	20	20	20	20	40	20	20	40	0	0	0	38.073	0	0	0	0	0	0	0	2.428	0	0	38.537	66.944	67.734	80.907
296707	NA	65.587	73.795	64.925	88.684	89.503	89.373	95.333	87.556	52.663	28.561	15.905	31.355	32.102	50.051	49.642	25	25	40	50	40	40	20	20	20	20	20	40	20	20	40	0	0	0	38.073	0	0	0	0	0	0	0	2.428	0	0	38.537	66.944	67.734	80.907
296708	NA	65.587	73.795	64.925	88.684	89.503	89.373	95.333	87.556	52.663	28.561	15.905	31.355	32.102	50.051	49.642	25	25	40	50	40	40	20	20	20	20	20	40	20	20	40	0	0	0	38.073	0	0	0	0	0	0	0	2.428	0	0	38.537	66.944	67.734	80.907
296709	NA	65.587	73.795	64.925	88.684	89.503	89.373	95.333	87.556	52.663	28.561	15.905	31.355	32.102	50.051	49.642	25	25	40	50	40	40	20	20	20	20	20	40	20	20	40	0	0	0	38.073	0	0	0	0	0	0	0	2.428	0	0	38.537	66.944	67.734	80.907
296710	NA	65.587	73.795	64.925	88.684	89.503	89.373	95.333	87.556	52.663	28.561	15.905	31.355	32.102	50.051	49.642	25	25	40	50	40	40	20	20	20	20	20	40	20	20	40	0	0	0	38.073	0	0	0	0	0	0	0	2.428	0	0	38.537	66.944	67.734	80.907
296711	NA	65.587	73.795	64.925	88.684	89.503	89.373	95.333	87.556	52.663	28.561	15.905	31.355	32.102	50.051	49.642	25	25	40	50	40	40	20	20	20	20	20	40	20	20	40	0	0	0	38.073	0	0	0	0	0	0	0	2.428	0	0	38.537	66.944	67.734	80.907
296712	NA	65.587	73.795	64.925	88.684	89.503	89.373	95.333	87.556	52.663	28.561	15.905	31.355	32.102	50.051	49.642	25	50	40	25	40	20	40	40	20	20	40	20	20	40	20	0	1.604	2.388	0	2.881	0	2.272	2.515	0	0	2.518	0	0	2.479	0	68.208	78.54	81.808
296713	NA	65.587	73.795	64.925	88.684	89.503	89.373	95.333	87.556	52.663	28.561	15.905	31.355	32.102	50.051	49.642	25	50	40	25	40	20	40	40	20	20	40	20	20	40	20	0	1.604	2.388	0	2.881	0	2.272	2.515	0	0	2.518	0	0	2.479	0	68.208	78.54	81.808
296714	NA	65.587	73.795	64.925	88.684	89.503	89.373	95.333	87.556	52.663	28.561	15.905	31.355	32.102	50.051	49.642	25	25	40	50	40	40	20	20	20	20	20	40	20	20	40	0	0	0	38.073	0	0	0	0	0	0	0	2.428	0	0	38.537	66.944	67.734	80.907
296715	NA	65.587	73.795	64.925	88.684	89.503	89.373	95.333	87.556	52.663	28.561	15.905	31.355	32.102	50.051	49.642	25	25	40	50	40	40	20	20	20	20	20	40	20	20	40	0	0	0	38.073	0	0	0	0	0	0	0	2.428	0	0	38.537	66.944	67.734	80.907
296716	NA	65.587	73.795	64.925	88.684	89.503	89.373	95.333	87.556	52.663	28.561	15.905	31.355	32.102	50.051	49.642	25	25	40	50	40	40	20	20	20	20	20	40	20	20	40	0	0	0	38.073	0	0	0	0	0	0	0	2.428	0	0	38.537	66.944	67.734	80.907
296717	NA	65.587	73.795	64.925	88.684	89.503	89.373	95.333	87.556	52.663	28.561	15.905	31.355	32.102	50.051	49.642	25	25	40	25	40	40	40	40	20	20	20	20	20	20	40	0	0	0	0	2.476	0	0	2.515	0	0	0	0	0	0	37.164	66.944	67.734	80.907
296718	NA	65.587	73.795	64.925	88.684	89.503	89.373	95.333	87.556	52.663	28.561	15.905	31.355	32.102	50.051	49.642	25	25	40	25	40	40	40	40	20	20	20	20	20	20	40	0	0	0	0	2.476	0	0	2.515	0	0	0	0	0	0	37.164	66.944	67.734	80.907
296719	NA	65.587	73.795	64.925	88.684	89.503	89.373	95.333	87.556	52.663	28.561	15.905	31.355	32.102	50.051	49.642	25	25	40	25	40	40	40	40	20	20	20	20	20	20	40	0	0	0	0	2.476	0	0	2.515	0	0	0	0	0	0	37.164	66.944	67.734	80.907
296720	NA	65.587	73.795	64.925	88.684	89.503	89.373	95.333	87.556	52.663	28.561	15.905	31.355	32.102	50.051	49.642	25	25	40	50	40	40	20	20	20	20	20	40	20	20	40	0	0	0	38.073	0	0	0	0	0	0	0	2.428	0	0	38.537	66.944	67.734	80.907
296721	NA	65.587	73.795	64.925	88.684	89.503	89.373	95.333	87.556	52.663	28.561	15.905	31.355	32.102	50.051	49.642	25	25	40	50	40	40	20	20	20	20	20	40	20	20	40	0	0	0	38.073	0	0	0	0	0	0	0	2.428	0	0	38.537	66.944	67.734	80.907
296722	NA	65.587	73.795	64.925	88.684	89.503	89.373	95.333	87.556	52.663	28.561	15.905	31.355	32.102	50.051	49.642	25	25	40	50	40	40	20	20	20	20	20	40	20	20	40	0	0	0	38.073	0	0	0	0	0	0	0	2.428	0	0	38.537	66.944	67.734	80.907
296736	NA	65.587	73.795	64.925	88.684	89.503	89.373	95.333	87.556	52.663	28.561	15.905	31.355	32.102	50.051	49.642	50	50	20	25	20	20	40	20	40	40	40	20	40	20	40	36.864	0	0	0	0	0	1.603	0	2.885	0.811	2.522	0	2.534	0	38.783	69.933	73.23	79.903
296737	NA	65.587	73.795	64.925	88.684	89.503	89.373	95.333	87.556	52.663	28.561	15.905	31.355	32.102	50.051	49.642	25	50	20	50	20	20	40	20	40	40	40	20	40	20	40	0	2.391	0	0	0	0	1.603	0	2.885	0.811	2.522	0	2.534	0	0	67.941	71.322	80.003
296738	NA	65.587	73.795	64.925	88.684	89.503	89.373	95.333	87.556	52.663	28.561	15.905	31.355	32.102	50.051	49.642	25	50	20	50	20	20	40	20	40	40	40	20	40	20	40	0	2.391	0	0	0	0	1.603	0	2.885	0.811	2.522	0	2.534	0	0	67.941	71.322	80.003
296739	NA	64.848	73.19	64.828	90.448	91.099	89.726	93.16	82.062	51.323	28.359	15.912	31.751	32.511	50.131	49.635	50	50	40	50	40	40	20	40	20	20	20	40	20	20	60	41.079	2.885	1.603	44.422	2.519	0	0	2.531	0	0	0	0	0	0	34.494	73.781	76.808	86.662
296740	NA	65.587	73.795	64.925	88.684	89.503	89.373	95.333	87.556	52.663	28.561	15.905	31.355	32.102	50.051	49.642	25	25	40	50	40	20	60	40	40	40	40	20	40	20	20	0	0	2.531	38.737	2.889	0	0	2.531	2.885	0.811	0	0	0	0	0	67.082	67.838	82.886
296741	NA	65.587	73.795	64.925	88.684	89.503	89.373	95.333	87.556	52.663	28.561	15.905	31.355	32.102	50.051	49.642	25	25	40	50	40	20	60	40	40	40	40	20	40	20	20	0	0	2.531	38.737	2.889	0	2.251	2.531	2.885	0.811	1.604	0	0	0	0	67.082	67.838	82.886
296742	NA	65.587	73.795	64.925	88.684	89.503	89.373	95.333	87.556	52.663	28.561	15.905	31.355	32.102	50.051	49.642	25	25	40	50	40	20	60	40	40	40	40	20	40	20	20	0	0	2.531	38.737	2.889	0	2.251	2.531	2.885	0.811	1.604	0	0	0	0	67.082	67.838	82.886
296743	NA	64.847	73.19	64.828	90.449	91.099	89.727	93.161	82.062	51.322	28.359	15.912	31.751	32.511	50.131	49.635	50	50	20	25	40	40	40	40	40	20	40	20	20	20	40	41.079	2.885	0	0	1.603	2.889	2.519	0	0	0	2.534	0	0	0	36.592	73.781	76.808	80.04
296744	NA	65.587	73.795	64.925	88.684	89.503	89.373	95.333	87.556	52.663	28.561	15.905	31.355	32.102	50.051	49.642	25	50	40	25	40	20	40	40	20	20	40	40	20	20	40	0	1.604	2.388	0	2.882	0	2.272	2.519	0	0	2.522	2.534	0	0	38.783	68.208	78.54	81.808
296745	NA	65.587	73.795	64.925	88.684	89.503	89.373	95.333	87.556	52.663	28.561	15.905	31.355	32.102	50.051	49.642	25	50	40	25	40	20	40	40	20	20	40	40	20	20	40	0	1.604	2.388	0	2.882	0	2.272	2.519	0	0	2.522	2.534	0	0	38.783	68.208	78.54	81.808
296746	NA	65.587	73.795	64.925	88.684	89.503	89.373	95.333	87.556	52.663	28.561	15.905	31.355	32.102	50.051	49.642	25	25	40	50	40	20	60	40	40	40	20	20	40	40	20	0	0	2.531	38.737	2.889	0	2.251	2.531	2.885	0.811	0	0	0	1.604	0	67.082	67.838	82.886
296747	NA	65.587	73.795	64.925	88.684	89.503	89.373	95.333	87.556	52.663	28.561	15.905	31.355	32.102	50.051	49.642	25	25	40	50	40	20	60	40	40	40	20	20	40	40	20	0	0	2.531	38.737	2.889	0	2.251	2.531	2.885	0.811	0	0	0	1.604	0	67.082	67.838	82.886
296748	NA	65.587	73.795	64.925	88.684	89.503	89.373	95.333	87.556	52.663	28.561	15.905	31.355	32.102	50.051	49.642	25	25	40	50	40	20	60	40	40	40	20	20	40	40	20	0	0	2.531	38.737	2.889	0	2.251	2.531	2.885	0.811	0	0	0	1.604	0	67.082	67.838	82.886
296763	NA	65.587	73.795	64.925	88.684	89.503	89.373	95.333	87.556	52.663	28.561	15.905	31.355	32.102	50.051	49.642	50	50	20	25	20	20	40	20	40	40	40	20	40	40	40	36.864	0	0	0	0	0	1.603	0	2.9	0.839	2.609	0	2.898	2.898	24.076	69.933	73.23	79.903
296764	NA	65.587	73.795	64.925	88.684	89.503	89.373	95.333	87.556	52.663	28.561	15.905	31.355	32.102	50.051	49.642	25	50	20	50	20	20	40	20	40	40	40	20	40	40	40	0	2.391	0	0	0	0	1.603	0	2.9	0.839	2.609	0	2.898	1.573	44.35	67.941	71.322	80.003
296765	NA	65.587	73.795	64.925	88.684	89.503	89.373	95.333	87.556	52.663	28.561	15.905	31.355	32.102	50.051	49.642	25	50	20	50	20	20	40	20	40	40	40	20	40	40	40	0	2.391	0	0	0	0	1.603	0	2.9	0.839	2.609	0	2.898	1.573	44.35	67.941	71.322	80.003
296766	NA	66.626	73.271	65.686	92.344	93.014	90.682	90.984	75.809	49.829	28.216	15.799	31.408	32.215	50.474	50.607	50	50	40	50	40	40	40	20	20	40	40	20	20	20	20	46.977	2.9	1.571	24.652	2.607	2.607	2.895	0	0	0	0	0	0	0	0	79.083	76.983	86.426
296767	NA	66.624	73.271	65.681	92.333	93	90.657	90.932	75.678	49.798	28.213	15.799	31.408	32.216	50.478	50.614	50	50	20	25	20	20	40	40	40	40	40	40	40	20	20	46.977	2.898	0	0	0	0	1.571	1.571	2.609	0.839	0	0	2.9	0	0	79.083	76.951	79.9
296768	NA	66.626	73.271	65.687	92.346	93.015	90.681	90.983	75.809	49.829	28.216	15.799	31.408	32.215	50.475	50.607	50	50	20	25	40	40	40	40	40	40	20	20	40	20	20	46.977	2.9	0	0	1.571	1.603	2.607	2.607	0	0.932	0	0	0	0	0	79.083	76.983	80.04
296769	NA	65.587	73.795	64.925	88.684	89.503	89.373	95.333	87.556	52.663	28.561	15.905	31.355	32.102	50.051	49.642	25	25	40	25	40	40	40	20	20	40	20	40	40	40	40	0	0	0	0	2.895	2.607	2.607	0	0	0.932	0	0	2.9	0	39.941	67.935	68.486	86.426
296770	NA	65.587	73.795	64.925	88.684	89.503	89.373	95.333	87.556	52.663	28.561	15.905	31.355	32.102	50.051	49.642	25	25	40	25	40	40	40	20	20	40	20	40	40	40	40	0	0	1.571	0	2.895	2.607	2.607	0	0	0.932	0	0	2.9	1.573	39.941	67.935	68.486	86.426
296771	NA	65.587	73.795	64.925	88.684	89.503	89.373	95.333	87.556	52.663	28.561	15.905	31.355	32.102	50.051	49.642	25	25	40	25	40	40	40	20	20	40	20	40	40	40	40	0	0	1.571	0	2.895	2.607	2.607	0	0	0.932	0	0	2.9	1.573	39.941	67.935	68.486	86.426
296772	NA	65.587	73.795	64.925	88.684	89.503	89.373	95.333	87.556	52.663	28.561	15.905	31.355	32.102	50.051	49.642	25	50	40	25	40	20	40	40	20	20	40	40	20	40	40	0	1.605	2.388	0	2.898	0	2.272	2.607	0	0	2.609	2.898	0	2.898	24.076	68.208	78.548	81.808
296773	NA	65.587	73.795	64.925	88.684	89.503	89.373	95.333	87.556	52.663	28.561	15.905	31.355	32.102	50.051	49.642	25	50	40	25	40	20	40	40	20	20	40	40	20	40	40	0	1.605	2.388	0	2.898	0	2.272	2.607	0	0	2.609	2.898	0	2.898	24.076	68.208	78.548	81.808
296774	NA	65.587	73.795	64.925	88.684	89.503	89.373	95.333	87.556	52.663	28.561	15.905	31.355	32.102	50.051	49.642	25	25	40	25	40	40	40	20	20	40	20	40	40	40	40	0	0	1.571	0	2.895	2.607	2.607	0	0	0.932	0	0	2.9	1.573	39.941	67.935	68.486	86.426
296775	NA	65.587	73.795	64.925	88.684	89.503	89.373	95.333	87.556	52.663	28.561	15.905	31.355	32.102	50.051	49.642	25	25	40	25	40	40	40	20	20	40	20	40	40	40	40	0	0	1.571	0	2.895	2.607	2.607	0	0	0.932	0	0	2.9	1.573	39.941	67.935	68.486	86.426
296776	NA	65.587	73.795	64.925	88.684	89.503	89.373	95.333	87.556	52.663	28.561	15.905	31.355	32.102	50.051	49.642	25	25	40	25	40	40	40	20	20	40	20	40	40	40	40	0	0	1.571	0	2.895	2.607	2.607	0	0	0.932	0	0	2.9	1.573	39.941	67.935	68.486	86.426
296789	NA	65.587	73.795	64.925	88.684	89.503	89.373	95.333	87.556	52.663	28.561	15.905	31.355	32.102	50.051	49.642	50	50	20	25	20	20	40	20	40	40	40	20	40	40	40	36.864	0	0	0	0	0	1.603	0	2.896	0.833	2.59	0	2.886	2.886	39.364	69.933	73.23	79.903
296790	NA	65.587	73.795	64.925	88.684	89.503	89.373	95.333	87.556	52.663	28.561	15.905	31.355	32.102	50.051	49.642	25	50	20	50	20	20	40	20	40	40	40	20	40	60	40	0	2.391	0	0	0	0	1.603	0	2.896	0.833	2.59	0	2.886	2.252	44.177	67.941	71.322	80.003
296791	NA	65.587	73.795	64.925	88.684	89.503	89.373	95.333	87.556	52.663	28.561	15.905	31.355	32.102	50.051	49.642	25	50	20	50	20	20	40	20	40	40	40	20	40	60	40	0	2.391	0	0	0	0	1.603	0	2.896	0.833	2.59	0	2.886	2.252	44.177	67.941	71.322	80.003
296792	NA	66.244	73.262	65.681	92.305	92.972	91.205	93.313	81.303	50.394	27.927	15.63	31.292	32.109	50.438	50.578	50	50	40	50	40	60	40	20	20	40	20	20	60	40	20	46.793	2.896	1.603	39.507	2.588	2.25	2.883	0	0	0	0	0	2.252	2.391	0	78.919	76.935	86.666
296793	NA	65.866	73.255	65.695	92.303	92.958	91.708	95.54	86.662	50.961	27.645	15.5	31.312	32.147	50.466	50.608	50	50	40	50	60	60	40	20	20	40	20	20	40	40	20	46.793	2.886	2.588	39.794	2.25	2.25	2.893	0	0	0.516	0	0	0	2.391	0	78.919	76.827	83.311
296794	NA	66.244	73.262	65.68	92.304	92.972	91.205	93.313	81.303	50.394	27.927	15.63	31.292	32.109	50.438	50.578	50	50	20	25	40	40	40	40	60	40	20	20	40	60	20	46.793	2.896	0	0	1.603	2.569	2.588	0	2.252	0.928	0	0	2.391	2.252	0	78.919	76.935	80.04
296795	NA	65.587	73.795	64.925	88.684	89.503	89.373	95.333	87.556	52.663	28.561	15.905	31.355	32.102	50.051	49.642	25	50	40	25	40	20	40	40	20	20	40	40	20	40	40	0	0	2.388	0	2.893	0	2.272	2.588	0	0	2.59	2.886	0	2.886	39.364	68.208	78.545	81.808
296796	NA	65.587	73.795	64.925	88.684	89.503	89.373	95.333	87.556	52.663	28.561	15.905	31.355	32.102	50.051	49.642	25	50	40	25	40	20	40	40	20	20	40	40	20	40	40	0	1.605	2.388	0	2.893	0	2.272	2.588	0	0	2.59	2.886	0	2.886	39.364	68.208	78.545	81.808
296809	NA	65.587	73.795	64.925	88.684	89.503	89.373	95.333	87.556	52.663	28.561	15.905	31.355	32.102	50.051	49.642	50	50	20	25	20	20	40	20	40	40	40	20	40	40	40	36.864	0	0	0	0	0	1.603	0	2.902	0.845	2.628	0	3.073	3.073	30.277	69.933	73.23	79.903
296810	NA	65.587	73.795	64.925	88.684	89.503	89.373	95.333	87.556	52.663	28.561	15.905	31.355	32.102	50.051	49.642	25	50	20	50	20	20	40	20	40	40	40	20	40	40	40	0	2.391	0	0	0	0	1.603	0	2.902	0.845	2.628	0	3.073	1.978	47.038	67.941	71.322	80.003
296811	NA	65.587	73.795	64.925	88.684	89.503	89.373	95.333	87.556	52.663	28.561	15.905	31.355	32.102	50.051	49.642	25	50	20	50	20	20	40	20	40	40	40	20	40	40	40	0	2.391	0	0	0	0	1.603	0	2.902	0.845	2.628	0	3.073	1.978	47.038	67.941	71.322	80.003
296812	NA	67.001	73.299	66.102	93.238	93.91	91.584	91.996	78.384	50.482	28.281	15.833	31.509	32.348	50.729	51.064	50	50	40	50	40	40	40	20	20	40	20	20	40	40	20	49.823	2.902	1.976	24.654	2.644	2.626	3.07	0	0	0	0	0	1.978	2.391	0	81.612	77.006	92.15
296813	NA	67.372	73.326	66.503	94.097	94.768	92.427	92.918	80.825	51.125	28.344	15.828	31.475	32.289	50.514	50.627	50	50	40	50	40	40	40	20	20	40	20	20	40	40	20	49.823	3.073	1.976	30.387	2.626	2.626	2.9	0	0	0.516	0	0	0	2.391	0	81.612	78.871	92.15
296814	NA	67.001	73.299	66.103	93.239	93.91	91.584	91.997	78.384	50.481	28.281	15.833	31.509	32.348	50.729	51.064	50	50	20	25	40	40	40	40	40	40	20	20	40	40	20	49.823	2.902	0	0	1.976	1.603	2.644	2.626	0	0.988	0	0	2.391	1.978	0	81.612	77.006	80.04
296815	NA	65.587	73.795	64.925	88.684	89.503	89.373	95.333	87.556	52.663	28.561	15.905	31.355	32.102	50.051	49.642	25	50	40	25	40	20	40	40	20	20	40	40	20	40	40	0	0	2.388	0	2.9	0	2.272	2.626	0	0	2.628	3.073	0	3.073	0	68.208	78.549	81.808
296816	NA	65.587	73.795	64.925	88.684	89.503	89.373	95.333	87.556	52.663	28.561	15.905	31.355	32.102	50.051	49.642	25	50	40	25	40	20	40	40	20	20	40	40	20	40	40	0	1.605	2.388	0	2.9	0	2.272	2.626	0	0	2.628	3.073	0	3.073	30.277	68.208	78.549	81.808
296833	NA	65.587	73.795	64.925	88.684	89.503	89.373	95.333	87.556	52.663	28.561	15.905	31.355	32.102	50.051	49.642	50	50	20	25	20	20	40	20	40	40	40	20	20	20	40	36.864	0	0	0	0	0	1.603	0	2.901	0.842	2.619	0	0	0	46.024	69.933	73.23	79.903
296834	NA	65.587	73.795	64.925	88.684	89.503	89.373	95.333	87.556	52.663	28.561	15.905	31.355	32.102	50.051	49.642	25	50	20	50	20	20	40	20	40	40	20	20	40	40	20	0	2.391	0	0	0	0	1.603	0	2.901	0.842	0	0	2.619	0	0	67.941	71.322	80.003
296835	NA	65.587	73.795	64.925	88.684	89.503	89.373	95.333	87.556	52.663	28.561	15.905	31.355	32.102	50.051	49.642	25	50	20	50	20	20	40	20	40	40	20	20	40	40	20	0	2.391	0	0	0	0	1.603	0	2.901	0.842	0	0	2.619	0	0	67.941	71.322	80.003
296836	NA	66.81	73.287	65.932	92.884	93.562	91.119	91.058	75.863	49.846	28.234	16.036	32.265	33.164	50.906	50.9	50	50	20	25	40	40	40	40	40	40	20	40	20	40	20	48.75	2.901	0	0	1.603	1.583	2.616	3.097	0	0.967	0	0	0	1.595	0	80.66	76.99	79.9
296837	NA	66.81	73.287	65.931	92.883	93.562	91.121	91.061	75.863	49.845	28.234	16.036	32.265	33.164	50.906	50.9	50	50	20	25	20	20	40	40	40	40	40	40	40	20	20	48.75	2.901	0	0	0	0	1.603	1.583	2.619	0.997	0	0	3.007	0	0	80.66	76.99	80.04
296838	NA	65.587	73.795	64.925	88.684	89.503	89.373	95.333	87.556	52.663	28.561	15.905	31.355	32.102	50.051	49.642	25	25	40	25	40	40	40	40	20	40	40	40	40	40	20	0	0	1.583	0	3.004	2.616	3.097	2.898	0	0.513	0	3.007	1.605	2.619	0	67.935	68.486	86.515
296839	NA	65.587	73.795	64.925	88.684	89.503	89.373	95.333	87.556	52.663	28.561	15.905	31.355	32.102	50.051	49.642	25	25	40	25	40	40	40	40	20	40	40	40	40	40	20	0	0	1.583	0	3.004	2.616	3.097	2.898	0	0.513	0	3.007	1.605	2.619	0	67.935	68.486	86.515
296840	NA	65.587	73.795	64.925	88.684	89.503	89.373	95.333	87.556	52.663	28.561	15.905	31.355	32.102	50.051	49.642	25	25	40	25	40	40	40	40	20	40	40	40	40	40	20	0	0	1.583	0	3.004	2.616	3.097	2.898	0	0.513	0	3.007	1.605	2.619	0	67.935	68.486	86.515
296841	NA	65.587	73.795	64.925	88.684	89.503	89.373	95.333	87.556	52.663	28.561	15.905	31.355	32.102	50.051	49.642	25	50	40	25	40	20	40	40	20	20	40	20	20	40	20	0	1.605	2.388	0	2.898	0	2.272	2.616	0	0	2.619	0	0	3.007	0	68.208	78.548	81.808
296842	NA	65.587	73.795	64.925	88.684	89.503	89.373	95.333	87.556	52.663	28.561	15.905	31.355	32.102	50.051	49.642	25	50	40	25	40	20	40	40	20	20	40	20	20	40	20	0	1.605	2.388	0	2.898	0	2.272	2.616	0	0	2.619	0	0	3.007	0	68.208	78.548	81.808
296843	NA	65.587	73.795	64.925	88.684	89.503	89.373	95.333	87.556	52.663	28.561	15.905	31.355	32.102	50.051	49.642	25	25	40	50	40	40	40	40	40	40	40	40	40	20	20	0	0	0	47.615	3.004	3.004	0	0	2.619	0.842	0	0	2.901	0	0	67.935	68.486	86.591
296844	NA	65.587	73.795	64.925	88.684	89.503	89.373	95.333	87.556	52.663	28.561	15.905	31.355	32.102	50.051	49.642	25	25	40	50	40	40	40	40	40	40	40	40	40	20	20	0	0	1.593	47.615	3.004	3.004	1.583	1.583	2.619	0.842	0	0	2.901	0	0	67.935	68.486	86.591
296845	NA	65.587	73.795	64.925	88.684	89.503	89.373	95.333	87.556	52.663	28.561	15.905	31.355	32.102	50.051	49.642	25	25	40	50	40	40	40	40	40	40	40	40	40	20	20	0	0	1.593	47.615	3.004	3.004	1.583	1.583	2.619	0.842	0	0	2.901	0	0	67.935	68.486	86.591
296846	NA	65.587	73.795	64.925	88.684	89.503	89.373	95.333	87.556	52.663	28.561	15.905	31.355	32.102	50.051	49.642	25	25	40	25	40	40	40	20	20	40	20	40	40	40	40	0	0	1.583	0	3.004	2.616	3.097	0	0	0.933	0	0	1.595	0	46.024	67.935	68.486	86.515
296847	NA	65.587	73.795	64.925	88.684	89.503	89.373	95.333	87.556	52.663	28.561	15.905	31.355	32.102	50.051	49.642	25	25	40	25	40	40	40	20	20	40	20	40	40	40	40	0	0	1.583	0	3.004	2.616	3.097	0	0	0.933	0	0	1.595	0	46.024	67.935	68.486	86.515
296848	NA	65.587	73.795	64.925	88.684	89.503	89.373	95.333	87.556	52.663	28.561	15.905	31.355	32.102	50.051	49.642	25	25	40	25	40	40	40	20	20	40	20	40	40	40	40	0	0	1.583	0	3.004	2.616	3.097	0	0	0.933	0	0	1.595	0	46.024	67.935	68.486	86.515
296860	NA	65.587	73.795	64.925	88.684	89.503	89.373	95.333	87.556	52.663	28.561	15.905	31.355	32.102	50.051	49.642	50	50	20	25	20	20	40	20	40	40	40	20	40	20	40	36.864	0	0	0	0	0	1.602	0	2.883	0.805	2.515	0	2.412	0	37.48	69.933	73.229	79.903
296861	NA	65.587	73.795	64.925	88.684	89.503	89.373	95.333	87.556	52.663	28.561	15.905	31.355	32.102	50.051	49.642	25	50	20	50	20	20	40	20	40	40	40	20	40	20	40	0	2.391	0	0	0	0	1.602	0	2.883	0.805	2.515	0	2.412	0	37.48	67.941	71.322	80.003
296862	NA	65.587	73.795	64.925	88.684	89.503	89.373	95.333	87.556	52.663	28.561	15.905	31.355	32.102	50.051	49.642	25	50	20	50	20	20	40	20	40	40	40	20	40	20	40	0	2.391	0	0	0	0	1.602	0	2.883	0.805	2.515	0	2.412	0	37.48	67.941	71.322	80.003
296863	NA	64.511	73.168	64.521	89.796	90.518	89.795	93.883	82.761	51.374	28.341	15.654	30.873	31.595	49.737	49.391	50	50	20	25	20	40	40	40	40	40	20	20	40	40	20	39.1	2.883	0	0	0	1.602	2.41	2.513	0	0.787	0	0	2.391	0	0	71.98	76.793	80.053
296864	NA	62.592	73.085	63.679	87.929	88.69	89.397	96.765	89.62	52.939	28.499	15.872	31.596	32.363	50.065	49.568	50	50	20	25	40	40	40	20	20	40	40	20	40	20	20	40.613	2.413	0	0	2.446	2.88	2.513	0	0	0.516	0	0	0	0	0	73.357	71.57	80.097
296865	NA	62.614	73.079	63.539	87.617	88.303	88.549	95.907	88.881	52.879	28.485	15.711	31.042	31.846	50.362	50.568	50	50	20	50	40	40	20	40	20	20	20	20	40	20	20	39.7	2.412	0	38.634	2.503	0	0	2.88	0	0	0	0	1.604	0	0	72.527	71.558	80.053
296866	NA	64.711	73.177	64.618	89.992	90.64	89.365	93.111	82.058	51.32	28.34	15.65	30.854	31.57	49.682	49.287	50	50	40	50	40	40	20	40	20	20	20	20	40	20	20	39.7	2.883	1.602	37.065	2.503	0	0	2.409	0	0	0	0	0	0	0	72.527	76.793	86.662
296867	NA	65.587	73.795	64.925	88.684	89.503	89.373	95.333	87.556	52.663	28.561	15.905	31.355	32.102	50.051	49.642	25	50	40	25	40	20	40	40	20	20	40	40	20	20	40	0	1.604	2.388	0	2.88	0	2.272	2.503	0	0	2.515	2.412	0	0	37.48	68.208	78.539	81.808
296868	NA	65.587	73.795	64.925	88.684	89.503	89.373	95.333	87.556	52.663	28.561	15.905	31.355	32.102	50.051	49.642	25	50	40	25	40	20	40	40	20	20	40	40	20	20	40	0	1.604	2.388	0	2.88	0	2.272	2.503	0	0	2.515	2.412	0	0	37.48	68.208	78.539	81.808
296869	NA	65.587	73.795	64.925	88.684	89.503	89.373	95.333	87.556	52.663	28.561	15.905	31.355	32.102	50.051	49.642	25	25	40	50	40	20	20	40	40	40	20	40	20	40	20	0	0	2.446	38.634	2.41	0	0	2.409	2.883	0.805	0	0	0	0	0	67.079	67.837	82.246
296870	NA	65.587	73.795	64.925	88.684	89.503	89.373	95.333	87.556	52.663	28.561	15.905	31.355	32.102	50.051	49.642	25	25	40	50	40	20	20	40	40	40	20	40	20	40	20	0	0	2.446	38.634	2.41	0	0	2.409	2.883	0.805	0	1.604	0	0	0	67.079	67.837	82.246
296871	NA	65.587	73.795	64.925	88.684	89.503	89.373	95.333	87.556	52.663	28.561	15.905	31.355	32.102	50.051	49.642	25	25	40	50	40	20	20	40	40	40	20	40	20	40	20	0	0	2.446	38.634	2.41	0	0	2.409	2.883	0.805	0	1.604	0	0	0	67.079	67.837	82.246
296884	NA	65.587	73.795	64.925	88.684	89.503	89.373	95.333	87.556	52.663	28.561	15.905	31.355	32.102	50.051	49.642	50	50	20	25	20	20	40	20	40	40	40	20	40	20	40	36.864	0	0	0	0	0	1.602	0	2.883	0.805	2.516	0	2.412	0	37.627	69.933	73.229	79.903
296885	NA	65.587	73.795	64.925	88.684	89.503	89.373	95.333	87.556	52.663	28.561	15.905	31.355	32.102	50.051	49.642	25	50	20	50	20	20	40	20	40	40	40	20	40	20	40	0	2.391	0	0	0	0	1.602	0	2.883	0.805	2.516	0	2.412	0	37.627	67.941	71.322	80.003
296886	NA	65.587	73.795	64.925	88.684	89.503	89.373	95.333	87.556	52.663	28.561	15.905	31.355	32.102	50.051	49.642	25	50	20	50	20	20	40	20	40	40	40	20	40	20	40	0	2.391	0	0	0	0	1.602	0	2.883	0.805	2.516	0	2.412	0	37.627	67.941	71.322	80.003
296887	NA	64.511	73.168	64.522	89.796	90.518	89.795	93.883	82.761	51.374	28.341	15.655	30.876	31.6	49.751	49.417	50	50	20	25	20	40	40	40	40	40	20	20	40	40	20	39.1	2.883	0	0	0	1.602	2.411	2.513	0	0.79	0	0	2.391	0	0	71.981	76.793	80.053
296888	NA	62.593	73.085	63.681	87.934	88.695	89.401	96.766	89.621	52.939	28.499	15.878	31.613	32.382	50.072	49.571	50	50	20	25	40	40	40	20	20	40	40	20	40	20	20	40.613	2.414	0	0	2.456	2.88	2.513	0	0	0.516	0	0	0	0	0	73.357	71.58	80.097
296889	NA	62.632	73.081	63.563	87.669	88.354	88.59	95.913	88.882	52.879	28.485	15.711	31.044	31.848	50.363	50.568	50	50	20	50	40	40	20	40	20	40	20	20	20	20	40	39.855	2.412	0	38.648	2.503	0	0	2.88	0	0	0	0	0	0	24.551	72.669	71.558	80.053
296890	NA	64.729	73.179	64.641	90.043	90.691	89.406	93.117	82.058	51.32	28.34	15.65	30.856	31.572	49.682	49.287	50	50	40	50	40	40	20	40	20	40	20	20	20	40	20	39.855	2.883	1.602	37.078	2.503	0	0	2.409	0	0	0	0	0	0	0	72.669	76.793	86.662
296891	NA	65.587	73.795	64.925	88.684	89.503	89.373	95.333	87.556	52.663	28.561	15.905	31.355	32.102	50.051	49.642	25	50	40	25	40	20	40	40	20	20	40	40	20	20	40	0	1.604	2.388	0	2.88	0	2.272	2.503	0	0	2.516	2.412	0	0	37.627	68.208	78.539	81.808
296892	NA	65.587	73.795	64.925	88.684	89.503	89.373	95.333	87.556	52.663	28.561	15.905	31.355	32.102	50.051	49.642	25	50	40	25	40	20	40	40	20	20	40	40	20	20	40	0	1.604	2.388	0	2.88	0	2.272	2.503	0	0	2.516	2.412	0	0	37.627	68.208	78.539	81.808
296893	NA	65.587	73.795	64.925	88.684	89.503	89.373	95.333	87.556	52.663	28.561	15.905	31.355	32.102	50.051	49.642	25	50	40	25	20	20	40	40	20	20	40	40	40	20	40	0	2.458	0	0	0	0	2.513	2.411	0	0	2.412	2.883	2.505	0	24.551	67.192	72.081	79.689
296894	NA	65.587	73.795	64.925	88.684	89.503	89.373	95.333	87.556	52.663	28.561	15.905	31.355	32.102	50.051	49.642	25	50	40	25	20	20	40	40	20	20	40	40	40	20	40	0	2.458	0	0	0	0	2.513	2.411	0	0	2.412	2.883	2.505	0	24.551	67.192	72.081	79.689
296895	NA	65.587	73.795	64.925	88.684	89.503	89.373	95.333	87.556	52.663	28.561	15.905	31.355	32.102	50.051	49.642	25	25	40	25	20	40	40	40	20	20	40	40	40	20	40	0	0	0	0	0	2.456	2.513	2.411	0	0	2.412	2.883	2.505	0	0	66.926	67.72	80.459
296896	NA	65.587	73.795	64.925	88.684	89.503	89.373	95.333	87.556	52.663	28.561	15.905	31.355	32.102	50.051	49.642	25	25	40	25	20	40	40	40	20	20	40	40	40	20	40	0	0	0	0	0	2.456	2.513	2.411	0	0	2.412	2.883	2.505	0	24.551	66.926	67.72	80.459
296897	NA	65.587	73.795	64.925	88.684	89.503	89.373	95.333	87.556	52.663	28.561	15.905	31.355	32.102	50.051	49.642	25	25	40	25	20	40	40	40	20	20	40	40	40	20	40	0	0	0	0	0	2.456	2.513	2.411	0	0	2.412	2.883	2.505	0	24.551	66.926	67.72	80.459
296911	NA	65.587	73.795	64.925	88.684	89.503	89.373	95.333	87.556	52.663	28.561	15.905	31.355	32.102	50.051	49.642	50	50	20	25	20	20	40	20	40	40	40	20	40	20	40	36.864	0	0	0	0	0	1.602	0	2.883	0.805	2.517	0	2.412	0	37.774	69.933	73.229	79.903
296912	NA	65.587	73.795	64.925	88.684	89.503	89.373	95.333	87.556	52.663	28.561	15.905	31.355	32.102	50.051	49.642	25	50	20	50	20	20	40	20	40	40	40	20	40	20	40	0	2.391	0	0	0	0	1.602	0	2.883	0.805	2.517	0	2.412	0	37.774	67.941	71.322	80.003
296913	NA	65.587	73.795	64.925	88.684	89.503	89.373	95.333	87.556	52.663	28.561	15.905	31.355	32.102	50.051	49.642	25	50	20	50	20	20	40	20	40	40	40	20	40	20	40	0	2.391	0	0	0	0	1.602	0	2.883	0.805	2.517	0	2.412	0	37.774	67.941	71.322	80.003
296914	NA	64.511	73.168	64.522	89.796	90.519	89.796	93.883	82.761	51.374	28.341	15.656	30.879	31.605	49.765	49.444	50	50	20	25	20	40	40	40	40	40	20	20	40	40	20	39.101	2.883	0	0	0	1.602	2.412	2.514	0	0.794	0	0	2.391	0	0	71.981	76.794	80.053
296915	NA	62.594	73.085	63.683	87.939	88.7	89.405	96.767	89.621	52.939	28.499	15.883	31.631	32.4	50.079	49.574	50	50	20	25	40	40	40	20	20	40	40	20	40	20	20	40.613	2.415	0	0	2.466	2.88	2.514	0	0	0.516	0	0	0	0	0	73.357	71.59	80.097
296916	NA	62.651	73.082	63.586	87.72	88.406	88.63	95.919	88.882	52.879	28.485	15.712	31.046	31.849	50.363	50.568	50	50	20	50	40	40	20	20	40	40	40	20	20	20	20	40.011	2.412	0	38.662	2.503	0	0	0	2.883	0	0	0	0	0	0	72.81	71.559	80.053
296917	NA	64.747	73.181	64.665	90.094	90.743	89.446	93.123	82.059	51.32	28.34	15.651	30.858	31.573	49.683	49.288	50	50	40	50	40	40	20	40	20	20	20	20	40	40	40	40.011	2.883	1.602	37.092	2.503	0	0	2.409	0	0	0	0	0	0	0	72.81	76.794	86.662
296918	NA	65.587	73.795	64.925	88.684	89.503	89.373	95.333	87.556	52.663	28.561	15.905	31.355	32.102	50.051	49.642	25	50	40	25	40	20	40	40	20	20	40	40	20	20	40	0	1.604	2.388	0	2.88	0	2.272	2.503	0	0	2.517	2.412	0	0	37.774	68.208	78.539	81.808
296919	NA	65.587	73.795	64.925	88.684	89.503	89.373	95.333	87.556	52.663	28.561	15.905	31.355	32.102	50.051	49.642	25	50	40	25	40	20	40	40	20	20	40	40	20	20	40	0	1.604	2.388	0	2.88	0	2.272	2.503	0	0	2.517	2.412	0	0	37.774	68.208	78.539	81.808
296920	NA	65.587	73.795	64.925	88.684	89.503	89.373	95.333	87.556	52.663	28.561	15.905	31.355	32.102	50.051	49.642	50	50	40	25	20	20	20	20	20	40	40	20	20	40	40	40.011	0	0	0	0	0	0	0	0	0.809	2.415	0	0	2.412	44.131	72.81	68.269	79.754
296921	NA	65.587	73.795	64.925	88.684	89.503	89.373	95.333	87.556	52.663	28.561	15.905	31.355	32.102	50.051	49.642	25	25	40	25	40	40	20	20	20	40	20	40	20	40	40	0	0	0	0	2.466	0	0	0	0	0.776	0	2.517	0	2.412	44.131	66.935	67.727	80.685
296922	NA	65.587	73.795	64.925	88.684	89.503	89.373	95.333	87.556	52.663	28.561	15.905	31.355	32.102	50.051	49.642	25	25	40	25	40	40	20	20	20	40	20	40	20	40	40	0	0	0	0	2.466	0	0	0	0	0.776	0	2.517	0	2.412	44.131	66.935	67.727	80.685
296923	NA	65.587	73.795	64.925	88.684	89.503	89.373	95.333	87.556	52.663	28.561	15.905	31.355	32.102	50.051	49.642	25	25	40	25	40	40	20	20	20	40	20	40	20	40	40	0	0	0	0	2.466	0	0	0	0	0.776	0	2.517	0	2.412	44.131	66.935	67.727	80.685
296924	NA	65.587	73.795	64.925	88.684	89.503	89.373	95.333	87.556	52.663	28.561	15.905	31.355	32.102	50.051	49.642	25	25	40	25	40	40	20	20	20	40	20	40	20	40	40	0	0	0	0	2.466	0	0	0	0	0.776	0	2.517	0	2.412	44.131	66.935	67.727	80.685
296925	NA	65.587	73.795	64.925	88.684	89.503	89.373	95.333	87.556	52.663	28.561	15.905	31.355	32.102	50.051	49.642	25	25	40	25	40	40	20	20	20	40	20	40	20	40	40	0	0	0	0	2.466	0	0	0	0	0.776	0	2.517	0	2.412	44.131	66.935	67.727	80.685
296926	NA	65.587	73.795	64.925	88.684	89.503	89.373	95.333	87.556	52.663	28.561	15.905	31.355	32.102	50.051	49.642	25	25	40	25	40	40	20	20	20	40	20	40	20	40	40	0	0	0	0	2.466	0	0	0	0	0.776	0	2.517	0	2.412	44.131	66.935	67.727	80.685
296940	NA	65.587	73.795	64.925	88.684	89.503	89.373	95.333	87.556	52.663	28.561	15.905	31.355	32.102	50.051	49.642	50	50	20	25	20	20	40	20	40	40	40	20	40	20	40	36.864	0	0	0	0	0	1.602	0	2.884	0.808	2.522	0	2.496	0	38.917	69.933	73.229	79.903
296941	NA	65.587	73.795	64.925	88.684	89.503	89.373	95.333	87.556	52.663	28.561	15.905	31.355	32.102	50.051	49.642	25	50	20	50	20	20	40	20	40	40	40	20	40	20	40	0	2.391	0	0	0	0	1.602	0	2.884	0.808	2.522	0	2.496	0	38.917	67.941	71.322	80.003
296942	NA	65.587	73.795	64.925	88.684	89.503	89.373	95.333	87.556	52.663	28.561	15.905	31.355	32.102	50.051	49.642	25	50	20	50	20	20	40	20	40	40	40	20	40	20	40	0	2.391	0	0	0	0	1.602	0	2.884	0.808	2.522	0	2.496	0	38.917	67.941	71.322	80.003
296943	NA	64.644	73.181	64.732	90.249	90.973	90.166	93.954	82.788	51.38	28.36	15.908	31.736	32.497	50.137	49.658	50	50	20	25	20	40	40	40	40	40	20	40	60	40	20	40.463	2.884	0	0	0	1.602	2.879	2.52	0	0.818	0	2.391	2.252	0	0	73.221	76.798	80.088
296944	NA	64.321	73.177	64.799	90.367	91.085	90.775	96.2	88.16	51.953	28.079	15.774	31.757	32.543	50.131	49.593	50	50	20	50	40	60	40	20	20	40	40	20	40	20	20	40.719	2.882	0	44.298	2.54	2.25	2.52	0	0	0.516	0	0	0	0	0	73.454	76.783	80.099
296945	NA	64.864	73.192	64.849	90.493	91.141	89.757	93.162	82.062	51.324	28.359	15.902	31.717	32.468	50.069	49.529	50	50	40	50	40	40	20	40	20	20	20	40	40	20	20	41.222	2.884	1.602	44.276	2.509	0	0	2.493	0	0	0	0	0	0	0	73.91	76.798	86.662
296946	NA	65.587	73.795	64.925	88.684	89.503	89.373	95.333	87.556	52.663	28.561	15.905	31.355	32.102	50.051	49.642	25	50	40	25	40	20	40	40	20	20	40	40	20	20	40	0	1.604	2.388	0	2.881	0	2.272	2.509	0	0	2.522	2.496	0	0	38.917	68.208	78.539	81.808
296947	NA	65.587	73.795	64.925	88.684	89.503	89.373	95.333	87.556	52.663	28.561	15.905	31.355	32.102	50.051	49.642	25	50	40	25	40	20	40	40	20	20	40	40	20	20	40	0	1.604	2.388	0	2.881	0	2.272	2.509	0	0	2.522	2.496	0	0	38.917	68.208	78.539	81.808
296948	NA	65.587	73.795	64.925	88.684	89.503	89.373	95.333	87.556	52.663	28.561	15.905	31.355	32.102	50.051	49.642	25	50	40	25	20	20	40	40	20	60	40	40	40	20	40	0	2.543	0	0	0	0	2.52	2.879	0	0.724	2.496	2.884	2.512	0	24.552	67.194	73.023	79.691
296949	NA	65.587	73.795	64.925	88.684	89.503	89.373	95.333	87.556	52.663	28.561	15.905	31.355	32.102	50.051	49.642	25	50	40	25	20	20	40	40	20	60	40	40	40	20	40	0	2.543	0	0	0	0	2.52	2.879	0	0.724	2.496	2.884	2.512	0	24.552	67.194	73.023	79.691
296950	NA	65.587	73.795	64.925	88.684	89.503	89.373	95.333	87.556	52.663	28.561	15.905	31.355	32.102	50.051	49.642	25	25	40	25	20	40	40	60	40	20	40	40	40	20	40	0	0	0	0	0	2.54	2.879	0	2.522	0	2.496	2.884	2.512	0	0	66.926	67.72	80.508
296951	NA	65.587	73.795	64.925	88.684	89.503	89.373	95.333	87.556	52.663	28.561	15.905	31.355	32.102	50.051	49.642	25	25	40	25	20	40	40	60	40	20	40	40	40	20	40	0	0	0	0	0	2.54	2.879	2.25	2.522	0	2.496	2.884	2.512	0	24.552	66.926	67.72	80.508
296952	NA	65.587	73.795	64.925	88.684	89.503	89.373	95.333	87.556	52.663	28.561	15.905	31.355	32.102	50.051	49.642	25	25	40	25	20	40	40	60	40	20	40	40	40	20	40	0	0	0	0	0	2.54	2.879	2.25	2.522	0	2.496	2.884	2.512	0	24.552	66.926	67.72	80.508
296966	NA	65.587	73.795	64.925	88.684	89.503	89.373	95.333	87.556	52.663	28.561	15.905	31.355	32.102	50.051	49.642	50	50	20	25	20	20	40	20	40	40	40	20	40	20	40	36.864	0	0	0	0	0	1.602	0	2.883	0.806	2.517	0	2.423	0	37.807	69.933	73.229	79.903
296967	NA	65.587	73.795	64.925	88.684	89.503	89.373	95.333	87.556	52.663	28.561	15.905	31.355	32.102	50.051	49.642	25	50	20	50	20	20	40	20	40	40	40	20	40	20	40	0	2.391	0	0	0	0	1.602	0	2.883	0.806	2.517	0	2.423	0	37.807	67.941	71.322	80.003
296968	NA	65.587	73.795	64.925	88.684	89.503	89.373	95.333	87.556	52.663	28.561	15.905	31.355	32.102	50.051	49.642	25	50	20	50	20	20	40	20	40	40	40	20	40	20	40	0	2.391	0	0	0	0	1.602	0	2.883	0.806	2.517	0	2.423	0	37.807	67.941	71.322	80.003
296969	NA	64.75	73.182	64.692	90.133	90.759	89.427	93.095	82.147	51.412	28.379	15.819	31.126	31.73	49.725	49.3	50	50	40	50	40	40	40	20	20	20	40	40	40	20	20	40.046	2.883	1.602	37.822	2.504	0	2.42	0	0	0	0	0	0	0	0	72.842	76.794	86.662
296970	NA	65.391	75.845	69.309	89.381	88.913	88.572	95.462	88.863	53.303	28.585	15.536	30.997	32.004	50.174	50.207	25	50	40	25	20	40	40	40	20	20	20	40	40	40	20	0	2.47	0	0	0	2.46	0	2.514	0	0	0	2.423	2.883	2.506	0	67.202	72.213	80.093
296971	NA	65.391	75.845	69.309	89.383	88.919	88.575	95.391	88.183	52.607	28.396	16.072	31.791	32.325	50.202	50.048	25	50	40	25	20	40	40	40	20	20	20	40	40	40	20	0	2.47	0	0	0	2.46	0	2.514	0	0	0	2.423	2.883	2.506	0	67.202	72.213	80.093
296972	NA	64.529	73.17	64.546	89.852	90.579	89.861	93.908	82.757	51.365	28.342	15.685	30.97	31.694	49.798	49.441	50	50	20	25	20	40	40	40	40	40	20	40	40	20	40	39.275	2.883	0	0	0	1.602	2.46	2.514	0	0.794	0	0	2.391	0	0	72.14	76.794	80.058
296973	NA	63.8	75.34	68.81	89.906	89.68	89.63	95.853	88.345	52.579	28.368	15.874	31.476	32.2	50.13	49.758	25	50	40	25	20	20	20	40	40	40	40	20	20	40	40	0	0	0	0	0	0	0	2.468	2.462	0.809	2.423	0	0	2.506	44.131	67.058	69.445	80.543
296974	NA	63.801	75.34	68.811	89.912	89.696	89.657	95.944	89.178	53.311	28.588	15.594	30.831	31.777	50.046	49.829	25	50	40	25	20	20	20	40	40	40	40	20	20	40	40	0	0	0	0	0	0	0	2.468	2.462	0.809	2.423	0	0	2.506	44.131	67.058	69.445	80.543
296975	NA	62.813	73.095	63.798	88.185	88.883	89.041	96.017	88.999	52.953	28.531	16.028	31.818	32.462	50.079	49.567	50	50	20	50	40	40	40	20	20	20	20	40	40	40	20	40.627	2.462	0	44.292	2.468	0	2.514	0	0	0	0	1.604	0	0	0	73.371	72.123	80.098
296976	NA	65.385	75.843	69.293	89.345	88.878	88.54	95.385	88.179	52.578	28.316	15.912	31.709	32.312	50.202	50.048	25	50	40	25	20	40	40	40	20	20	20	40	40	40	20	0	2.462	0	0	0	2.468	0	2.42	0	0	0	2.517	2.506	2.883	0	67.202	72.123	80.093
296977	NA	65.383	75.843	69.293	89.343	88.871	88.536	95.451	88.75	53.118	28.472	15.492	31.003	32.008	50.173	50.154	25	50	40	25	20	40	40	40	20	20	20	40	40	40	20	0	2.462	0	0	0	2.468	0	2.42	0	0	0	2.517	2.506	2.883	0	67.202	72.123	80.093
296978	NA	65.587	73.795	64.925	88.684	89.503	89.373	95.333	87.556	52.663	28.561	15.905	31.355	32.102	50.051	49.642	25	50	40	25	40	20	40	40	20	20	40	40	20	20	40	0	1.604	2.388	0	2.88	0	2.272	2.504	0	0	2.517	2.423	0	0	37.807	68.208	78.539	81.808
296979	NA	65.587	73.795	64.925	88.684	89.503	89.373	95.333	87.556	52.663	28.561	15.905	31.355	32.102	50.051	49.642	25	50	40	25	40	20	40	40	20	20	40	40	20	20	40	0	1.604	2.388	0	2.88	0	2.272	2.504	0	0	2.517	2.423	0	0	37.807	68.208	78.539	81.808
296994	NA	65.587	73.795	64.925	88.684	89.503	89.373	95.333	87.556	52.663	28.561	15.905	31.355	32.102	50.051	49.642	50	50	20	25	20	20	40	20	40	40	40	20	40	20	40	36.864	0	0	0	0	0	1.603	0	2.892	0.808	2.618	0	2.522	0	45.877	69.933	73.23	79.903
296995	NA	65.587	73.795	64.925	88.684	89.503	89.373	95.333	87.556	52.663	28.561	15.905	31.355	32.102	50.051	49.642	25	50	20	50	20	20	40	20	40	40	40	20	40	20	40	0	2.391	0	0	0	0	1.603	0	2.892	0.808	2.618	0	2.522	0	45.877	67.941	71.322	80.003
296996	NA	65.587	73.795	64.925	88.684	89.503	89.373	95.333	87.556	52.663	28.561	15.905	31.355	32.102	50.051	49.642	25	50	20	50	20	20	40	20	40	40	40	20	40	20	40	0	2.391	0	0	0	0	1.603	0	2.892	0.808	2.618	0	2.522	0	45.877	67.941	71.322	80.003
296997	NA	64.698	73.187	64.826	90.445	91.159	90.292	93.942	82.796	51.406	28.372	16.007	32.092	32.943	50.822	50.87	50	50	20	25	20	40	40	40	40	40	20	20	20	40	40	40.895	2.892	0	0	0	1.603	2.986	2.615	0	0.964	0	0	0	1.584	0	73.614	76.89	80.101
296998	NA	64.866	73.2	65.032	90.888	91.6	90.627	93.958	82.715	51.386	28.379	16.135	32.573	33.435	50.545	49.877	50	50	20	25	20	40	40	40	40	40	20	20	20	40	40	40.761	2.989	0	0	0	1.582	2.889	2.994	0	0.842	0	0	0	1.605	24.248	73.492	77.95	80.099
296999	NA	66.797	73.284	65.892	92.794	93.47	91.055	91.07	75.86	49.83	28.224	15.931	31.889	32.695	50.192	49.612	50	50	20	25	40	40	40	40	40	40	20	40	20	40	20	48.593	2.892	0	0	1.583	1.603	2.512	2.986	0	0.811	0	0	0	1.584	0	80.521	76.89	79.9
297000	NA	65.587	73.795	64.925	88.684	89.503	89.373	95.333	87.556	52.663	28.561	15.905	31.355	32.102	50.051	49.642	25	50	40	25	40	20	40	40	20	20	40	40	20	20	40	0	1.604	2.388	0	2.889	0	2.272	2.512	0	0	2.618	2.523	0	0	45.877	68.208	78.543	81.808
297001	NA	65.587	73.795	64.925	88.684	89.503	89.373	95.333	87.556	52.663	28.561	15.905	31.355	32.102	50.051	49.642	25	50	40	25	40	20	40	40	20	20	40	40	20	20	40	0	1.604	2.388	0	2.889	0	2.272	2.512	0	0	2.618	2.523	0	0	45.877	68.208	78.543	81.808
297002	NA	65.587	73.795	64.925	88.684	89.503	89.373	95.333	87.556	52.663	28.561	15.905	31.355	32.102	50.051	49.642	25	25	40	25	40	40	40	40	40	20	40	40	40	20	20	0	0	0	0	2.986	2.52	2.994	2.512	0	0	2.618	2.892	0	0	0	67.935	68.486	86.509
297003	NA	65.587	73.795	64.925	88.684	89.503	89.373	95.333	87.556	52.663	28.561	15.905	31.355	32.102	50.051	49.642	25	25	40	25	40	40	40	40	40	20	40	40	40	20	20	0	0	1.582	0	2.986	2.52	2.994	2.512	1.584	0	2.618	2.892	0	0	0	67.935	68.486	86.509
297004	NA	65.587	73.795	64.925	88.684	89.503	89.373	95.333	87.556	52.663	28.561	15.905	31.355	32.102	50.051	49.642	25	25	40	25	40	40	40	40	40	20	40	40	40	20	20	0	0	1.582	0	2.986	2.52	2.994	2.512	1.584	0	2.618	2.892	0	0	0	67.935	68.486	86.509
297005	NA	65.587	73.795	64.925	88.684	89.503	89.373	95.333	87.556	52.663	28.561	15.905	31.355	32.102	50.051	49.642	25	25	40	25	40	40	40	40	40	40	40	40	40	20	20	0	0	1.583	0	2.994	2.615	2.986	2.889	1.584	0.811	1.604	2.514	0	0	0	67.935	68.486	86.512
297006	NA	65.587	73.795	64.925	88.684	89.503	89.373	95.333	87.556	52.663	28.561	15.905	31.355	32.102	50.051	49.642	25	25	40	25	40	40	40	40	40	40	40	40	40	20	20	0	0	1.583	0	2.994	2.615	2.986	2.889	1.584	0.811	1.604	2.514	0	0	0	67.935	68.486	86.512
297007	NA	65.587	73.795	64.925	88.684	89.503	89.373	95.333	87.556	52.663	28.561	15.905	31.355	32.102	50.051	49.642	25	25	40	25	40	40	40	40	40	40	40	40	40	20	20	0	0	1.583	0	2.994	2.615	2.986	2.889	1.584	0.811	1.604	2.514	0	0	0	67.935	68.486	86.512
297021	NA	65.587	73.795	64.925	88.684	89.503	89.373	95.333	87.556	52.663	28.561	15.905	31.355	32.102	50.051	49.642	50	50	20	25	20	20	40	20	40	40	40	20	40	20	40	36.864	0	0	0	0	0	1.603	0	2.892	0.808	2.618	0	2.523	0	46.072	69.933	73.23	79.903
297022	NA	65.587	73.795	64.925	88.684	89.503	89.373	95.333	87.556	52.663	28.561	15.905	31.355	32.102	50.051	49.642	25	50	20	50	20	20	40	20	40	40	40	20	40	20	40	0	2.391	0	0	0	0	1.603	0	2.892	0.808	2.618	0	2.523	0	46.072	67.941	71.322	80.003
297023	NA	65.587	73.795	64.925	88.684	89.503	89.373	95.333	87.556	52.663	28.561	15.905	31.355	32.102	50.051	49.642	25	50	20	50	20	20	40	20	40	40	40	20	40	20	40	0	2.391	0	0	0	0	1.603	0	2.892	0.808	2.618	0	2.523	0	46.072	67.941	71.322	80.003
297024	NA	66.805	73.287	65.929	92.868	93.562	91.674	93.235	79.878	49	27.422	15.65	31.886	32.72	50.219	49.855	50	50	40	50	40	40	40	20	40	40	40	20	20	20	20	48.8	2.892	1.603	38.623	2.999	1.719	2.52	0	1.72	0	0	0	0	0	0	80.705	76.89	86.665
297025	NA	64.695	73.187	64.831	90.452	91.162	90.289	93.936	82.796	51.409	28.373	16.013	32.114	32.968	50.843	50.903	50	50	20	25	20	40	40	40	40	40	20	40	40	40	40	40.902	2.892	0	0	0	1.603	2.999	2.616	0	0.968	0	1.72	2.391	1.721	0	73.62	76.89	80.101
297026	NA	64.874	73.202	65.07	90.962	91.692	91.254	96.139	86.723	50.544	27.577	15.856	32.571	33.46	50.572	50.121	50	50	20	50	40	40	40	40	40	20	20	40	40	20	20	40.761	3.001	0	44.426	3.007	1.718	2.616	1.719	0	0	0	1.605	0	0	0	73.492	78.089	80.099
297027	NA	81.478	80.277	68.76	75.976	78.569	82.836	94.653	88.17	52.989	29.018	17.116	32.218	32.34	50.142	49.834	25	50	40	50	40	40	40	20	20	40	40	20	40	20	40	0	1.72	1.718	46.24	2.999	2.616	2.52	0	0	0.808	2.892	0	1.604	0	0	69.124	79.828	87.526
297028	NA	81.462	80.276	68.76	75.976	78.57	82.868	95.01	90.709	54.493	28.908	15.905	31.427	32.192	50.105	49.683	25	50	40	50	40	40	40	20	20	40	40	20	40	20	40	0	1.72	1.718	46.24	2.999	2.616	2.52	0	0	0.808	2.892	0	1.604	0	0	69.124	79.828	87.526
297029	NA	65.587	73.795	64.925	88.684	89.503	89.373	95.333	87.556	52.663	28.561	15.905	31.355	32.102	50.051	49.642	25	50	40	25	40	20	40	40	20	20	40	40	20	20	40	0	0	2.388	0	2.889	0	2.272	2.512	0	0	2.618	2.523	0	0	46.072	68.208	78.543	81.808
297030	NA	65.587	73.795	64.925	88.684	89.503	89.373	95.333	87.556	52.663	28.561	15.905	31.355	32.102	50.051	49.642	25	50	40	25	40	20	40	40	20	20	40	40	20	20	40	0	1.604	2.388	0	2.889	0	2.272	2.512	0	0	2.618	2.523	0	0	46.072	68.208	78.543	81.808
297043	NA	65.587	73.795	64.925	88.684	89.503	89.373	95.333	87.556	52.663	28.561	15.905	31.355	32.102	50.051	49.642	50	50	20	25	20	20	40	20	40	40	40	20	40	40	40	36.864	0	0	0	0	0	1.603	0	2.893	0.848	2.515	0	3.194	2.542	30.51	69.933	73.23	79.903
297044	NA	65.587	73.795	64.925	88.684	89.503	89.373	95.333	87.556	52.663	28.561	15.905	31.355	32.102	50.051	49.642	25	50	20	50	20	20	40	20	40	40	40	20	40	40	40	0	2.391	0	0	0	0	1.603	0	2.893	0.848	2.515	0	3.194	1.993	38.908	67.941	71.322	80.003
297045	NA	65.587	73.795	64.925	88.684	89.503	89.373	95.333	87.556	52.663	28.561	15.905	31.355	32.102	50.051	49.642	25	50	20	50	20	20	40	20	40	40	40	20	40	40	40	0	2.391	0	0	0	0	1.603	0	2.893	0.848	2.515	0	3.194	1.993	38.908	67.941	71.322	80.003
297046	NA	64.717	73.189	64.869	90.544	91.267	90.397	93.985	82.803	51.392	28.377	16.116	32.464	33.352	51.183	51.38	50	50	20	50	40	40	40	20	40	40	20	20	40	40	20	41.212	2.893	0	24.647	3.182	2.635	3.191	0	0	0.641	0	0	1.993	2.391	0	73.901	76.902	80.106
297047	NA	65.264	73.23	65.479	91.856	92.577	91.595	94.969	85.299	52.05	28.451	16.244	32.917	33.776	50.67	49.938	50	50	20	50	40	40	40	40	40	20	40	20	20	40	20	40.778	3.185	0	30.614	2.89	3.191	2.635	1.991	1.604	0	0	0	0	2.391	0	73.508	80.087	80.099
297048	NA	67.194	73.315	66.348	93.773	94.45	92.019	92.082	78.443	50.493	28.297	16.04	32.232	33.035	50.314	49.671	50	50	20	25	40	40	40	40	40	40	20	40	20	40	20	51.778	2.893	0	0	1.991	1.603	3.182	2.513	0	0.817	0	1.993	0	2.391	0	83.338	76.902	80.04
297049	NA	65.587	73.795	64.925	88.684	89.503	89.373	95.333	87.556	52.663	28.561	15.905	31.355	32.102	50.051	49.642	25	50	40	25	40	20	40	40	20	20	40	40	20	40	40	0	0	2.388	0	2.89	0	2.272	2.635	0	0	2.515	3.194	0	2.542	0	68.208	78.544	81.808
297050	NA	65.587	73.795	64.925	88.684	89.503	89.373	95.333	87.556	52.663	28.561	15.905	31.355	32.102	50.051	49.642	25	50	40	25	40	20	40	40	20	20	40	40	20	40	40	0	1.604	2.388	0	2.89	0	2.272	2.635	0	0	2.515	3.194	0	2.542	30.51	68.208	78.544	81.808
297064	NA	65.587	73.795	64.925	88.684	89.503	89.373	95.333	87.556	52.663	28.561	15.905	31.355	32.102	50.051	49.642	50	50	20	25	20	20	40	20	40	40	20	40	40	40	20	36.864	0	0	0	0	0	1.604	0	2.895	0.806	0	2.563	0	2.411	0	69.933	73.23	79.903
297065	NA	65.587	73.795	64.925	88.684	89.503	89.373	95.333	87.556	52.663	28.561	15.905	31.355	32.102	50.051	49.642	25	50	20	50	20	20	40	20	40	40	20	40	40	40	20	0	2.391	0	0	0	0	1.604	0	2.895	0.806	0	2.563	2.411	0	0	67.941	71.322	80.003
297066	NA	65.587	73.795	64.925	88.684	89.503	89.373	95.333	87.556	52.663	28.561	15.905	31.355	32.102	50.051	49.642	25	50	20	50	20	20	40	20	40	40	20	40	40	40	20	0	2.391	0	0	0	0	1.604	0	2.895	0.806	0	2.563	2.411	0	0	67.941	71.322	80.003
297067	NA	64.53	73.17	64.544	89.846	90.571	89.839	93.892	82.766	51.375	28.343	15.673	30.941	31.666	49.727	49.309	50	50	20	25	20	40	40	40	40	40	20	40	20	20	40	39.087	2.895	0	0	0	1.604	2.402	2.56	0	0.779	0	0	0	0	36.592	71.968	76.918	80.053
297068	NA	62.576	73.084	63.659	87.886	88.647	89.36	96.757	89.617	52.939	28.498	15.864	31.567	32.341	50.118	49.71	50	50	20	25	40	40	40	20	20	20	40	40	40	20	20	40.628	2.404	0	0	2.42	2.892	2.56	0	0	0	1.605	0	0	0	0	73.371	71.47	80.098
297069	NA	62.429	73.072	63.473	87.481	88.237	89.019	96.683	89.587	52.936	28.489	15.737	31.131	31.939	50.404	50.587	50	50	20	25	40	40	40	20	40	20	20	40	40	40	20	39.275	2.411	0	0	2.56	2.504	2.892	0	0	0	0	1.605	0	0	0	72.14	71.549	80.058
297070	NA	62.813	73.096	63.796	88.176	88.864	88.992	95.97	88.884	52.879	28.496	15.858	31.545	32.31	50.037	49.555	50	50	20	50	40	40	20	20	40	40	40	20	20	20	20	41.543	2.404	0	37.036	2.892	0	0	0	2.506	0	0	0	0	0	0	74.201	71.47	80.052
297071	NA	65.587	73.795	64.925	88.684	89.503	89.373	95.333	87.556	52.663	28.561	15.905	31.355	32.102	50.051	49.642	50	50	40	25	20	20	20	20	20	40	40	20	40	40	40	41.543	0	0	0	0	0	0	0	0	0.779	2.895	0	1.605	2.404	38.356	74.201	68.272	79.756
297072	NA	65.587	73.795	64.925	88.684	89.503	89.373	95.333	87.556	52.663	28.561	15.905	31.355	32.102	50.051	49.642	25	50	40	25	40	20	40	40	20	20	40	20	40	40	20	0	1.605	2.388	0	2.892	0	2.272	2.504	0	0	2.562	0	2.411	0	0	68.208	78.553	81.808
297073	NA	65.587	73.795	64.925	88.684	89.503	89.373	95.333	87.556	52.663	28.561	15.905	31.355	32.102	50.051	49.642	25	50	40	25	40	20	40	40	20	20	40	20	40	40	20	0	1.605	2.388	0	2.892	0	2.272	2.504	0	0	2.562	0	2.411	0	0	68.208	78.553	81.808
297074	NA	65.587	73.795	64.925	88.684	89.503	89.373	95.333	87.556	52.663	28.561	15.905	31.355	32.102	50.051	49.642	25	25	40	25	40	40	20	20	20	40	20	40	40	40	40	0	0	0	0	2.56	0	0	0	0	0.779	0	2.895	0	2.404	38.356	66.935	67.727	80.746
297075	NA	65.587	73.795	64.925	88.684	89.503	89.373	95.333	87.556	52.663	28.561	15.905	31.355	32.102	50.051	49.642	25	25	40	25	40	40	20	20	20	40	20	40	40	40	40	0	0	0	0	2.56	0	0	0	0	0.779	0	2.895	1.605	2.404	38.356	66.935	67.727	80.746
297076	NA	65.587	73.795	64.925	88.684	89.503	89.373	95.333	87.556	52.663	28.561	15.905	31.355	32.102	50.051	49.642	25	25	40	25	40	40	20	20	20	40	20	40	40	40	40	0	0	0	0	2.56	0	0	0	0	0.779	0	2.895	1.605	2.404	38.356	66.935	67.727	80.746
297077	NA	65.587	73.795	64.925	88.684	89.503	89.373	95.333	87.556	52.663	28.561	15.905	31.355	32.102	50.051	49.642	25	25	40	25	40	40	20	20	20	40	20	40	40	40	40	0	0	0	0	2.56	0	0	0	0	0.779	0	2.895	1.605	2.404	38.356	66.935	67.727	80.746
297078	NA	65.587	73.795	64.925	88.684	89.503	89.373	95.333	87.556	52.663	28.561	15.905	31.355	32.102	50.051	49.642	25	25	40	25	40	40	20	20	20	40	20	40	40	40	40	0	0	0	0	2.56	0	0	0	0	0.779	0	2.895	1.605	2.404	38.356	66.935	67.727	80.746
297079	NA	65.587	73.795	64.925	88.684	89.503	89.373	95.333	87.556	52.663	28.561	15.905	31.355	32.102	50.051	49.642	25	25	40	25	40	40	20	20	20	40	20	40	40	40	40	0	0	0	0	2.56	0	0	0	0	0.779	0	2.895	1.605	2.404	38.356	66.935	67.727	80.746
297094	NA	65.587	73.795	64.925	88.684	89.503	89.373	95.333	87.556	52.663	28.561	15.905	31.355	32.102	50.051	49.642	50	50	20	25	20	20	40	20	40	40	20	40	40	40	20	36.864	0	0	0	0	0	1.604	0	2.895	0.806	0	2.563	0	2.411	0	69.933	73.23	79.903
297095	NA	65.587	73.795	64.925	88.684	89.503	89.373	95.333	87.556	52.663	28.561	15.905	31.355	32.102	50.051	49.642	25	50	20	50	20	20	40	20	40	40	20	40	40	40	20	0	2.391	0	0	0	0	1.604	0	2.895	0.806	0	2.563	2.411	0	0	67.941	71.322	80.003
297096	NA	65.587	73.795	64.925	88.684	89.503	89.373	95.333	87.556	52.663	28.561	15.905	31.355	32.102	50.051	49.642	25	50	20	50	20	20	40	20	40	40	20	40	40	40	20	0	2.391	0	0	0	0	1.604	0	2.895	0.806	0	2.563	2.411	0	0	67.941	71.322	80.003
297097	NA	64.53	73.17	64.544	89.846	90.571	89.839	93.892	82.766	51.375	28.343	15.674	30.943	31.668	49.727	49.309	50	50	20	25	20	40	40	40	40	40	20	40	20	20	40	39.087	2.895	0	0	0	1.604	2.402	2.561	0	0.779	0	0	0	0	36.592	71.968	76.919	80.053
297098	NA	62.576	73.084	63.659	87.886	88.647	89.36	96.757	89.617	52.939	28.498	15.864	31.567	32.341	50.119	49.713	50	50	20	25	40	40	40	20	20	20	40	40	40	20	20	40.628	2.404	0	0	2.42	2.892	2.561	0	0	0	1.605	0	0	0	0	73.371	71.47	80.098
297099	NA	62.429	73.072	63.473	87.482	88.237	89.019	96.683	89.587	52.936	28.489	15.738	31.133	31.94	50.405	50.587	50	50	20	25	40	40	40	20	40	20	20	40	40	40	20	39.276	2.411	0	0	2.561	2.504	2.892	0	0	0	0	1.605	0	0	0	72.141	71.549	80.058
297100	NA	62.813	73.096	63.799	88.181	88.869	88.996	95.971	88.885	52.879	28.496	15.858	31.545	32.31	50.037	49.555	50	50	20	50	40	40	20	20	40	40	40	20	20	20	20	41.557	2.404	0	37.036	2.892	0	0	0	2.506	0	0	0	0	0	0	74.214	71.47	80.052
297101	NA	65.587	73.795	64.925	88.684	89.503	89.373	95.333	87.556	52.663	28.561	15.905	31.355	32.102	50.051	49.642	50	50	40	25	20	20	20	20	40	40	40	20	20	20	40	41.557	0	0	0	0	0	0	0	0	0.779	2.895	0	0	0	24.57	74.214	68.616	79.763
297102	NA	65.587	73.795	64.925	88.684	89.503	89.373	95.333	87.556	52.663	28.561	15.905	31.355	32.102	50.051	49.642	25	50	40	25	40	20	40	40	20	20	40	20	40	40	20	0	1.605	2.388	0	2.892	0	2.272	2.504	0	0	2.563	0	2.411	0	0	68.208	78.553	81.808
297103	NA	65.587	73.795	64.925	88.684	89.503	89.373	95.333	87.556	52.663	28.561	15.905	31.355	32.102	50.051	49.642	25	50	40	25	40	20	40	40	20	20	40	20	40	40	20	0	1.605	2.388	0	2.892	0	2.272	2.504	0	0	2.563	0	2.411	0	0	68.208	78.553	81.808
297104	NA	65.587	73.795	64.925	88.684	89.503	89.373	95.333	87.556	52.663	28.561	15.905	31.355	32.102	50.051	49.642	25	25	40	25	40	40	20	20	20	40	40	20	20	40	40	0	0	0	0	2.561	0	0	0	0	0	2.423	0	0	2.895	24.57	66.935	67.728	80.812
297105	NA	65.587	73.795	64.925	88.684	89.503	89.373	95.333	87.556	52.663	28.561	15.905	31.355	32.102	50.051	49.642	25	25	40	25	40	40	20	20	20	40	40	20	20	40	40	0	0	0	0	2.561	0	0	0	0	0	2.423	0	0	2.895	24.57	66.935	67.728	80.812
297106	NA	65.587	73.795	64.925	88.684	89.503	89.373	95.333	87.556	52.663	28.561	15.905	31.355	32.102	50.051	49.642	25	25	40	25	40	40	20	20	20	40	40	20	20	40	40	0	0	0	0	2.561	0	0	0	0	0	2.423	0	0	2.895	24.57	66.935	67.728	80.812
297107	NA	65.587	73.795	64.925	88.684	89.503	89.373	95.333	87.556	52.663	28.561	15.905	31.355	32.102	50.051	49.642	25	50	40	25	20	20	20	40	40	20	20	20	40	20	40	0	0	0	0	0	0	0	2.561	0	0	0	0	2.423	0	44.305	67.047	69.841	79.602
297108	NA	65.587	73.795	64.925	88.684	89.503	89.373	95.333	87.556	52.663	28.561	15.905	31.355	32.102	50.051	49.642	25	50	40	25	20	20	20	40	40	20	20	20	40	20	40	0	0	0	0	0	0	0	2.561	0	0	0	0	2.423	0	44.305	67.047	69.841	79.602
297109	NA	65.587	73.795	64.925	88.684	89.503	89.373	95.333	87.556	52.663	28.561	15.905	31.355	32.102	50.051	49.642	25	25	40	25	20	40	20	20	40	20	40	20	20	40	40	0	0	0	0	0	0	0	0	0	0	2.563	0	0	2.423	44.305	66.916	67.713	79.988
297110	NA	65.587	73.795	64.925	88.684	89.503	89.373	95.333	87.556	52.663	28.561	15.905	31.355	32.102	50.051	49.642	25	25	40	25	20	40	20	20	40	20	40	20	20	40	40	0	0	0	0	0	0	0	0	0	0	2.563	0	0	2.423	44.305	66.916	67.713	79.988
297111	NA	65.587	73.795	64.925	88.684	89.503	89.373	95.333	87.556	52.663	28.561	15.905	31.355	32.102	50.051	49.642	25	25	40	25	20	40	20	20	40	20	40	20	20	40	40	0	0	0	0	0	0	0	0	0	0	2.563	0	0	2.423	44.305	66.916	67.713	79.988
297126	NA	65.587	73.795	64.925	88.684	89.503	89.373	95.333	87.556	52.663	28.561	15.905	31.355	32.102	50.051	49.642	50	50	20	25	20	20	40	20	40	20	20	40	40	40	40	36.864	0	0	0	0	0	1.604	0	2.896	0	0	2.506	2.572	0	0	69.933	73.23	79.903
297127	NA	65.587	73.795	64.925	88.684	89.503	89.373	95.333	87.556	52.663	28.561	15.905	31.355	32.102	50.051	49.642	25	50	20	50	20	20	40	20	40	20	40	20	40	40	40	0	2.391	0	0	0	0	1.604	0	2.896	0	2.506	0	0	2.572	0	67.941	71.322	80.003
297128	NA	65.587	73.795	64.925	88.684	89.503	89.373	95.333	87.556	52.663	28.561	15.905	31.355	32.102	50.051	49.642	25	50	20	50	20	20	40	20	40	20	40	20	40	40	40	0	2.391	0	0	0	0	1.604	0	2.896	0	2.506	0	0	2.572	0	67.941	71.322	80.003
297129	NA	64.53	73.17	64.546	89.851	90.575	89.842	93.892	82.766	51.375	28.343	15.678	30.958	31.685	49.734	49.312	50	50	20	25	20	40	40	40	40	40	20	40	20	20	20	39.087	2.896	0	0	0	1.604	2.402	2.57	0	0.779	0	0	0	0	0	71.968	76.929	80.053
297130	NA	62.576	73.084	63.659	87.887	88.647	89.361	96.757	89.617	52.939	28.498	15.865	31.57	32.346	50.132	49.737	50	50	20	25	40	40	40	20	20	20	40	40	40	20	20	40.628	2.404	0	0	2.421	2.893	2.57	0	0	0	1.605	0	0	0	0	73.371	71.47	80.098
297131	NA	62.43	73.072	63.475	87.486	88.242	89.023	96.683	89.587	52.936	28.489	15.742	31.149	31.957	50.411	50.59	50	50	20	25	40	40	40	20	40	20	20	40	40	20	20	39.29	2.411	0	0	2.57	2.504	2.893	0	0	0	0	0	1.605	0	0	72.154	71.549	80.058
297132	NA	62.831	73.097	63.82	88.227	88.915	89.032	95.976	88.885	52.879	28.496	15.858	31.547	32.311	50.038	49.555	50	50	20	50	40	40	20	20	40	40	20	20	20	40	40	41.7	2.404	0	37.036	2.893	0	0	0	0	0.806	0	0	0	0	0	74.343	71.47	80.052
297133	NA	65.587	73.795	64.925	88.684	89.503	89.373	95.333	87.556	52.663	28.561	15.905	31.355	32.102	50.051	49.642	25	50	40	25	40	20	40	40	20	20	20	20	40	40	40	0	1.605	2.388	0	2.893	0	2.272	2.504	0	0	0	0	2.572	2.411	0	68.208	78.554	81.808
297134	NA	65.587	73.795	64.925	88.684	89.503	89.373	95.333	87.556	52.663	28.561	15.905	31.355	32.102	50.051	49.642	25	50	40	25	40	20	40	40	20	20	20	20	40	40	40	0	1.605	2.388	0	2.893	0	2.272	2.504	0	0	0	0	2.572	2.411	0	68.208	78.554	81.808
297135	NA	65.587	73.795	64.925	88.684	89.503	89.373	95.333	87.556	52.663	28.561	15.905	31.355	32.102	50.051	49.642	25	25	40	25	40	40	40	40	20	20	20	20	20	20	40	0	0	0	0	2.57	0	0	2.421	0	0	0	0	0	0	44.319	66.944	67.734	80.969
297136	NA	65.587	73.795	64.925	88.684	89.503	89.373	95.333	87.556	52.663	28.561	15.905	31.355	32.102	50.051	49.642	25	25	40	25	40	40	40	40	20	20	20	20	20	20	40	0	0	0	0	2.57	0	0	2.421	0	0	0	0	0	0	44.319	66.944	67.734	80.969
297137	NA	65.587	73.795	64.925	88.684	89.503	89.373	95.333	87.556	52.663	28.561	15.905	31.355	32.102	50.051	49.642	25	25	40	25	40	40	40	40	20	20	20	20	20	20	40	0	0	0	0	2.57	0	0	2.421	0	0	0	0	0	0	44.319	66.944	67.734	80.969
297138	NA	65.587	73.795	64.925	88.684	89.503	89.373	95.333	87.556	52.663	28.561	15.905	31.355	32.102	50.051	49.642	25	25	40	50	40	40	20	20	20	20	40	40	20	20	40	0	0	0	39.512	0	0	0	0	0	0	1.605	2.896	0	0	37.093	66.944	67.734	80.969
297139	NA	65.587	73.795	64.925	88.684	89.503	89.373	95.333	87.556	52.663	28.561	15.905	31.355	32.102	50.051	49.642	25	25	40	50	40	40	20	20	20	20	40	40	20	20	40	0	0	0	39.512	0	0	0	0	0	0	1.605	2.896	0	0	37.093	66.944	67.734	80.969
297140	NA	65.587	73.795	64.925	88.684	89.503	89.373	95.333	87.556	52.663	28.561	15.905	31.355	32.102	50.051	49.642	25	25	40	50	40	40	20	20	20	20	40	40	20	20	40	0	0	0	39.512	0	0	0	0	0	0	1.605	2.896	0	0	37.093	66.944	67.734	80.969
297141	NA	65.587	73.795	64.925	88.684	89.503	89.373	95.333	87.556	52.663	28.561	15.905	31.355	32.102	50.051	49.642	25	25	40	50	40	40	20	20	20	20	40	40	20	20	40	0	0	0	39.512	0	0	0	0	0	0	1.605	2.896	0	0	37.093	66.944	67.734	80.969
297142	NA	65.587	73.795	64.925	88.684	89.503	89.373	95.333	87.556	52.663	28.561	15.905	31.355	32.102	50.051	49.642	25	25	40	50	40	40	20	20	20	20	40	40	20	20	40	0	0	0	39.512	0	0	0	0	0	0	1.605	2.896	0	0	37.093	66.944	67.734	80.969
297143	NA	65.587	73.795	64.925	88.684	89.503	89.373	95.333	87.556	52.663	28.561	15.905	31.355	32.102	50.051	49.642	25	25	40	50	40	40	20	20	20	20	40	40	20	20	40	0	0	0	39.512	0	0	0	0	0	0	1.605	2.896	0	0	37.093	66.944	67.734	80.969
297156	NA	65.587	73.795	64.925	88.684	89.503	89.373	95.333	87.556	52.663	28.561	15.905	31.355	32.102	50.051	49.642	50	50	20	25	20	20	40	20	40	40	40	40	40	20	40	36.864	0	0	0	0	0	1.616	0	3.021	0.809	3.297	2.007	2.421	0	48.892	69.933	73.235	79.903
297157	NA	65.587	73.795	64.925	88.684	89.503	89.373	95.333	87.556	52.663	28.561	15.905	31.355	32.102	50.051	49.642	25	50	20	50	20	20	40	20	40	40	40	40	40	20	40	0	2.391	0	0	0	0	1.616	0	3.021	0.809	3.297	2.421	2.007	0	48.892	67.941	71.322	80.003
297158	NA	65.587	73.795	64.925	88.684	89.503	89.373	95.333	87.556	52.663	28.561	15.905	31.355	32.102	50.051	49.642	25	50	20	50	20	20	40	20	40	40	40	40	40	20	40	0	2.391	0	0	0	0	1.616	0	3.021	0.809	3.297	2.421	2.007	0	48.892	67.941	71.322	80.003
297159	NA	64.727	73.188	64.847	90.516	91.255	90.388	93.978	82.821	51.397	28.375	16.094	32.44	33.384	51.213	51.387	50	50	20	25	20	40	40	40	40	40	20	40	40	40	20	39.25	3.021	0	0	0	1.616	2.532	3.294	0	1.027	0	2.007	2.391	1.993	0	72.117	78.307	80.055
297160	NA	62.785	73.104	63.998	88.626	89.397	89.985	96.883	89.655	52.943	28.531	16.321	33.15	34.09	51.536	51.643	50	50	20	25	40	40	40	40	20	20	40	40	40	40	20	40.785	2.534	0	0	3.191	3.018	3.294	1.991	0	0	1.618	0	2.007	2.391	0	73.514	72.927	80.099
297161	NA	65.098	73.216	65.265	91.395	92.116	91.217	94.893	85.265	52.044	28.441	16.103	32.42	33.305	50.98	50.946	50	50	20	50	40	40	40	20	40	40	20	20	40	40	20	39.25	3.194	0	30.622	2.513	3.294	3.018	0	2.007	0.52	0	0	0	2.391	0	72.117	80.188	80.055
297162	NA	65.587	73.795	64.925	88.684	89.503	89.373	95.333	87.556	52.663	28.561	15.905	31.355	32.102	50.051	49.642	25	50	40	25	40	20	40	40	20	20	40	40	40	20	40	0	0	2.388	0	3.018	0	2.272	2.513	0	0	3.297	2.421	0	0	48.892	68.208	78.691	81.808
297163	NA	65.587	73.795	64.925	88.684	89.503	89.373	95.333	87.556	52.663	28.561	15.905	31.355	32.102	50.051	49.642	25	50	40	25	40	20	40	40	20	20	40	40	40	20	40	0	1.618	2.388	0	3.018	0	2.272	2.513	0	0	3.297	2.421	2.007	0	48.892	68.208	78.691	81.808
297176	NA	65.587	73.795	64.925	88.684	89.503	89.373	95.333	87.556	52.663	28.561	15.905	31.355	32.102	50.051	49.642	50	50	20	25	20	20	40	20	40	40	40	40	40	20	40	36.864	0	0	0	0	0	1.616	0	3.011	0.812	3.175	1.992	2.532	0	40.641	69.933	73.235	79.903
297177	NA	65.587	73.795	64.925	88.684	89.503	89.373	95.333	87.556	52.663	28.561	15.905	31.355	32.102	50.051	49.642	25	50	20	50	20	20	40	20	40	40	40	40	40	20	40	0	2.391	0	0	0	0	1.616	0	3.011	0.812	3.175	2.533	1.992	0	40.641	67.941	71.322	80.003
297178	NA	65.587	73.795	64.925	88.684	89.503	89.373	95.333	87.556	52.663	28.561	15.905	31.355	32.102	50.051	49.642	25	50	20	50	20	20	40	20	40	40	40	40	40	20	40	0	2.391	0	0	0	0	1.616	0	3.011	0.812	3.175	2.533	1.992	0	40.641	67.941	71.322	80.003
297179	NA	64.91	73.204	65.107	91.07	91.804	90.831	94.066	82.86	51.405	28.392	16.31	33.174	34.061	50.787	49.993	50	50	20	25	20	40	40	40	40	40	40	40	20	40	20	41.058	3.011	0	0	0	1.616	3.062	3.172	0	0.854	1.978	1.992	0	2.391	0	73.762	78.196	80.104
297180	NA	65.07	73.214	65.234	91.321	92.039	91.163	94.887	85.241	52.037	28.436	16.041	32.198	33.081	51.08	51.328	50	50	20	50	40	40	40	20	20	20	40	40	40	40	20	40.93	3.064	0	30.38	3.008	2.653	3.172	0	0	0	1.617	0	1.992	2.391	0	73.645	78.777	80.101
297181	NA	67.544	73.341	66.72	94.56	95.225	92.786	92.987	80.877	51.136	28.355	15.967	31.967	32.762	50.209	49.618	50	50	40	50	40	40	40	20	40	20	40	20	20	40	20	51.474	3.064	1.976	30.597	2.53	3.008	2.522	0	1.617	0	0	0	0	2.391	0	83.07	78.777	92.147
297182	NA	65.587	73.795	64.925	88.684	89.503	89.373	95.333	87.556	52.663	28.561	15.905	31.355	32.102	50.051	49.642	25	50	40	25	40	20	40	40	20	20	40	40	40	20	40	0	0	2.388	0	3.008	0	2.272	2.522	0	0	3.175	2.533	0	0	40.641	68.208	78.686	81.808
297183	NA	65.587	73.795	64.925	88.684	89.503	89.373	95.333	87.556	52.663	28.561	15.905	31.355	32.102	50.051	49.642	25	50	40	25	40	20	40	40	20	20	40	40	40	20	40	0	1.617	2.388	0	3.008	0	2.272	2.522	0	0	3.175	2.533	1.992	0	40.641	68.208	78.686	81.808
297196	NA	65.587	73.795	64.925	88.684	89.503	89.373	95.333	87.556	52.663	28.561	15.905	31.355	32.102	50.051	49.642	50	50	20	25	20	20	40	20	40	40	40	60	40	20	40	36.864	0	0	0	0	0	1.611	0	2.972	0.811	2.979	2.263	2.449	0	38.205	69.933	73.233	79.903
297197	NA	65.587	73.795	64.925	88.684	89.503	89.373	95.333	87.556	52.663	28.561	15.905	31.355	32.102	50.051	49.642	25	50	20	50	20	20	40	20	40	40	40	40	60	20	40	0	2.391	0	0	0	0	1.611	0	2.972	0.811	2.979	2.449	2.263	0	0	67.941	71.322	80.003
297198	NA	65.587	73.795	64.925	88.684	89.503	89.373	95.333	87.556	52.663	28.561	15.905	31.355	32.102	50.051	49.642	25	50	20	50	20	20	40	20	40	40	40	40	60	20	40	0	2.391	0	0	0	0	1.611	0	2.972	0.811	2.979	2.449	2.263	0	0	67.941	71.322	80.003
297199	NA	64.853	73.189	64.81	90.422	91.085	89.73	93.178	82.099	51.329	28.357	15.885	31.696	32.491	50.091	49.534	50	50	20	25	40	40	40	40	40	20	40	20	20	20	20	39.707	2.972	0	0	1.611	2.417	2.976	0	0	0	2.496	0	0	0	0	72.533	77.77	80.04
297200	NA	62.749	73.092	63.746	88.068	88.759	88.928	95.985	88.908	52.881	28.504	15.965	31.904	32.739	50.744	50.807	50	50	20	50	40	40	20	40	20	20	20	60	40	20	20	40.468	2.449	0	38.74	2.976	0	0	2.969	0	0	0	2.263	1.613	0	0	73.225	71.978	80.088
297201	NA	65.587	73.795	64.925	88.684	89.503	89.373	95.333	87.556	52.663	28.561	15.905	31.355	32.102	50.051	49.642	25	25	40	50	40	20	20	40	40	40	20	20	20	40	40	0	0	2.447	38.74	2.417	0	0	2.494	2.972	0.958	0	0	0	0	0	67.079	67.837	82.249
297202	NA	65.587	73.795	64.925	88.684	89.503	89.373	95.333	87.556	52.663	28.561	15.905	31.355	32.102	50.051	49.642	25	25	40	50	40	20	20	40	40	40	20	20	20	40	40	0	0	2.447	38.74	2.417	0	0	2.494	2.972	0.958	0	0	0	0	24.689	67.079	67.837	82.249
297203	NA	65.587	73.795	64.925	88.684	89.503	89.373	95.333	87.556	52.663	28.561	15.905	31.355	32.102	50.051	49.642	25	25	40	50	40	20	20	40	40	40	20	20	20	40	40	0	0	2.447	38.74	2.417	0	0	2.494	2.972	0.958	0	0	0	0	24.689	67.079	67.837	82.249
297204	NA	64.327	73.178	64.81	90.376	91.077	90.738	96.168	88.15	51.969	28.085	15.767	31.735	32.53	50.129	49.592	50	50	20	50	40	60	40	40	40	20	20	20	20	40	20	39.223	2.979	0	37.623	2.969	2.261	2.519	1.611	0	0	0	0	0	0	0	72.092	77.843	80.057
297205	NA	65.587	73.795	64.925	88.684	89.503	89.373	95.333	87.556	52.663	28.561	15.905	31.355	32.102	50.051	49.642	25	50	40	25	40	20	40	40	20	20	40	40	60	20	40	0	1.613	2.388	0	2.969	0	2.272	2.519	0	0	2.979	2.449	2.263	0	38.205	68.208	78.64	81.808
297206	NA	65.587	73.795	64.925	88.684	89.503	89.373	95.333	87.556	52.663	28.561	15.905	31.355	32.102	50.051	49.642	25	50	40	25	40	20	40	40	20	20	40	40	60	20	40	0	1.613	2.388	0	2.969	0	2.272	2.519	0	0	2.979	2.449	2.263	0	38.205	68.208	78.64	81.808
297220	NA	65.587	73.795	64.925	88.684	89.503	89.373	95.333	87.556	52.663	28.561	15.905	31.355	32.102	50.051	49.642	50	50	20	25	20	20	40	20	40	40	40	60	40	20	40	36.864	0	0	0	0	0	1.611	0	2.972	0.811	2.98	2.263	2.459	0	38.358	69.933	73.233	79.903
297221	NA	65.587	73.795	64.925	88.684	89.503	89.373	95.333	87.556	52.663	28.561	15.905	31.355	32.102	50.051	49.642	25	50	20	50	20	20	40	20	40	40	40	40	60	20	40	0	2.391	0	0	0	0	1.611	0	2.972	0.811	2.98	2.459	2.263	0	0	67.941	71.322	80.003
297222	NA	65.587	73.795	64.925	88.684	89.503	89.373	95.333	87.556	52.663	28.561	15.905	31.355	32.102	50.051	49.642	25	50	20	50	20	20	40	20	40	40	40	40	60	20	40	0	2.391	0	0	0	0	1.611	0	2.972	0.811	2.98	2.459	2.263	0	0	67.941	71.322	80.003
297223	NA	64.87	73.191	64.835	90.475	91.138	89.772	93.184	82.1	51.33	28.359	15.906	31.769	32.567	50.127	49.551	50	50	20	25	40	40	40	40	40	20	40	20	20	40	20	39.867	2.972	0	0	1.611	2.455	2.977	0	0	0	2.506	0	0	0	0	72.679	77.771	80.04
297224	NA	65.587	73.795	64.925	88.684	89.503	89.373	95.333	87.556	52.663	28.561	15.905	31.355	32.102	50.051	49.642	25	25	40	25	40	40	20	40	20	40	40	20	40	20	20	0	0	2.457	0	2.52	2.455	0	0	0	0.806	2.972	0	2.98	0	0	67.08	67.837	82.324
297225	NA	65.587	73.795	64.925	88.684	89.503	89.373	95.333	87.556	52.663	28.561	15.905	31.355	32.102	50.051	49.642	25	25	40	25	40	40	20	40	20	40	40	20	40	20	20	0	0	2.457	0	2.52	2.455	0	0	0	0.806	2.972	0	2.98	0	0	67.08	67.837	82.324
297226	NA	65.587	73.795	64.925	88.684	89.503	89.373	95.333	87.556	52.663	28.561	15.905	31.355	32.102	50.051	49.642	25	25	40	25	40	40	20	40	20	40	40	20	40	20	20	0	0	2.457	0	2.52	2.455	0	0	0	0.806	2.972	0	2.98	0	0	67.08	67.837	82.324
297227	NA	64.531	73.187	64.905	90.575	91.206	90.318	95.4	87.446	51.912	28.083	15.772	31.753	32.549	50.136	49.595	50	50	40	50	40	20	60	40	20	20	40	40	20	20	20	39.837	2.98	2.457	45.661	0	0	2.261	2.52	0	0	1.613	0	0	0	0	72.652	77.853	82.324
297228	NA	65.587	73.795	64.925	88.684	89.503	89.373	95.333	87.556	52.663	28.561	15.905	31.355	32.102	50.051	49.642	25	25	40	25	40	40	20	40	20	40	40	20	40	20	60	0	0	2.455	0	2.504	2.457	0	0	0	0.811	2.98	0	2.972	0	0	67.08	67.837	82.309
297229	NA	65.587	73.795	64.925	88.684	89.503	89.373	95.333	87.556	52.663	28.561	15.905	31.355	32.102	50.051	49.642	25	25	40	25	40	40	20	40	20	40	40	20	40	20	60	0	0	2.455	0	2.504	2.457	0	0	0	0.811	2.98	0	2.972	0	34.641	67.08	67.837	82.309
297230	NA	65.587	73.795	64.925	88.684	89.503	89.373	95.333	87.556	52.663	28.561	15.905	31.355	32.102	50.051	49.642	25	25	40	25	40	40	20	40	20	40	40	20	40	20	60	0	0	2.455	0	2.504	2.457	0	0	0	0.811	2.98	0	2.972	0	34.641	67.08	67.837	82.309
297231	NA	65.587	73.795	64.925	88.684	89.503	89.373	95.333	87.556	52.663	28.561	15.905	31.355	32.102	50.051	49.642	25	50	40	25	40	20	40	40	20	20	40	40	60	20	40	0	1.613	2.388	0	2.969	0	2.272	2.52	0	0	2.98	2.459	2.263	0	38.358	68.208	78.64	81.808
297232	NA	65.587	73.795	64.925	88.684	89.503	89.373	95.333	87.556	52.663	28.561	15.905	31.355	32.102	50.051	49.642	25	50	40	25	40	20	40	40	20	20	40	40	60	20	40	0	1.613	2.388	0	2.969	0	2.272	2.52	0	0	2.98	2.459	2.263	0	38.358	68.208	78.64	81.808
297245	NA	65.587	73.795	64.925	88.684	89.503	89.373	95.333	87.556	52.663	28.561	15.905	31.355	32.102	50.051	49.642	50	50	20	25	20	20	40	20	40	40	40	60	40	20	40	36.864	0	0	0	0	0	1.612	0	2.979	0.808	3.069	2.273	2.418	0	45.439	69.933	73.233	79.903
297246	NA	65.587	73.795	64.925	88.684	89.503	89.373	95.333	87.556	52.663	28.561	15.905	31.355	32.102	50.051	49.642	25	50	20	50	20	20	40	20	40	40	40	40	60	20	40	0	2.391	0	0	0	0	1.612	0	2.979	0.808	3.069	2.418	2.272	0	45.439	67.941	71.322	80.003
297247	NA	65.587	73.795	64.925	88.684	89.503	89.373	95.333	87.556	52.663	28.561	15.905	31.355	32.102	50.051	49.642	25	50	20	50	20	20	40	20	40	40	40	40	60	20	40	0	2.391	0	0	0	0	1.612	0	2.979	0.808	3.069	2.418	2.272	0	45.439	67.941	71.322	80.003
297248	NA	64.658	73.182	64.745	90.29	91.026	90.205	93.95	82.803	51.389	28.365	15.968	31.989	32.868	50.787	50.801	50	50	20	25	20	40	40	40	40	40	20	40	60	60	20	39.198	2.979	0	0	0	1.612	2.491	3.066	0	0.955	0	2.391	2.272	2.261	0	72.07	77.84	80.054
297249	NA	62.717	73.098	63.893	88.396	89.164	89.791	96.844	89.644	52.942	28.522	16.191	32.694	33.581	51.118	51.06	50	50	20	25	40	40	40	20	20	40	40	60	60	40	20	40.73	2.494	0	0	2.966	2.976	3.066	0	0	0.519	0	2.261	2.272	2.391	0	73.464	72.477	80.099
297250	NA	64.279	73.175	64.775	90.307	91.016	90.695	96.159	88.14	51.964	28.091	15.854	32.024	32.885	50.798	50.827	50	50	20	50	40	60	40	20	60	40	20	20	40	40	20	39.198	2.969	0	38.593	3.066	2.259	2.976	0	2.272	0.519	0	0	0	2.391	0	72.07	77.731	80.054
297251	NA	65.587	73.795	64.925	88.684	89.503	89.373	95.333	87.556	52.663	28.561	15.905	31.355	32.102	50.051	49.642	25	50	40	25	40	20	40	40	20	20	40	40	60	20	40	0	0	2.388	0	2.976	0	2.272	2.51	0	0	3.069	2.418	0	0	45.439	68.208	78.643	81.808
297252	NA	65.587	73.795	64.925	88.684	89.503	89.373	95.333	87.556	52.663	28.561	15.905	31.355	32.102	50.051	49.642	25	50	40	25	40	20	40	40	20	20	40	40	60	20	40	0	1.613	2.388	0	2.976	0	2.272	2.51	0	0	3.069	2.418	2.272	0	45.439	68.208	78.643	81.808
297265	NA	65.587	73.795	64.925	88.684	89.503	89.373	95.333	87.556	52.663	28.561	15.905	31.355	32.102	50.051	49.642	50	50	20	25	20	20	40	20	40	40	40	60	40	20	40	36.864	0	0	0	0	0	1.611	0	2.972	0.81	2.986	2.264	2.495	0	39.492	69.933	73.233	79.903
297266	NA	65.587	73.795	64.925	88.684	89.503	89.373	95.333	87.556	52.663	28.561	15.905	31.355	32.102	50.051	49.642	25	50	20	50	20	20	40	20	40	40	40	40	60	20	40	0	2.391	0	0	0	0	1.611	0	2.972	0.81	2.986	2.495	2.263	0	39.492	67.941	71.322	80.003
297267	NA	65.587	73.795	64.925	88.684	89.503	89.373	95.333	87.556	52.663	28.561	15.905	31.355	32.102	50.051	49.642	25	50	20	50	20	20	40	20	40	40	40	40	60	20	40	0	2.391	0	0	0	0	1.611	0	2.972	0.81	2.986	2.495	2.263	0	39.492	67.941	71.322	80.003
297268	NA	64.782	73.193	64.924	90.675	91.41	90.519	94.015	82.829	51.393	28.377	16.13	32.537	33.37	50.471	49.773	50	50	20	25	20	40	40	40	40	40	20	40	60	60	20	40.455	2.972	0	0	0	1.611	2.875	2.983	0	0.83	0	2.391	2.251	2.264	0	73.214	77.765	80.088
297269	NA	64.311	73.177	64.809	90.385	91.099	90.785	96.202	88.157	51.951	28.083	15.838	31.981	32.843	50.789	50.843	50	50	20	50	40	60	40	20	20	20	40	40	60	40	20	40.83	2.878	0	45.653	2.578	2.249	2.983	0	0	0	1.613	0	2.263	2.391	0	73.554	76.734	80.1
297270	NA	66.036	73.268	65.908	92.761	93.415	92.066	95.593	86.685	50.981	27.663	15.643	31.807	32.615	50.152	49.597	50	50	40	50	60	60	40	20	40	20	40	20	20	40	20	48.409	2.878	2.493	45.653	2.249	2.261	2.516	0	1.613	0	0	0	0	2.391	0	80.357	76.734	82.597
297271	NA	65.587	73.795	64.925	88.684	89.503	89.373	95.333	87.556	52.663	28.561	15.905	31.355	32.102	50.051	49.642	25	50	40	25	40	20	40	40	20	20	40	40	60	20	40	0	0	2.388	0	2.969	0	2.272	2.516	0	0	2.986	2.495	0	0	39.492	68.208	78.639	81.808
297272	NA	65.587	73.795	64.925	88.684	89.503	89.373	95.333	87.556	52.663	28.561	15.905	31.355	32.102	50.051	49.642	25	50	40	25	40	20	40	40	20	20	40	40	60	20	40	0	1.613	2.388	0	2.969	0	2.272	2.516	0	0	2.986	2.495	2.263	0	39.492	68.208	78.639	81.808
297285	NA	65.587	73.795	64.925	88.684	89.503	89.373	95.333	87.556	52.663	28.561	15.905	31.355	32.102	50.051	49.642	50	50	20	25	20	20	40	20	40	40	40	60	40	40	40	36.864	0	0	0	0	0	1.612	0	2.978	0.835	2.979	2.263	2.88	2.502	38.165	69.933	73.233	79.903
297286	NA	65.587	73.795	64.925	88.684	89.503	89.373	95.333	87.556	52.663	28.561	15.905	31.355	32.102	50.051	49.642	25	50	20	50	20	20	40	20	40	40	40	40	60	60	40	0	2.391	0	0	0	0	1.612	0	2.978	0.835	2.979	2.88	2.263	2.252	38.292	67.941	71.322	80.003
297287	NA	65.587	73.795	64.925	88.684	89.503	89.373	95.333	87.556	52.663	28.561	15.905	31.355	32.102	50.051	49.642	25	50	20	50	20	20	40	20	40	40	40	40	60	60	40	0	2.391	0	0	0	0	1.612	0	2.978	0.835	2.979	2.88	2.263	2.252	38.292	67.941	71.322	80.003
297288	NA	66.374	73.272	65.842	92.667	93.348	91.516	93.375	81.343	50.401	27.938	15.776	31.823	32.633	50.142	49.553	50	50	20	25	40	40	40	40	60	40	20	20	40	60	20	46.688	2.978	0	0	1.612	2.491	2.976	0	2.252	0.804	0	0	2.391	2.263	0	78.825	77.837	80.04
297289	NA	64.273	73.175	64.775	90.31	91.021	90.717	96.185	88.149	51.951	28.084	15.856	32.029	32.88	50.792	50.825	50	50	20	50	40	60	40	20	60	40	20	20	40	40	20	40.56	2.88	0	45.768	2.594	2.249	2.975	0	2.263	0.519	0	0	0	2.391	0	73.309	76.756	80.089
297290	NA	64.444	73.189	64.994	90.774	91.478	91.069	96.235	88.171	51.971	28.102	15.996	32.52	33.355	50.483	49.817	50	50	20	50	40	60	40	40	20	60	40	20	20	40	20	40.425	2.979	0	44.238	2.975	2.261	2.594	1.612	0	0.724	0	0	0	2.391	0	73.187	77.847	80.088
297291	NA	65.587	73.795	64.925	88.684	89.503	89.373	95.333	87.556	52.663	28.561	15.905	31.355	32.102	50.051	49.642	25	50	40	25	40	20	40	40	20	20	40	40	60	40	40	0	0	2.388	0	2.975	0	2.272	2.594	0	0	2.979	2.88	0	2.502	38.165	68.208	78.643	81.808
297292	NA	65.587	73.795	64.925	88.684	89.503	89.373	95.333	87.556	52.663	28.561	15.905	31.355	32.102	50.051	49.642	25	50	40	25	40	20	40	40	20	20	40	40	60	40	40	0	1.613	2.388	0	2.975	0	2.272	2.594	0	0	2.979	2.88	2.263	2.502	38.165	68.208	78.643	81.808
297306	NA	65.587	73.795	64.925	88.684	89.503	89.373	95.333	87.556	52.663	28.561	15.905	31.355	32.102	50.051	49.642	50	50	20	25	20	20	40	20	40	20	20	40	40	40	40	36.864	0	0	0	0	0	1.605	0	2.903	0	0	0	0	2.55	39.021	69.933	73.23	79.903
297307	NA	65.587	73.795	64.925	88.684	89.503	89.373	95.333	87.556	52.663	28.561	15.905	31.355	32.102	50.051	49.642	25	50	20	50	20	20	40	20	20	40	20	40	40	40	40	0	2.391	0	0	0	0	1.605	0	0	0.934	0	0	2.549	2.55	0	67.941	71.322	80.003
297308	NA	65.587	73.795	64.925	88.684	89.503	89.373	95.333	87.556	52.663	28.561	15.905	31.355	32.102	50.051	49.642	25	50	20	50	20	20	40	20	20	40	20	40	40	40	40	0	2.391	0	0	0	0	1.605	0	0	0.934	0	0	2.549	2.55	0	67.941	71.322	80.003
297309	NA	64.222	73.171	64.709	90.154	90.79	89.997	95.405	88.021	52.375	28.079	15.6	31.654	32.482	50.147	49.678	50	50	40	50	40	20	40	80	20	20	20	40	20	40	40	41.331	2.8	2.901	38.266	0	0	2.547	1.866	0	0	0	1.606	0	0	0	74.009	75.879	85.638
297310	NA	65.587	73.795	64.925	88.684	89.503	89.373	95.333	87.556	52.663	28.561	15.905	31.355	32.102	50.051	49.642	25	25	40	50	40	20	20	40	40	40	40	20	40	40	20	0	0	2.547	38.266	2.901	0	0	0	0	0.9	2.549	0	2.491	2.391	0	67.082	67.839	83.003
297311	NA	65.587	73.795	64.925	88.684	89.503	89.373	95.333	87.556	52.663	28.561	15.905	31.355	32.102	50.051	49.642	25	25	40	50	40	20	20	40	40	40	40	20	40	40	20	0	0	2.547	38.266	2.901	0	0	1.605	0	0.9	2.549	0	2.491	2.391	0	67.082	67.839	83.003
297312	NA	65.587	73.795	64.925	88.684	89.503	89.373	95.333	87.556	52.663	28.561	15.905	31.355	32.102	50.051	49.642	25	25	40	50	40	20	20	40	40	40	40	20	40	40	20	0	0	2.547	38.266	2.901	0	0	1.605	0	0.9	2.549	0	2.491	2.391	0	67.082	67.839	83.003
297313	NA	64.224	73.171	64.708	90.154	90.789	89.997	95.406	88.021	52.375	28.079	15.6	31.654	32.482	50.147	49.678	50	50	40	50	40	20	40	80	20	20	20	40	20	40	40	41.331	2.8	2.489	44.603	0	0	2.547	1.866	0	0	0	1.606	0	0	0	74.009	75.879	82.564
297314	NA	65.587	73.795	64.925	88.684	89.503	89.373	95.333	87.556	52.663	28.561	15.905	31.355	32.102	50.051	49.642	25	25	40	50	40	20	20	40	40	40	40	20	40	20	40	0	0	2.547	38.266	2.901	0	0	1.605	0	0.9	2.549	0	2.491	0	36.592	67.082	67.839	83.003
297315	NA	65.587	73.795	64.925	88.684	89.503	89.373	95.333	87.556	52.663	28.561	15.905	31.355	32.102	50.051	49.642	25	25	40	50	40	20	20	40	40	40	40	20	40	20	40	0	0	2.547	38.266	2.901	0	0	1.605	0	0.9	2.549	0	2.491	0	36.592	67.082	67.839	83.003
297316	NA	65.587	73.795	64.925	88.684	89.503	89.373	95.333	87.556	52.663	28.561	15.905	31.355	32.102	50.051	49.642	25	25	40	50	40	20	20	40	40	40	40	20	40	20	40	0	0	2.547	38.266	2.901	0	0	1.605	0	0.9	2.549	0	2.491	0	36.592	67.082	67.839	83.003
297317	NA	65.587	73.795	64.925	88.684	89.503	89.373	95.333	87.556	52.663	28.561	15.905	31.355	32.102	50.051	49.642	25	50	40	50	20	40	20	20	40	40	20	20	40	40	20	0	1.606	2.388	44.603	0	2.272	0	0	2.549	0.82	0	0	0	0	0	68.208	78.566	81.808
297318	NA	65.587	73.795	64.925	88.684	89.503	89.373	95.333	87.556	52.663	28.561	15.905	31.355	32.102	50.051	49.642	25	50	40	50	20	40	20	20	40	40	20	20	40	40	20	0	1.606	2.388	44.603	0	2.272	0	0	2.549	0.82	0	0	0	0	0	68.208	78.566	81.808
297335	NA	65.587	73.795	64.925	88.684	89.503	89.373	95.333	87.556	52.663	28.561	15.905	31.355	32.102	50.051	49.642	50	50	20	25	20	20	40	20	20	40	40	40	20	20	40	36.864	0	0	0	0	0	1.605	0	0	0.935	0	0	0	0	39.235	69.933	73.231	79.903
297336	NA	65.587	73.795	64.925	88.684	89.503	89.373	95.333	87.556	52.663	28.561	15.905	31.355	32.102	50.051	49.642	25	50	20	50	20	20	40	20	20	40	20	40	40	40	20	0	2.391	0	0	0	0	1.605	0	0	0.935	0	0	0	2.564	0	67.941	71.322	80.003
297337	NA	65.587	73.795	64.925	88.684	89.503	89.373	95.333	87.556	52.663	28.561	15.905	31.355	32.102	50.051	49.642	25	50	20	50	20	20	40	20	20	40	20	40	40	40	20	0	2.391	0	0	0	0	1.605	0	0	0.935	0	0	0	2.564	0	67.941	71.322	80.003
297338	NA	62.818	73.096	63.801	88.186	88.874	88.999	95.971	88.886	52.879	28.497	15.87	31.589	32.364	50.126	49.713	50	50	20	50	40	40	20	20	40	40	40	20	20	20	20	41.559	2.405	0	37.215	2.904	0	0	0	2.563	0	0	0	0	0	0	74.215	71.48	80.052
297339	NA	65.587	73.795	64.925	88.684	89.503	89.373	95.333	87.556	52.663	28.561	15.905	31.355	32.102	50.051	49.642	50	50	40	25	20	20	20	20	20	40	40	20	20	40	40	41.559	0	0	0	0	0	0	0	0	0.779	2.907	0	0	1.607	0	74.215	68.272	79.756
297340	NA	62.448	73.073	63.502	87.544	88.3	89.071	96.694	89.591	52.937	28.491	15.769	31.239	32.05	50.453	50.608	50	50	20	25	40	40	40	40	40	20	20	20	20	40	40	39.276	2.423	0	0	2.561	2.561	2.904	0	0	0	0	0	0	1.607	0	72.141	71.68	80.058
297341	NA	65.587	73.795	64.925	88.684	89.503	89.373	95.333	87.556	52.663	28.561	15.905	31.355	32.102	50.051	49.642	25	25	40	25	40	40	20	20	20	40	20	40	40	20	40	0	0	0	0	2.561	0	0	0	0	0.779	0	2.907	0	0	36.808	66.935	67.727	80.746
297342	NA	65.587	73.795	64.925	88.684	89.503	89.373	95.333	87.556	52.663	28.561	15.905	31.355	32.102	50.051	49.642	25	25	40	25	40	40	20	20	20	40	20	40	40	20	40	0	0	0	0	2.561	0	0	0	0	0.779	0	2.907	1.607	0	36.808	66.935	67.727	80.746
297343	NA	65.587	73.795	64.925	88.684	89.503	89.373	95.333	87.556	52.663	28.561	15.905	31.355	32.102	50.051	49.642	25	25	40	25	40	40	20	20	20	40	20	40	40	20	40	0	0	0	0	2.561	0	0	0	0	0.779	0	2.907	1.607	0	36.808	66.935	67.727	80.746
297344	NA	65.587	73.795	64.925	88.684	89.503	89.373	95.333	87.556	52.663	28.561	15.905	31.355	32.102	50.051	49.642	25	25	40	25	40	40	20	20	20	40	20	20	40	40	40	0	0	0	0	2.561	0	0	0	0	0.779	0	0	2.907	1.607	0	66.935	67.727	80.746
297345	NA	65.587	73.795	64.925	88.684	89.503	89.373	95.333	87.556	52.663	28.561	15.905	31.355	32.102	50.051	49.642	25	25	40	25	40	40	20	20	20	40	20	20	40	40	40	0	0	0	0	2.561	0	0	0	0	0.779	0	0	2.907	1.607	0	66.935	67.727	80.746
297346	NA	65.587	73.795	64.925	88.684	89.503	89.373	95.333	87.556	52.663	28.561	15.905	31.355	32.102	50.051	49.642	25	25	40	25	40	40	20	20	20	40	20	20	40	40	40	0	0	0	0	2.561	0	0	0	0	0.779	0	0	2.907	1.607	0	66.935	67.727	80.746
297347	NA	62.816	73.096	63.802	88.188	88.874	88.998	95.971	88.886	52.879	28.497	15.87	31.589	32.364	50.127	49.713	50	50	20	50	40	40	20	20	40	40	40	20	20	20	20	41.559	2.405	0	37.215	2.904	0	0	0	2.563	0	0	0	0	0	0	74.215	71.48	80.052
297348	NA	65.587	73.795	64.925	88.684	89.503	89.373	95.333	87.556	52.663	28.561	15.905	31.355	32.102	50.051	49.642	50	50	40	25	20	20	20	20	20	40	40	20	20	40	40	41.559	0	0	0	0	0	0	0	0	0.779	2.907	0	0	1.607	0	74.215	68.272	79.756
297349	NA	65.587	73.795	64.925	88.684	89.503	89.373	95.333	87.556	52.663	28.561	15.905	31.355	32.102	50.051	49.642	25	50	40	50	20	40	20	20	20	40	40	40	40	20	20	0	1.607	2.388	44.656	0	2.272	0	0	0	0.824	2.563	0	0	0	0	68.208	78.568	81.808
297350	NA	65.587	73.795	64.925	88.684	89.503	89.373	95.333	87.556	52.663	28.561	15.905	31.355	32.102	50.051	49.642	25	50	40	50	20	40	20	20	20	40	40	40	40	20	20	0	1.607	2.388	44.656	0	2.272	0	0	0	0.824	2.563	0	0	0	0	68.208	78.568	81.808
297351	NA	65.587	73.795	64.925	88.684	89.503	89.373	95.333	87.556	52.663	28.561	15.905	31.355	32.102	50.051	49.642	25	25	40	25	40	40	20	20	20	20	40	20	40	40	40	0	0	0	0	2.561	0	0	0	0	0	2.423	0	2.907	1.607	0	66.935	67.727	80.746
297352	NA	65.587	73.795	64.925	88.684	89.503	89.373	95.333	87.556	52.663	28.561	15.905	31.355	32.102	50.051	49.642	25	25	40	25	40	40	20	20	20	20	40	20	40	40	40	0	0	0	0	2.561	0	0	0	0	0	2.423	0	2.907	1.607	0	66.935	67.727	80.746
297353	NA	65.587	73.795	64.925	88.684	89.503	89.373	95.333	87.556	52.663	28.561	15.905	31.355	32.102	50.051	49.642	25	25	40	25	40	40	20	20	20	20	40	20	40	40	40	0	0	0	0	2.561	0	0	0	0	0	2.423	0	2.907	1.607	0	66.935	67.727	80.746
297354	NA	65.587	73.795	64.925	88.684	89.503	89.373	95.333	87.556	52.663	28.561	15.905	31.355	32.102	50.051	49.642	25	25	40	25	40	40	20	20	20	40	20	40	40	20	40	0	0	0	0	2.561	0	0	0	0	0.779	0	2.907	1.607	0	36.808	66.935	67.727	80.746
297355	NA	65.587	73.795	64.925	88.684	89.503	89.373	95.333	87.556	52.663	28.561	15.905	31.355	32.102	50.051	49.642	25	25	40	25	40	40	20	20	20	40	20	40	40	20	40	0	0	0	0	2.561	0	0	0	0	0.779	0	2.907	1.607	0	36.808	66.935	67.727	80.746
297356	NA	65.587	73.795	64.925	88.684	89.503	89.373	95.333	87.556	52.663	28.561	15.905	31.355	32.102	50.051	49.642	25	25	40	25	40	40	20	20	20	40	20	40	40	20	40	0	0	0	0	2.561	0	0	0	0	0.779	0	2.907	1.607	0	36.808	66.935	67.727	80.746
297372	NA	65.587	73.795	64.925	88.684	89.503	89.373	95.333	87.556	52.663	28.561	15.905	31.355	32.102	50.051	49.642	50	50	20	25	20	20	40	20	20	40	40	20	20	20	40	36.864	0	0	0	0	0	1.605	0	0	0.934	0	0	0	0	0	69.933	73.23	79.903
297373	NA	65.587	73.795	64.925	88.684	89.503	89.373	95.333	87.556	52.663	28.561	15.905	31.355	32.102	50.051	49.642	25	50	20	50	20	20	40	20	20	20	40	40	20	40	40	0	2.391	0	0	0	0	1.605	0	0	0	2.906	0	0	0	38.938	67.941	71.322	80.003
297374	NA	65.587	73.795	64.925	88.684	89.503	89.373	95.333	87.556	52.663	28.561	15.905	31.355	32.102	50.051	49.642	25	50	20	50	20	20	40	20	20	20	40	40	20	40	40	0	2.391	0	0	0	0	1.605	0	0	0	2.906	0	0	0	38.938	67.941	71.322	80.003
297375	NA	62.778	73.093	63.756	88.086	88.772	88.917	95.959	88.886	52.879	28.497	15.87	31.589	32.365	50.139	49.74	50	50	20	50	40	40	20	40	20	20	20	40	20	40	20	41.244	2.405	0	37.229	2.903	0	0	2.571	0	0	0	1.607	0	0	0	73.93	71.48	80.052
297376	NA	65.587	73.795	64.925	88.684	89.503	89.373	95.333	87.556	52.663	28.561	15.905	31.355	32.102	50.051	49.642	25	25	40	25	40	40	20	40	40	40	40	20	40	40	20	0	0	2.542	0	2.418	2.903	0	1.605	0	0.773	2.573	0	2.391	2.424	0	67.082	67.839	82.962
297377	NA	65.587	73.795	64.925	88.684	89.503	89.373	95.333	87.556	52.663	28.561	15.905	31.355	32.102	50.051	49.642	25	25	40	25	40	40	20	40	40	40	40	20	40	40	20	0	0	2.542	0	2.418	2.903	0	1.605	0	0.773	2.573	0	2.391	2.424	0	67.082	67.839	82.962
297378	NA	65.587	73.795	64.925	88.684	89.503	89.373	95.333	87.556	52.663	28.561	15.905	31.355	32.102	50.051	49.642	25	25	40	25	40	40	20	40	40	40	40	20	40	40	20	0	0	2.542	0	2.418	2.903	0	1.605	0	0.773	2.573	0	2.391	2.424	0	67.082	67.839	82.962
297379	NA	62.443	73.073	63.5	87.54	88.296	89.067	96.693	89.591	52.937	28.491	15.764	31.221	32.032	50.446	50.605	50	50	20	25	40	40	40	40	40	20	20	20	40	40	20	39.291	2.421	0	0	2.542	2.571	2.903	0	0	0	0	0	0	1.607	0	72.154	71.66	80.058
297380	NA	62.837	73.097	63.824	88.236	88.925	89.04	95.977	88.885	52.879	28.496	15.869	31.584	32.355	50.1	49.66	50	50	20	50	40	40	20	20	40	40	20	20	40	20	40	41.715	2.405	0	37.188	2.903	0	0	0	0	0.818	0	0	0	0	0	74.356	71.48	80.052
297381	NA	65.587	73.795	64.925	88.684	89.503	89.373	95.333	87.556	52.663	28.561	15.905	31.355	32.102	50.051	49.642	25	50	40	25	40	20	40	20	20	40	20	40	20	40	40	0	1.606	2.388	0	2.903	0	2.272	0	0	0.818	0	0	0	0	39.383	68.208	78.567	81.808
297382	NA	65.587	73.795	64.925	88.684	89.503	89.373	95.333	87.556	52.663	28.561	15.905	31.355	32.102	50.051	49.642	25	50	40	25	40	20	40	20	20	40	20	40	20	40	40	0	1.606	2.388	0	2.903	0	2.272	0	0	0.818	0	0	0	0	39.383	68.208	78.567	81.808
297383	NA	65.587	73.795	64.925	88.684	89.503	89.373	95.333	87.556	52.663	28.561	15.905	31.355	32.102	50.051	49.642	25	25	40	25	40	40	40	20	40	20	20	20	20	20	40	0	0	0	0	2.571	0	0	0	2.423	0	0	0	0	0	44.479	66.944	67.734	80.969
297384	NA	65.587	73.795	64.925	88.684	89.503	89.373	95.333	87.556	52.663	28.561	15.905	31.355	32.102	50.051	49.642	25	25	40	25	40	40	40	20	40	20	20	20	20	20	40	0	0	0	0	2.571	0	0	0	2.423	0	0	0	0	0	44.479	66.944	67.734	80.969
297385	NA	65.587	73.795	64.925	88.684	89.503	89.373	95.333	87.556	52.663	28.561	15.905	31.355	32.102	50.051	49.642	25	25	40	25	40	40	40	20	40	20	20	20	20	20	40	0	0	0	0	2.571	0	0	0	2.423	0	0	0	0	0	44.479	66.944	67.734	80.969
297386	NA	65.587	73.795	64.925	88.684	89.503	89.373	95.333	87.556	52.663	28.561	15.905	31.355	32.102	50.051	49.642	25	25	40	50	40	40	20	20	20	40	20	40	20	20	40	0	0	0	39.526	0	0	0	0	0	0.517	0	2.906	0	0	37.094	66.944	67.734	80.969
297387	NA	65.587	73.795	64.925	88.684	89.503	89.373	95.333	87.556	52.663	28.561	15.905	31.355	32.102	50.051	49.642	25	25	40	50	40	40	20	20	20	40	20	40	20	20	40	0	0	0	39.526	0	0	0	0	0	0.517	0	2.906	0	0	37.094	66.944	67.734	80.969
297388	NA	65.587	73.795	64.925	88.684	89.503	89.373	95.333	87.556	52.663	28.561	15.905	31.355	32.102	50.051	49.642	25	25	40	50	40	40	20	20	20	40	20	40	20	20	40	0	0	0	39.526	0	0	0	0	0	0.517	0	2.906	0	0	37.094	66.944	67.734	80.969
297389	NA	65.587	73.795	64.925	88.684	89.503	89.373	95.333	87.556	52.663	28.561	15.905	31.355	32.102	50.051	49.642	25	25	40	25	40	40	40	20	20	20	20	40	40	40	20	0	0	0	0	2.571	0	0	0	0	0	0	1.607	0	2.906	0	66.944	67.734	80.969
297390	NA	65.587	73.795	64.925	88.684	89.503	89.373	95.333	87.556	52.663	28.561	15.905	31.355	32.102	50.051	49.642	25	25	40	25	40	40	40	20	20	20	20	40	40	40	20	0	0	0	0	2.571	0	0	0	0	0	0	1.607	0	2.906	0	66.944	67.734	80.969
297391	NA	65.587	73.795	64.925	88.684	89.503	89.373	95.333	87.556	52.663	28.561	15.905	31.355	32.102	50.051	49.642	25	25	40	25	40	40	40	20	20	20	20	40	40	40	20	0	0	0	0	2.571	0	0	0	0	0	0	1.607	0	2.906	0	66.944	67.734	80.969
297406	NA	65.587	73.795	64.925	88.684	89.503	89.373	95.333	87.556	52.663	28.561	15.905	31.355	32.102	50.051	49.642	50	50	20	25	20	20	40	40	40	40	40	40	40	40	40	36.864	0	0	0	0	0	1.626	3.098	1.584	0.509	2.998	2.998	0	0	38.487	69.933	73.239	79.903
297407	NA	65.587	73.795	64.925	88.684	89.503	89.373	95.333	87.556	52.663	28.561	15.905	31.355	32.102	50.051	49.642	25	50	20	50	20	20	40	40	40	40	40	40	40	20	20	0	2.391	0	0	0	0	1.626	3.098	1.584	0.964	2.998	1.584	0	0	0	67.941	71.322	80.003
297408	NA	65.587	73.795	64.925	88.684	89.503	89.373	95.333	87.556	52.663	28.561	15.905	31.355	32.102	50.051	49.642	25	50	20	50	20	20	40	40	40	40	40	40	40	20	20	0	2.391	0	0	0	0	1.626	3.098	1.584	0.964	2.998	1.584	0	0	0	67.941	71.322	80.003
297409	NA	64.703	73.186	64.806	90.412	91.136	90.265	93.896	82.68	51.372	28.366	15.992	32.079	32.971	50.846	50.876	50	50	20	25	20	40	40	40	40	40	20	20	40	20	40	39.233	2.998	0	0	0	1.583	2.512	3.098	0	0.964	0	0	1.627	0	24.248	72.102	78.049	80.055
297410	NA	62.763	73.101	63.946	88.515	89.288	89.903	96.868	89.645	52.941	28.523	16.21	32.772	33.677	51.175	51.141	50	50	20	25	40	40	40	20	20	20	20	40	40	40	40	40.766	2.514	0	0	2.995	2.995	3.098	0	0	0	0	1.584	1.584	0	0	73.496	72.709	80.099
297411	NA	65.587	73.795	64.925	88.684	89.503	89.373	95.333	87.556	52.663	28.561	15.905	31.355	32.102	50.051	49.642	25	25	40	25	40	40	40	40	20	40	20	40	40	40	20	0	0	0	0	2.995	2.512	3.098	2.418	0	0	0	0	2.998	2.515	0	67.935	68.486	86.512
297412	NA	65.587	73.795	64.925	88.684	89.503	89.373	95.333	87.556	52.663	28.561	15.905	31.355	32.102	50.051	49.642	25	25	40	25	40	40	40	40	20	40	20	40	40	40	20	0	0	1.583	0	2.995	2.512	3.098	2.418	0	0.523	0	0	2.998	2.515	0	67.935	68.486	86.512
297413	NA	65.587	73.795	64.925	88.684	89.503	89.373	95.333	87.556	52.663	28.561	15.905	31.355	32.102	50.051	49.642	25	25	40	25	40	40	40	40	20	40	20	40	40	40	20	0	0	1.583	0	2.995	2.512	3.098	2.418	0	0.523	0	0	2.998	2.515	0	67.935	68.486	86.512
297414	NA	64.702	73.186	64.806	90.412	91.136	90.265	93.895	82.68	51.372	28.366	15.992	32.079	32.971	50.846	50.876	50	50	20	25	20	40	40	40	40	40	20	20	40	20	40	39.233	2.998	0	0	0	1.583	2.512	3.098	0	0.964	0	0	1.627	0	24.248	72.102	78.049	80.055
297415	NA	65.587	73.795	64.925	88.684	89.503	89.373	95.333	87.556	52.663	28.561	15.905	31.355	32.102	50.051	49.642	25	50	40	50	20	40	20	40	40	40	40	20	40	40	40	0	1.627	2.388	47.642	0	2.272	0	2.995	2.998	0.509	1.584	0	2.514	2.515	0	68.208	78.799	81.808
297416	NA	65.587	73.795	64.925	88.684	89.503	89.373	95.333	87.556	52.663	28.561	15.905	31.355	32.102	50.051	49.642	25	50	40	50	20	40	20	40	40	40	40	20	40	40	40	0	1.627	2.388	47.642	0	2.272	0	2.995	2.998	0.509	1.584	0	2.514	2.515	0	68.208	78.799	81.808
297417	NA	65.587	73.795	64.925	88.684	89.503	89.373	95.333	87.556	52.663	28.561	15.905	31.355	32.102	50.051	49.642	25	25	40	25	40	40	40	40	20	40	20	40	40	40	20	0	0	1.583	0	2.995	2.512	3.098	2.418	0	0.523	0	0	2.998	2.515	0	67.935	68.486	86.512
297418	NA	65.587	73.795	64.925	88.684	89.503	89.373	95.333	87.556	52.663	28.561	15.905	31.355	32.102	50.051	49.642	25	25	40	25	40	40	40	40	20	40	20	40	40	40	20	0	0	1.583	0	2.995	2.512	3.098	2.418	0	0.523	0	0	2.998	2.515	0	67.935	68.486	86.512
297419	NA	65.587	73.795	64.925	88.684	89.503	89.373	95.333	87.556	52.663	28.561	15.905	31.355	32.102	50.051	49.642	25	25	40	25	40	40	40	40	20	40	20	40	40	40	20	0	0	1.583	0	2.995	2.512	3.098	2.418	0	0.523	0	0	2.998	2.515	0	67.935	68.486	86.512
297432	NA	65.587	73.795	64.925	88.684	89.503	89.373	95.333	87.556	52.663	28.561	15.905	31.355	32.102	50.051	49.642	50	50	20	25	20	20	40	40	40	40	40	40	40	40	40	36.864	0	0	0	0	0	1.628	3.138	1.992	0.64	3.175	3.176	2.533	2.533	37.07	69.933	73.24	79.903
297433	NA	65.587	73.795	64.925	88.684	89.503	89.373	95.333	87.556	52.663	28.561	15.905	31.355	32.102	50.051	49.642	25	50	20	50	20	20	40	40	40	40	40	40	40	40	20	0	2.391	0	0	0	0	1.628	3.138	1.992	1.021	3.175	1.992	2.533	2.533	0	67.941	71.322	80.003
297434	NA	65.587	73.795	64.925	88.684	89.503	89.373	95.333	87.556	52.663	28.561	15.905	31.355	32.102	50.051	49.642	25	50	20	50	20	20	40	40	40	40	40	40	40	40	20	0	2.391	0	0	0	0	1.628	3.138	1.992	1.021	3.175	1.992	2.533	2.533	0	67.941	71.322	80.003
297435	NA	65.08	73.215	65.24	91.327	92.033	91.14	94.877	85.258	52.042	28.435	16.034	32.19	33.093	51.091	51.331	50	50	20	50	40	40	40	20	40	20	40	40	20	40	20	39.265	3.175	0	30.598	2.531	3.138	3.172	0	1.629	0	1.992	0	0	2.391	0	72.131	79.984	80.055
297436	NA	62.803	73.106	64.04	88.715	89.484	90.054	96.896	89.66	52.944	28.537	16.396	33.387	34.296	51.423	51.261	50	50	20	25	40	40	40	40	40	40	20	20	40	40	20	41.066	2.533	0	0	3.172	3.172	3.138	1.99	1.992	0.524	0	0	0	2.391	0	73.769	72.916	80.104
297437	NA	65.079	73.215	65.239	91.325	92.033	91.141	94.878	85.258	52.042	28.435	16.034	32.19	33.093	51.091	51.331	50	50	20	50	40	40	40	20	40	20	40	40	20	40	20	39.265	3.175	0	30.598	2.531	3.138	3.172	0	1.629	0	1.992	0	0	2.391	0	72.131	79.984	80.055
297438	NA	65.587	73.795	64.925	88.684	89.503	89.373	95.333	87.556	52.663	28.561	15.905	31.355	32.102	50.051	49.642	25	50	40	50	20	40	20	40	40	40	40	20	40	40	40	0	0	2.388	48.259	0	2.272	0	3.172	3.175	0	0	0	2.533	2.533	37.07	68.208	78.823	81.808
297439	NA	65.587	73.795	64.925	88.684	89.503	89.373	95.333	87.556	52.663	28.561	15.905	31.355	32.102	50.051	49.642	25	50	40	50	20	40	20	40	40	40	40	20	40	40	40	0	1.629	2.388	48.259	0	2.272	0	3.172	3.175	0.64	1.992	0	2.533	2.533	37.07	68.208	78.823	81.808
297452	NA	65.587	73.795	64.925	88.684	89.503	89.373	95.333	87.556	52.663	28.561	15.905	31.355	32.102	50.051	49.642	50	50	20	25	20	20	40	40	60	60	40	40	40	40	40	36.864	0	0	0	0	0	1.62	3.058	2.263	0.728	2.986	2.986	2.496	2.496	36.978	69.933	73.237	79.903
297453	NA	65.587	73.795	64.925	88.684	89.503	89.373	95.333	87.556	52.663	28.561	15.905	31.355	32.102	50.051	49.642	25	50	20	50	20	20	40	40	60	40	40	60	40	40	20	0	2.391	0	0	0	0	1.62	3.058	2.263	0.96	2.986	2.264	2.496	2.496	0	67.941	71.322	80.003
297454	NA	65.587	73.795	64.925	88.684	89.503	89.373	95.333	87.556	52.663	28.561	15.905	31.355	32.102	50.051	49.642	25	50	20	50	20	20	40	40	60	40	40	60	40	40	20	0	2.391	0	0	0	0	1.62	3.058	2.263	0.96	2.986	2.264	2.496	2.496	0	67.941	71.322	80.003
297455	NA	64.318	73.178	64.821	90.397	91.096	90.749	96.166	88.146	51.969	28.091	15.836	31.976	32.848	50.795	50.844	50	50	20	50	40	60	40	20	40	20	40	20	60	40	20	39.168	2.986	0	38.338	3.058	2.261	2.983	0	1.622	0	0	0	2.263	2.391	0	72.043	77.922	80.054
297456	NA	62.679	73.095	63.858	88.32	89.086	89.723	96.827	89.637	52.942	28.524	16.211	32.745	33.614	51.119	51.043	50	50	20	25	40	40	40	60	60	40	20	20	40	40	20	40.461	2.496	0	0	2.983	2.983	3.058	2.261	2.263	0.522	0	0	0	2.391	0	73.219	72.499	80.088
297457	NA	64.318	73.178	64.82	90.396	91.095	90.75	96.167	88.146	51.969	28.09	15.836	31.976	32.848	50.795	50.844	50	50	20	50	40	60	40	20	40	20	40	20	60	40	20	39.168	2.986	0	38.338	3.058	2.261	2.983	0	1.622	0	0	0	2.263	2.391	0	72.043	77.922	80.054
297458	NA	65.587	73.795	64.925	88.684	89.503	89.373	95.333	87.556	52.663	28.561	15.905	31.355	32.102	50.051	49.642	25	50	40	50	20	40	20	40	40	60	60	20	40	40	40	0	0	2.388	47.029	0	2.272	0	2.983	2.986	0	0	0	2.496	2.496	36.978	68.208	78.741	81.808
297459	NA	65.587	73.795	64.925	88.684	89.503	89.373	95.333	87.556	52.663	28.561	15.905	31.355	32.102	50.051	49.642	25	50	40	50	20	40	20	40	40	60	60	20	40	40	40	0	1.622	2.388	47.029	0	2.272	0	2.983	2.986	0.728	2.263	0	2.496	2.496	36.978	68.208	78.741	81.808
299162	NA	62.482	73.075	63.516	87.571	88.32	89.074	96.691	89.598	52.938	28.487	15.709	31.033	31.768	49.785	49.375	50	50	20	25	40	40	40	20	20	20	20	60	40	40	20	39.653	2.403	0	0	2.609	2.404	2.443	0	0	0	0	2.22	2.611	2.446	0	72.485	71.465	80.065
299163	NA	62.421	73.07	63.429	87.38	88.126	88.912	96.656	89.584	52.937	28.482	15.641	30.803	31.559	49.935	49.836	50	50	20	25	40	40	40	20	20	60	20	20	20	40	40	39.017	2.407	0	0	2.443	2.443	2.609	0	0	0.714	0	0	0	2.611	0	71.905	71.501	80.048
299164	NA	63.294	73.113	63.922	88.432	89.016	88.451	94.927	87.032	51.736	27.858	15.311	30.683	31.439	49.568	48.958	50	50	20	50	40	20	40	60	20	40	40	40	20	20	20	39.017	2.611	0	36.921	2.443	0	2.404	2.218	0	0.84	2.446	2.446	0	0	0	71.905	73.786	80.048
299165	NA	62.487	73.075	63.517	87.572	88.321	89.074	96.691	89.598	52.938	28.487	15.709	31.033	31.768	49.785	49.375	50	50	20	25	40	40	40	20	20	20	60	20	40	40	20	39.653	2.403	0	0	2.404	2.609	2.443	0	0	0	2.22	0	0	2.611	0	72.485	71.465	80.065
299166	NA	63.295	73.113	63.923	88.448	89.133	89.195	95.966	88.328	51.937	27.875	15.316	30.685	31.442	49.629	49.226	50	50	20	50	40	20	40	60	40	20	20	20	40	20	20	39.017	2.611	0	37.573	2.401	0	2.404	2.218	0	0	0	0	2.611	0	0	71.905	73.786	80.048
299167	NA	65.587	73.795	64.925	88.684	89.503	89.373	95.333	87.556	52.663	28.561	15.905	31.355	32.102	50.051	49.642	25	50	60	25	40	40	40	20	20	40	40	40	20	20	20	0	2.336	0	0	2.268	2.609	2.609	0	0	0.786	2.446	2.446	0	0	0	67.535	70.707	83.367
299168	NA	65.587	73.795	64.925	88.684	89.503	89.373	95.333	87.556	52.663	28.561	15.905	31.355	32.102	50.051	49.642	25	50	60	25	40	40	40	20	20	40	40	40	20	20	20	0	2.336	2.218	0	2.268	2.609	2.609	0	0	0.786	2.446	2.446	0	0	0	67.535	70.707	83.367
299169	NA	63.295	73.113	63.923	88.448	89.133	89.195	95.966	88.328	51.936	27.875	15.316	30.683	31.425	49.492	48.855	50	50	20	50	40	40	60	20	20	40	40	20	40	20	40	39.017	2.611	0	36.921	2.443	2.404	2.218	0	0	0.84	2.611	0	2.446	0	37.436	71.905	73.786	80.048
299170	NA	63.292	73.083	63.354	87.386	88.213	88.558	95.858	88.03	51.582	27.676	15.036	30.356	31.301	49.614	49.27	50	50	20	50	40	20	40	40	60	40	40	20	40	20	20	39.017	2.611	0	36.921	2.443	0	2.609	2.404	2.22	0.786	2.446	0	2.611	0	0	71.905	73.786	80.048
299171	NA	63.292	73.113	63.924	88.449	89.133	89.194	95.966	88.328	51.936	27.875	15.316	30.68	31.428	49.509	48.779	50	50	20	25	40	40	40	60	40	20	40	40	20	20	40	42.332	2.407	0	0	2.443	2.401	2.404	2.218	2.336	0	0	2.611	0	0	37.436	74.914	71.501	80.048
299172	NA	63.297	73.113	63.923	88.44	89.061	88.695	95.338	87.785	51.793	27.693	15.067	30.594	31.427	49.628	49.234	50	50	20	25	40	40	20	40	60	20	40	40	40	40	20	39.017	2.611	0	0	2.443	2.401	0	2.404	2.22	0	2.446	2.446	0	2.611	0	71.905	73.786	80.065
299173	NA	65.587	73.795	64.925	88.684	89.503	89.373	95.333	87.556	52.663	28.561	15.905	31.355	32.102	50.051	49.642	50	50	20	25	20	20	60	20	40	40	40	40	40	20	20	36.798	0	0	0	0	0	2.218	0	2.611	0.786	2.446	2.407	2.611	0	0	69.872	70.751	79.9
299174	NA	62.49	73.075	63.516	87.571	88.32	89.074	96.691	89.598	52.938	28.487	15.709	31.033	31.768	49.785	49.375	50	50	20	25	40	40	40	20	20	60	40	20	40	40	20	39.653	2.403	0	0	2.404	2.609	2.443	0	0	0.714	2.611	0	2.446	2.611	0	72.485	71.465	80.065
299175	NA	62.483	73.075	63.516	87.571	88.32	89.074	96.691	89.598	52.938	28.487	15.709	31.033	31.768	49.785	49.375	50	50	20	25	40	40	40	20	20	20	40	40	60	40	20	38.966	2.446	0	0	2.609	2.404	2.443	0	0	0	2.611	2.446	2.22	2.446	0	71.858	71.941	80.065
299176	NA	62.488	73.075	63.516	87.571	88.32	89.074	96.691	89.598	52.938	28.487	15.709	31.033	31.768	49.785	49.375	50	50	20	25	40	40	40	20	20	20	20	40	60	40	40	38.966	2.446	0	0	2.404	2.609	2.443	0	0	0	0	2.336	2.22	2.446	0	71.858	71.941	80.047
299177	NA	62.481	73.075	63.517	87.572	88.321	89.074	96.691	89.598	52.938	28.487	15.709	31.033	31.768	49.785	49.375	50	50	20	25	40	40	40	20	20	20	20	40	20	20	60	38.966	2.446	0	0	2.609	2.404	2.443	0	0	0	0	2.446	0	0	33.974	71.858	71.941	80.047
299178	NA	65.587	73.795	64.925	88.684	89.503	89.373	95.333	87.556	52.663	28.561	15.905	31.355	32.102	50.051	49.642	25	50	20	50	20	20	20	60	40	40	20	40	40	40	40	0	2.336	0	0	0	0	0	2.218	2.446	0.84	0	2.611	2.407	2.446	37.436	67.934	70.707	79.973
299179	NA	65.587	73.795	64.925	88.684	89.503	89.373	95.333	87.556	52.663	28.561	15.905	31.355	32.102	50.051	49.642	25	50	20	50	20	20	20	60	40	40	20	40	40	40	40	0	2.336	0	0	0	0	0	2.218	2.446	0.84	0	2.611	2.407	2.446	37.436	67.934	70.707	79.973
299180	NA	62.418	73.069	63.428	87.379	88.126	88.912	96.656	89.584	52.937	28.482	15.641	30.803	31.559	49.935	49.836	50	50	20	25	40	40	40	20	20	20	60	40	40	40	40	39.017	2.407	0	0	2.443	2.443	2.609	0	0	0	2.22	2.446	2.611	2.611	37.436	71.905	71.501	80.048
299181	NA	62.422	73.07	63.427	87.378	88.126	88.912	96.656	89.584	52.937	28.482	15.641	30.803	31.559	49.935	49.836	50	50	20	25	40	40	40	20	20	20	20	40	60	40	20	39.017	2.407	0	0	2.443	2.443	2.609	0	0	0	0	2.446	2.22	2.336	0	71.905	71.501	80.048
302222	NA	69.639	73.008	59.48	80.99	83.588	86.419	95.548	88.245	52.851	28.601	15.868	31.655	32.632	50.001	49.071	50	50	20	50	40	20	20	40	20	40	20	20	40	40	40	38.839	1.709	0	44.595	0	0	0	2.504	0	0.806	0	0	2.411	2.411	36.779	71.742	79.708	80.002
302223	NA	62.263	73.166	65.241	90.723	90.962	89.921	95.38	88.199	52.809	28.358	14.744	29.235	30.857	49.888	49.842	50	50	20	25	20	20	40	40	20	40	40	20	40	40	40	44.771	0	0	0	0	0	1.708	2.9	0	0.806	2.507	0	2.411	2.411	36.779	77.11	68.788	80.518
302224	NA	64.544	73.171	64.56	89.885	90.614	89.913	94.058	83.269	51.672	28.525	15.768	30.86	31.544	49.525	48.772	50	50	20	50	40	40	40	20	40	20	20	20	40	20	20	39.087	2.903	0	26.26	2.401	2.504	2.409	0	2.762	0	0	0	2.396	0	0	71.968	77.011	80.053
302225	NA	62.573	73.084	63.659	87.886	88.645	89.359	96.757	89.617	52.939	28.498	15.862	31.559	32.325	50.043	49.557	50	50	20	25	40	40	40	20	40	20	20	40	40	20	20	40.639	2.403	0	0	2.409	2.9	2.504	0	1.709	0	0	2.762	2.396	0	0	73.381	71.46	80.098
302226	NA	62.408	73.07	63.445	87.421	88.174	88.966	96.672	89.583	52.936	28.486	15.707	31.03	31.836	50.383	50.619	50	50	20	25	40	40	40	20	20	40	20	40	40	20	20	39.087	2.411	0	0	2.504	2.504	2.9	0	0	0.55	0	2.762	2.396	0	0	71.968	71.549	80.053
302227	NA	64.542	73.171	64.561	89.885	90.614	89.912	94.055	83.186	51.477	28.361	15.757	31.125	31.776	49.728	49.286	50	50	20	50	40	40	40	20	40	20	20	20	40	20	40	39.087	2.903	0	26.26	2.401	2.504	2.409	0	2.762	0	0	0	2.396	0	0	71.968	77.011	80.053
302228	NA	62.576	73.084	63.658	87.885	88.645	89.36	96.757	89.617	52.939	28.498	15.862	31.559	32.325	50.043	49.557	50	50	20	25	40	40	40	20	40	20	20	40	40	20	20	40.639	2.403	0	0	2.409	2.9	2.504	0	1.709	0	0	2.762	2.396	0	0	73.381	71.46	80.098
302229	NA	65.587	73.795	64.925	88.684	89.503	89.373	95.333	87.556	52.663	28.561	15.905	31.355	32.102	50.051	49.642	25	25	40	25	40	40	20	40	20	40	20	40	40	40	40	0	0	2.393	0	2.759	0	0	2.9	0	0.806	0	2.507	2.411	2.411	36.779	67.061	67.823	81.845
302230	NA	65.587	73.795	64.925	88.684	89.503	89.373	95.333	87.556	52.663	28.561	15.905	31.355	32.102	50.051	49.642	25	25	40	25	40	40	20	40	20	40	20	40	40	40	40	0	0	2.393	0	2.759	1.708	0	2.9	0	0.806	0	2.507	2.411	2.411	36.779	67.061	67.823	81.845
302231	NA	65.587	73.795	64.925	88.684	89.503	89.373	95.333	87.556	52.663	28.561	15.905	31.355	32.102	50.051	49.642	25	25	40	25	40	40	20	40	20	40	20	40	40	40	40	0	0	2.393	0	2.759	1.708	0	2.9	0	0.806	0	2.507	2.411	2.411	36.779	67.061	67.823	81.845
302243	NA	69.639	73.008	59.48	80.99	83.588	86.419	95.549	88.248	52.854	28.602	15.87	31.656	32.636	50.021	49.11	50	50	20	50	40	20	20	40	20	40	20	20	40	40	40	38.839	1.709	0	44.596	0	0	0	2.505	0	0.806	0	0	2.421	2.421	37.359	71.742	79.708	80.002
302244	NA	62.263	73.166	65.241	90.723	90.962	89.921	95.38	88.199	52.809	28.358	14.744	29.235	30.857	49.888	49.842	50	50	20	25	20	20	40	40	20	40	40	20	40	40	40	44.771	0	0	0	0	0	1.708	2.9	0	0.806	2.507	0	2.421	2.421	37.359	77.11	68.788	80.518
302245	NA	64.562	73.172	64.585	89.938	90.667	89.957	94.068	83.273	51.672	28.526	15.789	30.933	31.619	49.561	48.789	50	50	20	50	40	40	40	20	40	20	40	20	20	40	20	39.247	2.903	0	26.26	2.438	2.505	2.418	0	2.762	0	0	0	0	2.396	0	72.114	77.011	80.058
302246	NA	62.778	73.093	63.753	88.084	88.775	88.945	95.994	88.915	52.882	28.496	15.867	31.578	32.344	50.05	49.56	50	50	20	50	40	40	20	40	20	20	20	40	20	20	40	40.653	2.441	0	37.187	2.9	0	0	2.505	0	0	0	1.71	0	0	42.268	73.394	71.884	80.098
302247	NA	64.56	73.172	64.585	89.938	90.667	89.956	94.064	83.19	51.478	28.362	15.778	31.198	31.852	49.764	49.303	50	50	20	50	40	40	40	20	40	20	40	20	20	20	40	39.247	2.903	0	26.26	2.438	2.505	2.418	0	2.762	0	0	0	0	0	36.667	72.114	77.011	80.058
302248	NA	62.78	73.093	63.753	88.083	88.775	88.944	95.994	88.916	52.882	28.496	15.867	31.578	32.344	50.05	49.56	50	50	20	50	40	40	20	40	20	20	20	40	20	20	40	40.653	2.441	0	37.187	2.9	0	0	2.505	0	0	0	1.71	0	0	42.268	73.394	71.884	80.098
302249	NA	65.587	73.795	64.925	88.684	89.503	89.373	95.333	87.556	52.663	28.561	15.905	31.355	32.102	50.051	49.642	25	25	40	50	40	20	20	40	40	40	20	20	40	20	40	0	0	2.438	37.187	2.418	0	0	2.505	2.507	0.933	0	0	1.709	0	42.268	67.079	67.837	82.186
302250	NA	65.587	73.795	64.925	88.684	89.503	89.373	95.333	87.556	52.663	28.561	15.905	31.355	32.102	50.051	49.642	25	25	40	50	40	20	20	40	40	40	20	20	40	20	40	0	0	2.438	37.187	2.418	0	0	2.505	2.507	0.933	0	0	1.709	0	42.268	67.079	67.837	82.186
302251	NA	65.587	73.795	64.925	88.684	89.503	89.373	95.333	87.556	52.663	28.561	15.905	31.355	32.102	50.051	49.642	25	25	40	50	40	20	20	40	40	40	20	20	40	20	40	0	0	2.438	37.187	2.418	0	0	2.505	2.507	0.933	0	0	1.709	0	42.268	67.079	67.837	82.186
302252	NA	65.587	73.795	64.925	88.684	89.503	89.373	95.333	87.556	52.663	28.561	15.905	31.355	32.102	50.051	49.642	25	25	40	25	40	40	20	40	20	40	20	40	40	40	40	0	0	2.393	0	2.759	0	0	2.9	0	0.806	0	2.508	2.421	2.421	37.359	67.061	67.823	81.845
302253	NA	65.587	73.795	64.925	88.684	89.503	89.373	95.333	87.556	52.663	28.561	15.905	31.355	32.102	50.051	49.642	25	25	40	25	40	40	20	40	20	40	20	40	40	40	40	0	0	2.393	0	2.759	1.708	0	2.9	0	0.806	0	2.508	2.421	2.421	37.359	67.061	67.823	81.845
302254	NA	65.587	73.795	64.925	88.684	89.503	89.373	95.333	87.556	52.663	28.561	15.905	31.355	32.102	50.051	49.642	25	25	40	25	40	40	20	40	20	40	20	40	40	40	40	0	0	2.393	0	2.759	1.708	0	2.9	0	0.806	0	2.508	2.421	2.421	37.359	67.061	67.823	81.845
302268	NA	69.639	73.008	59.48	80.99	83.588	86.419	95.549	88.248	52.854	28.602	15.87	31.656	32.636	50.025	49.117	50	50	20	50	40	20	20	40	20	40	20	20	40	40	40	38.839	1.709	0	44.596	0	0	0	2.505	0	0.806	0	0	2.423	2.423	37.652	71.742	79.708	80.002
302269	NA	62.263	73.166	65.241	90.723	90.962	89.921	95.38	88.199	52.809	28.358	14.744	29.235	30.857	49.888	49.842	50	50	20	25	20	20	40	40	20	40	40	20	40	40	40	44.771	0	0	0	0	0	1.708	2.9	0	0.806	2.508	0	2.423	2.423	37.652	77.11	68.788	80.518
302270	NA	64.563	73.173	64.589	89.948	90.677	89.965	94.069	83.273	51.672	28.527	15.8	30.968	31.656	49.575	48.795	50	50	20	50	40	40	40	20	40	20	40	20	20	40	20	39.275	2.903	0	26.26	2.458	2.505	2.42	0	2.762	0	0	0	0	2.396	0	72.141	77.011	80.058
302271	NA	62.815	73.096	63.8	88.186	88.878	89.026	96.006	88.916	52.882	28.496	15.868	31.581	32.348	50.051	49.56	50	50	20	50	40	40	20	40	20	20	20	40	40	40	20	40.654	2.46	0	37.215	2.9	0	0	2.505	0	0	0	0	0	1.71	0	73.395	72.099	80.098
302272	NA	64.561	73.172	64.59	89.948	90.677	89.964	94.065	83.19	51.478	28.363	15.788	31.233	31.889	49.778	49.309	50	50	20	50	40	40	40	20	40	20	40	20	20	20	40	39.275	2.903	0	26.26	2.458	2.505	2.42	0	2.762	0	0	0	0	0	0	72.141	77.011	80.058
302273	NA	62.817	73.096	63.8	88.185	88.878	89.026	96.006	88.917	52.882	28.496	15.868	31.581	32.348	50.052	49.56	50	50	20	50	40	40	20	20	40	40	40	20	20	20	20	40.654	2.46	0	37.215	2.9	0	0	0	2.508	0	0	0	0	0	0	73.395	72.099	80.098
302274	NA	65.587	73.795	64.925	88.684	89.503	89.373	95.333	87.556	52.663	28.561	15.905	31.355	32.102	50.051	49.642	50	50	40	25	20	20	20	20	20	40	40	20	20	40	40	39.882	0	0	0	0	0	0	0	0	0.779	2.423	0	0	2.508	38.381	72.693	68.269	79.754
302275	NA	65.587	73.795	64.925	88.684	89.503	89.373	95.333	87.556	52.663	28.561	15.905	31.355	32.102	50.051	49.642	25	25	40	25	40	40	20	20	20	40	20	40	20	40	40	0	0	0	0	2.458	0	0	0	0	0.779	0	2.423	0	2.508	38.381	66.935	67.727	80.683
302276	NA	65.587	73.795	64.925	88.684	89.503	89.373	95.333	87.556	52.663	28.561	15.905	31.355	32.102	50.051	49.642	25	25	40	25	40	40	20	20	20	40	20	40	20	40	40	0	0	0	0	2.458	0	0	0	0	0.779	0	2.423	0	2.508	38.381	66.935	67.727	80.683
302277	NA	65.587	73.795	64.925	88.684	89.503	89.373	95.333	87.556	52.663	28.561	15.905	31.355	32.102	50.051	49.642	25	25	40	25	40	40	20	20	20	40	20	40	20	40	40	0	0	0	0	2.458	0	0	0	0	0.779	0	2.423	0	2.508	38.381	66.935	67.727	80.683
302278	NA	65.587	73.795	64.925	88.684	89.503	89.373	95.333	87.556	52.663	28.561	15.905	31.355	32.102	50.051	49.642	25	25	40	25	40	40	20	20	20	40	20	40	20	40	40	0	0	0	0	2.458	0	0	0	0	0.779	0	2.423	0	2.508	38.381	66.935	67.727	80.683
302279	NA	65.587	73.795	64.925	88.684	89.503	89.373	95.333	87.556	52.663	28.561	15.905	31.355	32.102	50.051	49.642	25	25	40	25	40	40	20	20	20	40	20	40	20	40	40	0	0	0	0	2.458	0	0	0	0	0.779	0	2.423	0	2.508	38.381	66.935	67.727	80.683
302280	NA	65.587	73.795	64.925	88.684	89.503	89.373	95.333	87.556	52.663	28.561	15.905	31.355	32.102	50.051	49.642	25	25	40	25	40	40	20	20	20	40	20	40	20	40	40	0	0	0	0	2.458	0	0	0	0	0.779	0	2.423	0	2.508	38.381	66.935	67.727	80.683
302281	NA	65.587	73.795	64.925	88.684	89.503	89.373	95.333	87.556	52.663	28.561	15.905	31.355	32.102	50.051	49.642	25	25	40	25	40	40	20	40	20	40	20	40	40	40	40	0	0	2.393	0	2.759	1.708	0	2.9	0	0.806	0	2.508	2.423	2.423	37.652	67.061	67.823	81.845
302282	NA	65.587	73.795	64.925	88.684	89.503	89.373	95.333	87.556	52.663	28.561	15.905	31.355	32.102	50.051	49.642	25	25	40	25	40	40	20	40	20	40	20	40	40	40	40	0	0	2.393	0	2.759	1.708	0	2.9	0	0.806	0	2.508	2.423	2.423	37.652	67.061	67.823	81.845
302283	NA	65.587	73.795	64.925	88.684	89.503	89.373	95.333	87.556	52.663	28.561	15.905	31.355	32.102	50.051	49.642	25	25	40	25	40	40	20	40	20	40	20	40	40	40	40	0	0	2.393	0	2.759	1.708	0	2.9	0	0.806	0	2.508	2.423	2.423	37.652	67.061	67.823	81.845
305295	NA	64.676	73.183	64.77	90.338	91.068	90.283	94.129	83.297	51.679	28.544	16.02	31.721	32.441	49.912	49.013	50	50	20	50	40	40	40	20	40	20	20	60	40	20	20	40.449	2.903	0	26.26	2.868	2.511	2.493	0	2.762	0	0	2.251	2.396	0	0	73.208	77.016	80.088
305296	NA	64.304	73.176	64.779	90.321	91.037	90.735	96.194	88.156	51.95	28.077	15.759	31.704	32.486	50.102	49.579	50	50	20	50	40	60	40	20	40	20	20	40	40	20	20	40.745	2.871	0	44.602	2.493	2.249	2.511	0	1.709	0	0	2.762	2.396	0	0	73.478	76.658	80.099
305297	NA	64.676	73.183	64.77	90.337	91.068	90.283	94.126	83.214	51.483	28.38	16.009	31.986	32.673	50.115	49.528	50	50	20	50	40	40	40	20	40	20	20	60	40	20	40	40.449	2.903	0	26.26	2.868	2.511	2.493	0	2.762	0	0	2.251	2.396	0	0	73.208	77.016	80.088
305298	NA	64.302	73.176	64.779	90.322	91.037	90.734	96.194	88.156	51.95	28.077	15.759	31.704	32.487	50.102	49.579	50	50	20	50	40	60	40	20	40	20	20	40	40	20	20	40.745	2.871	0	44.602	2.493	2.249	2.511	0	1.709	0	0	2.762	2.396	0	0	73.478	76.658	80.099
305299	NA	69.637	73.008	59.48	80.99	83.589	86.421	95.552	88.264	52.869	28.611	15.88	31.662	32.66	50.171	49.404	50	50	20	50	40	20	20	40	20	40	20	20	40	40	40	38.839	1.709	0	44.602	0	0	0	2.511	0	0.808	0	0	2.495	2.495	43.941	71.742	79.708	80.002
305300	NA	62.261	73.165	65.241	90.722	90.962	89.921	95.381	88.199	52.809	28.358	14.744	29.235	30.857	49.888	49.842	50	50	20	25	20	20	40	40	20	40	40	20	40	40	40	44.771	0	0	0	0	0	1.708	2.901	0	0.808	2.513	0	2.495	2.495	43.941	77.11	68.788	80.518
305301	NA	65.587	73.795	64.925	88.684	89.503	89.373	95.333	87.556	52.663	28.561	15.905	31.355	32.102	50.051	49.642	25	25	40	25	40	40	20	40	20	40	20	40	40	40	40	0	0	2.393	0	2.759	1.708	0	2.901	0	0.808	0	2.513	2.495	2.495	43.941	67.061	67.823	81.845
305302	NA	65.587	73.795	64.925	88.684	89.503	89.373	95.333	87.556	52.663	28.561	15.905	31.355	32.102	50.051	49.642	25	25	40	25	40	40	20	40	20	40	20	40	40	40	40	0	0	2.393	0	2.759	0	0	2.901	0	0.808	0	2.513	2.495	2.495	43.941	67.061	67.823	81.845
305303	NA	65.587	73.795	64.925	88.684	89.503	89.373	95.333	87.556	52.663	28.561	15.905	31.355	32.102	50.051	49.642	25	25	40	25	40	40	20	40	20	40	20	40	40	40	40	0	0	2.393	0	2.759	1.708	0	2.901	0	0.808	0	2.513	2.495	2.495	43.941	67.061	67.823	81.845
308369	NA	64.882	73.193	64.869	90.544	91.204	89.854	93.34	82.572	51.62	28.543	16.035	31.775	32.504	49.981	49.122	50	50	40	50	40	40	20	40	20	40	20	20	20	60	40	41.08	2.905	1.708	44.422	2.521	0	0	2.531	0	0.888	0	0	0	2.254	36.667	73.782	77.036	87.449
308370	NA	65.587	73.795	64.925	88.684	89.503	89.373	95.333	87.556	52.663	28.561	15.905	31.355	32.102	50.051	49.642	25	25	40	50	40	20	60	40	40	40	20	40	20	40	40	0	0	2.531	38.762	2.889	0	2.251	2.531	2.905	0.811	0	1.71	0	0	42.268	67.082	67.838	82.886
308371	NA	65.587	73.795	64.925	88.684	89.503	89.373	95.333	87.556	52.663	28.561	15.905	31.355	32.102	50.051	49.642	25	25	40	50	40	20	60	40	40	40	20	40	20	40	40	0	0	2.531	38.762	2.889	0	2.251	2.531	2.905	0.811	0	1.71	0	0	42.268	67.082	67.838	82.886
308372	NA	65.587	73.795	64.925	88.684	89.503	89.373	95.333	87.556	52.663	28.561	15.905	31.355	32.102	50.051	49.642	25	25	40	50	40	20	60	40	40	40	20	40	20	40	40	0	0	2.531	38.762	2.889	0	2.251	2.531	2.905	0.811	0	1.71	0	0	42.268	67.082	67.838	82.886
308373	NA	64.882	73.193	64.869	90.544	91.204	89.854	93.337	82.488	51.424	28.379	16.024	32.041	32.737	50.184	49.637	50	50	40	50	40	40	20	40	20	20	40	20	20	60	40	41.08	2.905	1.708	44.422	2.521	0	0	2.531	0	0	2.762	0	0	2.254	0	73.782	77.036	87.449
308374	NA	69.637	73.008	59.48	80.991	83.593	86.431	95.56	88.295	52.896	28.628	15.9	31.673	32.676	50.249	49.558	50	50	20	50	40	20	20	40	20	40	20	20	40	40	40	38.839	1.71	0	44.631	0	0	0	2.521	0	0.811	0	0	2.534	2.534	44.261	71.742	79.709	80.002
308375	NA	65.587	73.795	64.925	88.684	89.503	89.373	95.333	87.556	52.663	28.561	15.905	31.355	32.102	50.051	49.642	25	25	40	50	40	20	60	40	40	40	40	20	40	20	20	0	0	2.531	38.762	2.889	0	2.251	2.531	2.905	0.811	1.71	0	0	0	0	67.082	67.838	82.886
308376	NA	65.587	73.795	64.925	88.684	89.503	89.373	95.333	87.556	52.663	28.561	15.905	31.355	32.102	50.051	49.642	25	25	40	50	40	20	60	40	40	40	40	20	40	20	20	0	0	2.531	38.762	2.889	0	2.251	2.531	2.905	0.811	1.71	0	0	0	0	67.082	67.838	82.886
308377	NA	65.587	73.795	64.925	88.684	89.503	89.373	95.333	87.556	52.663	28.561	15.905	31.355	32.102	50.051	49.642	25	25	40	50	40	20	60	40	40	40	40	20	40	20	20	0	0	2.531	38.762	2.889	0	2.251	2.531	2.905	0.811	1.71	0	0	0	0	67.082	67.838	82.886
308378	NA	62.261	73.165	65.241	90.722	90.962	89.921	95.381	88.199	52.809	28.358	14.744	29.235	30.857	49.888	49.842	50	50	20	25	20	20	40	40	20	40	40	20	40	40	40	44.771	0	0	0	0	0	1.708	2.902	0	0.811	2.523	0	2.534	2.534	44.261	77.11	68.788	80.518
308379	NA	65.587	73.795	64.925	88.684	89.503	89.373	95.333	87.556	52.663	28.561	15.905	31.355	32.102	50.051	49.642	25	25	40	25	40	40	20	40	20	40	20	40	40	40	40	0	0	2.393	0	2.759	1.708	0	2.902	0	0.811	0	2.523	2.534	2.534	44.261	67.061	67.823	81.845
308380	NA	65.587	73.795	64.925	88.684	89.503	89.373	95.333	87.556	52.663	28.561	15.905	31.355	32.102	50.051	49.642	25	25	40	25	40	40	20	40	20	40	20	40	40	40	40	0	0	2.393	0	2.759	0	0	2.902	0	0.811	0	2.523	2.534	2.534	44.261	67.061	67.823	81.845
308381	NA	65.587	73.795	64.925	88.684	89.503	89.373	95.333	87.556	52.663	28.561	15.905	31.355	32.102	50.051	49.642	25	25	40	25	40	40	20	40	20	40	20	40	40	40	40	0	0	2.393	0	2.759	1.708	0	2.902	0	0.811	0	2.523	2.534	2.534	44.261	67.061	67.823	81.845
311439	NA	64.541	73.171	64.561	89.89	90.622	89.924	94.063	83.27	51.67	28.525	15.778	30.897	31.588	49.588	48.878	50	50	20	50	40	40	40	20	40	20	20	40	40	20	20	39.101	2.904	0	26.261	2.41	2.514	2.446	0	2.762	0	0	2.396	0	0	0	71.981	77.021	80.053
311440	NA	62.594	73.085	63.683	87.938	88.699	89.404	96.767	89.62	52.939	28.499	15.883	31.631	32.401	50.08	49.574	50	50	20	25	40	40	40	40	40	20	20	20	40	20	20	40.64	2.413	0	0	2.446	2.901	2.514	1.708	0	0	0	0	2.762	0	0	73.382	71.57	80.098
311441	NA	62.613	73.079	63.539	87.618	88.304	88.55	95.908	88.881	52.879	28.485	15.712	31.049	31.856	50.39	50.622	50	50	20	50	40	40	20	40	20	20	20	20	40	20	40	39.701	2.412	0	38.507	2.514	0	0	2.901	0	0	0	0	1.709	0	42.268	72.528	71.559	80.053
311442	NA	64.746	73.18	64.66	90.089	90.745	89.492	93.286	82.483	51.422	28.36	15.762	31.144	31.796	49.736	49.289	50	50	40	50	40	40	20	40	20	20	40	20	20	20	20	39.701	2.904	1.708	37.065	2.504	0	0	2.409	0	0	2.762	0	0	0	0	72.528	77.021	87.448
311443	NA	69.637	73.008	59.484	80.994	83.591	86.422	95.551	88.247	52.855	28.609	15.885	31.664	32.637	50.012	49.12	50	50	20	50	40	20	20	40	20	40	20	20	40	40	40	38.839	1.709	0	44.609	0	0	0	2.504	0	0.809	0	0	2.412	2.449	36.93	71.742	79.708	80.002
311444	NA	65.587	73.795	64.925	88.684	89.503	89.373	95.333	87.556	52.663	28.561	15.905	31.355	32.102	50.051	49.642	25	25	40	50	40	20	20	40	40	40	20	40	20	20	40	0	0	2.446	38.66	2.41	0	0	2.409	2.904	0.806	0	1.71	0	0	42.268	67.079	67.837	82.246
311445	NA	65.587	73.795	64.925	88.684	89.503	89.373	95.333	87.556	52.663	28.561	15.905	31.355	32.102	50.051	49.642	25	25	40	50	40	20	20	40	40	40	20	40	20	20	40	0	0	2.446	38.66	2.41	0	0	2.409	2.904	0.806	0	1.71	0	0	42.268	67.079	67.837	82.246
311446	NA	65.587	73.795	64.925	88.684	89.503	89.373	95.333	87.556	52.663	28.561	15.905	31.355	32.102	50.051	49.642	25	25	40	50	40	20	20	40	40	40	20	40	20	20	40	0	0	2.446	38.66	2.41	0	0	2.409	2.904	0.806	0	1.71	0	0	42.268	67.079	67.837	82.246
311447	NA	62.258	73.165	65.24	90.722	90.962	89.921	95.381	88.199	52.809	28.358	14.744	29.235	30.857	49.887	49.842	50	50	20	25	20	20	40	40	20	40	40	20	40	40	40	44.771	0	0	0	0	0	1.708	2.901	0	0.806	2.517	0	2.412	2.449	36.93	77.11	68.788	80.518
311448	NA	65.587	73.795	64.925	88.684	89.503	89.373	95.333	87.556	52.663	28.561	15.905	31.355	32.102	50.051	49.642	25	25	40	25	40	40	20	40	20	40	20	40	40	40	40	0	0	2.393	0	2.759	0	0	2.901	0	0.806	0	2.517	2.412	2.449	36.93	67.061	67.823	81.845
311449	NA	65.587	73.795	64.925	88.684	89.503	89.373	95.333	87.556	52.663	28.561	15.905	31.355	32.102	50.051	49.642	25	25	40	25	40	40	20	40	20	40	20	40	40	40	40	0	0	2.393	0	2.759	1.708	0	2.901	0	0.806	0	2.517	2.412	2.449	36.93	67.061	67.823	81.845
311450	NA	65.587	73.795	64.925	88.684	89.503	89.373	95.333	87.556	52.663	28.561	15.905	31.355	32.102	50.051	49.642	25	25	40	25	40	40	20	40	20	40	20	40	40	40	40	0	0	2.393	0	2.759	1.708	0	2.901	0	0.806	0	2.517	2.412	2.449	36.93	67.061	67.823	81.845
311463	NA	64.763	73.181	64.677	90.132	90.794	89.54	93.303	82.568	51.613	28.523	15.774	30.881	31.564	49.533	48.775	50	50	40	50	40	40	20	40	20	40	20	40	20	20	20	39.856	2.904	1.708	37.078	2.504	0	0	2.409	0	0.888	0	0	0	0	0	72.669	77.021	87.448
311464	NA	62.631	73.081	63.562	87.669	88.355	88.592	95.914	88.88	52.878	28.485	15.713	31.05	31.857	50.391	50.623	50	50	20	50	40	40	20	40	20	40	20	20	20	20	40	39.101	2.458	0	38.674	2.504	0	0	2.901	0	0	0	0	0	0	26.165	71.981	72.081	80.053
311465	NA	65.587	73.795	64.925	88.684	89.503	89.373	95.333	87.556	52.663	28.561	15.905	31.355	32.102	50.051	49.642	25	50	40	25	20	20	40	40	20	20	40	40	40	20	20	0	2.458	0	0	0	0	2.515	2.411	0	0	2.412	2.904	2.507	0	0	67.192	72.081	79.689
311466	NA	65.587	73.795	64.925	88.684	89.503	89.373	95.333	87.556	52.663	28.561	15.905	31.355	32.102	50.051	49.642	25	50	40	25	20	20	40	40	20	20	40	40	40	20	20	0	2.458	0	0	0	0	2.515	2.411	0	0	2.412	2.904	2.507	0	0	67.192	72.081	79.689
311467	NA	64.544	73.171	64.569	89.9	90.624	89.915	94.051	83.187	51.48	28.362	15.768	31.165	31.826	49.805	49.42	50	50	20	50	40	40	40	20	40	20	20	40	40	20	20	39.101	2.904	0	26.261	2.411	2.515	2.456	0	2.762	0	0	0	2.396	0	0	71.981	77.021	80.053
311468	NA	62.594	73.085	63.684	87.942	88.704	89.409	96.767	89.62	52.939	28.5	15.888	31.65	32.42	50.086	49.577	50	50	20	25	40	40	40	40	40	20	20	20	20	40	20	40.64	2.414	0	0	2.456	2.901	2.515	1.708	0	0	0	0	0	2.762	0	73.382	71.58	80.056
311469	NA	65.587	73.795	64.925	88.684	89.503	89.373	95.333	87.556	52.663	28.561	15.905	31.355	32.102	50.051	49.642	25	25	40	25	20	40	40	40	20	20	40	40	40	20	40	0	0	0	0	0	2.456	2.515	2.411	0	0	2.412	2.904	2.507	0	0	66.926	67.72	80.459
311470	NA	65.587	73.795	64.925	88.684	89.503	89.373	95.333	87.556	52.663	28.561	15.905	31.355	32.102	50.051	49.642	25	25	40	25	20	40	40	40	20	20	40	40	40	20	40	0	0	0	0	0	2.456	2.515	2.411	0	0	2.412	2.904	2.507	0	26.165	66.926	67.72	80.459
311471	NA	65.587	73.795	64.925	88.684	89.503	89.373	95.333	87.556	52.663	28.561	15.905	31.355	32.102	50.051	49.642	25	25	40	25	20	40	40	40	20	20	40	40	40	20	40	0	0	0	0	0	2.456	2.515	2.411	0	0	2.412	2.904	2.507	0	26.165	66.926	67.72	80.459
311472	NA	69.637	73.008	59.484	80.994	83.591	86.422	95.554	88.277	52.878	28.61	15.871	31.655	32.647	50.091	49.204	50	50	20	50	40	20	20	40	20	40	20	20	40	40	40	38.839	1.709	0	44.61	0	0	0	2.515	0	0.806	0	0	2.458	2.412	36.944	71.742	79.708	80.002
311473	NA	62.258	73.165	65.24	90.722	90.962	89.921	95.381	88.199	52.809	28.358	14.744	29.235	30.857	49.887	49.842	50	50	20	25	20	20	40	40	20	40	40	20	40	40	40	44.771	0	0	0	0	0	1.708	2.901	0	0.81	2.507	0	2.458	2.412	36.944	77.11	68.788	80.518
311474	NA	65.587	73.795	64.925	88.684	89.503	89.373	95.333	87.556	52.663	28.561	15.905	31.355	32.102	50.051	49.642	25	25	40	25	40	40	20	40	20	40	20	40	40	40	40	0	0	2.393	0	2.759	1.708	0	2.901	0	0.81	0	2.507	2.458	2.412	36.944	67.061	67.823	81.845
311475	NA	65.587	73.795	64.925	88.684	89.503	89.373	95.333	87.556	52.663	28.561	15.905	31.355	32.102	50.051	49.642	25	25	40	25	40	40	20	40	20	40	20	40	40	40	40	0	0	2.393	0	2.759	1.708	0	2.901	0	0.81	0	2.507	2.458	2.412	36.944	67.061	67.823	81.845
311476	NA	65.587	73.795	64.925	88.684	89.503	89.373	95.333	87.556	52.663	28.561	15.905	31.355	32.102	50.051	49.642	25	25	40	25	40	40	20	40	20	40	20	40	40	40	40	0	0	2.393	0	2.759	1.708	0	2.901	0	0.81	0	2.507	2.458	2.412	36.944	67.061	67.823	81.845
314513	NA	66.839	73.289	65.973	92.968	93.668	91.8	93.415	80.385	49.298	27.607	15.772	31.91	32.713	50.067	49.339	50	50	40	50	40	40	40	20	40	20	40	40	20	20	40	48.801	2.913	1.708	38.648	2.999	1.719	2.521	0	2.762	0	1.72	0	0	0	36.667	80.706	77.118	87.451
314514	NA	64.73	73.19	64.872	90.548	91.267	90.42	94.118	83.221	51.508	28.393	16.127	32.403	33.192	50.894	50.905	50	50	20	50	40	40	40	20	40	20	40	40	40	40	20	40.903	2.913	0	26.266	2.999	2.618	3.007	0	2.762	0	1.72	1.721	2.396	0	0	73.621	77.118	80.101
314515	NA	64.875	73.202	65.072	90.969	91.701	91.262	96.14	86.723	50.544	27.578	15.865	32.606	33.499	50.587	50.127	50	50	20	50	40	40	40	40	40	40	20	20	20	40	20	40.788	3.001	0	44.745	3.007	1.718	2.618	1.719	0	0.55	0	0	0	2.762	0	73.517	78.089	80.099
314516	NA	81.471	80.275	68.753	75.971	78.569	82.838	94.653	88.17	52.989	29.018	17.116	32.218	32.34	50.142	49.834	25	50	40	50	40	40	40	20	20	40	40	20	40	20	40	0	1.72	1.718	46.241	2.999	2.618	2.521	0	0	0.809	2.913	0	1.71	0	42.268	69.124	79.828	87.526
314517	NA	81.464	80.275	68.756	75.973	78.57	82.87	95.011	90.711	54.493	28.908	15.905	31.427	32.192	50.105	49.686	25	50	40	50	40	40	40	20	20	40	40	20	40	20	40	0	1.72	1.718	46.241	2.999	2.618	2.521	0	0	0.809	2.913	0	1.71	0	42.268	69.124	79.828	87.526
314518	NA	69.641	73.008	59.484	80.998	83.607	86.472	95.61	88.569	53.123	28.7	15.911	31.675	32.809	51.074	50.806	50	50	20	50	40	20	20	40	20	40	20	20	40	40	40	38.839	1.71	0	44.745	0	0	0	2.618	0	0.809	0	0	3.01	2.523	45.941	71.742	79.712	80.002
314519	NA	62.258	73.165	65.24	90.722	90.962	89.921	95.381	88.199	52.809	28.358	14.744	29.235	30.857	49.888	49.842	50	50	20	25	20	20	40	40	20	40	40	20	40	40	40	44.772	0	0	0	0	0	1.708	2.91	0	0.842	2.516	0	3.01	2.523	45.941	77.11	68.788	80.518
314520	NA	65.587	73.795	64.925	88.684	89.503	89.373	95.333	87.556	52.663	28.561	15.905	31.355	32.102	50.051	49.642	25	25	40	25	40	40	20	40	20	40	20	40	40	40	40	0	0	2.393	0	2.759	0	0	2.91	0	0.842	0	2.516	3.01	2.523	45.941	67.061	67.823	81.845
314521	NA	65.587	73.795	64.925	88.684	89.503	89.373	95.333	87.556	52.663	28.561	15.905	31.355	32.102	50.051	49.642	25	25	40	25	40	40	20	40	20	40	20	40	40	40	40	0	0	2.393	0	2.759	1.708	0	2.91	0	0.842	0	2.516	3.01	2.523	45.941	67.061	67.823	81.845
314522	NA	65.587	73.795	64.925	88.684	89.503	89.373	95.333	87.556	52.663	28.561	15.905	31.355	32.102	50.051	49.642	25	25	40	25	40	40	20	40	20	40	20	40	40	40	40	0	0	2.393	0	2.759	1.708	0	2.91	0	0.842	0	2.516	3.01	2.523	45.941	67.061	67.823	81.845
314536	NA	66.281	73.266	65.737	92.429	93.099	91.342	93.483	81.804	50.696	28.116	15.774	31.384	32.174	50.316	50.088	50	50	40	50	40	60	40	20	40	20	20	40	40	20	20	46.829	2.919	1.708	39.795	2.608	2.25	2.893	0	2.762	0	0	2.396	1.573	0	0	78.951	77.187	87.453
314537	NA	66.245	73.263	65.687	92.316	92.979	91.188	93.245	81.166	50.373	27.929	15.652	31.366	32.191	50.499	50.665	50	50	20	25	40	40	40	40	60	40	20	20	20	40	20	46.829	2.895	0	0	1.571	2.59	2.608	0	2.252	0.939	0	0	0	1.71	0	78.951	76.928	79.9
314538	NA	66.657	73.273	65.717	92.418	93.098	90.806	91.185	76.236	49.914	28.232	15.893	31.63	32.367	50.496	50.583	50	50	40	50	40	40	40	20	40	20	20	40	20	20	40	46.943	2.919	1.708	24.162	2.588	2.59	2.886	0	2.762	0	0	0	0	0	36.667	79.052	77.187	87.453
314539	NA	69.642	73.009	59.486	81.005	83.621	86.505	95.617	88.502	53.086	28.754	16.065	31.767	32.812	50.939	50.916	50	50	20	50	40	20	20	40	20	40	20	20	40	40	40	38.839	1.71	0	44.842	0	0	0	2.59	0	0.84	0	0	2.888	2.896	39.651	71.742	79.715	80.002
314540	NA	62.263	73.166	65.241	90.722	90.962	89.921	95.381	88.199	52.809	28.358	14.744	29.236	30.858	49.888	49.843	50	50	20	25	20	20	40	40	20	40	40	20	40	40	40	44.772	0	0	0	0	0	1.708	2.916	0	0.834	2.611	0	2.888	2.896	39.651	77.111	68.788	80.518
314541	NA	65.587	73.795	64.925	88.684	89.503	89.373	95.333	87.556	52.663	28.561	15.905	31.355	32.102	50.051	49.642	25	25	40	25	40	40	40	40	20	40	40	60	20	40	20	0	0	1.571	0	2.893	2.588	2.608	2.886	0	0.939	2.592	2.252	0	1.71	0	67.935	68.486	86.426
314542	NA	65.587	73.795	64.925	88.684	89.503	89.373	95.333	87.556	52.663	28.561	15.905	31.355	32.102	50.051	49.642	25	25	40	25	40	40	40	40	20	40	40	60	20	40	20	0	0	1.571	0	2.893	2.588	2.608	2.886	0	0.939	2.592	2.252	0	1.71	0	67.935	68.486	86.426
314543	NA	65.587	73.795	64.925	88.684	89.503	89.373	95.333	87.556	52.663	28.561	15.905	31.355	32.102	50.051	49.642	25	25	40	25	40	40	40	40	20	40	40	60	20	40	20	0	0	1.571	0	2.893	2.588	2.608	2.886	0	0.939	2.592	2.252	0	1.71	0	67.935	68.486	86.426
314544	NA	65.587	73.795	64.925	88.684	89.503	89.373	95.333	87.556	52.663	28.561	15.905	31.355	32.102	50.051	49.642	25	25	40	25	40	40	20	40	20	40	20	40	40	40	40	0	0	2.393	0	2.759	0	0	2.916	0	0.834	0	2.611	2.888	2.896	39.651	67.061	67.823	81.845
314545	NA	65.587	73.795	64.925	88.684	89.503	89.373	95.333	87.556	52.663	28.561	15.905	31.355	32.102	50.051	49.642	25	25	40	25	40	40	20	40	20	40	20	40	40	40	40	0	0	2.393	0	2.759	1.708	0	2.916	0	0.834	0	2.611	2.888	2.896	39.651	67.061	67.823	81.845
314546	NA	65.587	73.795	64.925	88.684	89.503	89.373	95.333	87.556	52.663	28.561	15.905	31.355	32.102	50.051	49.642	25	25	40	25	40	40	20	40	20	40	20	40	40	40	40	0	0	2.393	0	2.759	1.708	0	2.916	0	0.834	0	2.611	2.888	2.896	39.651	67.061	67.823	81.845
323733	59.375	64.152	73.154	64.454	89.835	90.847	90.901	96.335	88.786	52.559	28.319	16.067	32.374	32.721	49.613	49.238	50	50	20	50	60	40	40	40	40	40	40	60	40	20	40	41.113	2.841	0	49.291	2.635	2.429	2.429	4.181	4.233	0.865	2.842	2.638	2.489	0	38.794	73.811	76.327	80.103
323734	59.375	65.138	73.208	65.188	91.49	92.487	92.062	96.325	87.984	52.351	28.452	15.967	31.678	32.138	49.883	49.635	50	50	20	50	60	40	40	40	40	40	40	60	40	20	40	40.329	3.209	0	43.639	2.635	4.181	4.229	2.689	2.431	0.782	2.842	2.638	2.489	0	38.794	73.1	80.344	80.084
323735	59.375	64.169	73.144	64.247	89.438	90.623	91.147	96.511	88.867	52.643	28.287	15.876	32.044	32.526	49.613	49.172	50	50	20	50	60	40	40	40	40	20	20	40	20	60	40	41.091	2.842	0	46.379	2.635	2.429	1.602	2.429	0	0	0	2.841	0	2.638	38.074	73.791	76.338	80.108
323736	59.375	65.109	73.169	64.489	90.247	91.512	91.548	96.025	85.485	50.246	27.73	15.741	31.666	32.199	49.884	49.755	50	50	20	50	40	60	40	40	20	20	20	40	40	60	20	40.345	3.019	0	43.655	1.602	2.635	2.429	0	0	0	0	2.431	2.841	2.638	0	73.114	78.282	80.085
323737	59.375	65.587	73.795	64.925	88.684	89.503	89.373	95.333	87.556	52.663	28.561	15.905	31.355	32.102	50.051	49.642	25	25	40	50	60	40	20	40	40	20	40	40	40	20	40	0	0	0	46.379	0	2.532	0	2.839	2.489	0	2.431	2.431	2.841	0	38.074	67.936	68.487	86.657
326848	65.625	65.432	73.196	64.454	89.263	89.67	89.186	95.722	88.568	52.729	28.586	16.267	32.076	32.158	48.159	48.23	50	50	40	25	20	20	20	20	20	40	40	20	40	40	20	41.667	0	0	0	0	0	0	0	0	0.806	0	0	2.897	0	0	74.313	68.726	79.763
326849	65.625	64.563	73.202	65.131	90.885	91.357	90.393	95.553	87.546	51.89	28.129	15.842	31.791	32.496	50.064	49.473	50	50	40	50	40	20	20	60	40	40	20	20	40	40	40	46.729	2.57	2.894	38.911	0	0	0	2.25	2.523	0	0	0	1.614	0	0	78.862	73.329	85.59
326850	65.625	63.936	75.739	68.677	89.308	89.223	89.152	95.959	89.385	53.049	28.507	15.795	31.27	31.701	48.049	47.244	25	50	40	25	20	20	40	40	40	20	20	20	40	40	40	0	0	0	0	0	0	0	0	2.57	0	0	0	1.614	2.897	0	67.057	69.853	79.972
326851	65.625	63.941	75.725	68.06	86.834	84.667	82.503	93.975	89.199	53.707	29.041	16.38	31.665	32.24	50.131	49.728	25	50	40	25	20	20	40	40	40	20	20	20	40	40	40	0	0	0	0	0	0	0	0	2.57	0	0	0	1.614	2.897	0	67.057	69.853	79.972
326852	65.625	65.587	73.795	64.925	88.684	89.503	89.373	95.333	87.556	52.663	28.561	15.905	31.355	32.102	50.051	49.642	25	25	40	25	40	40	20	20	40	20	40	40	20	20	40	0	0	0	0	2.568	0	0	0	2.508	0	2.897	0	0	0	44.116	66.935	67.728	80.82
326853	65.625	65.587	73.795	64.925	88.684	89.503	89.373	95.333	87.556	52.663	28.561	15.905	31.355	32.102	50.051	49.642	25	25	40	25	40	40	20	20	40	20	40	40	20	20	40	0	0	0	0	2.568	0	0	0	2.508	0	2.897	0	0	0	44.116	66.935	67.728	80.82
326854	65.625	65.587	73.795	64.925	88.684	89.503	89.373	95.333	87.556	52.663	28.561	15.905	31.355	32.102	50.051	49.642	25	25	40	25	40	40	20	20	40	20	40	40	20	20	40	0	0	0	0	2.568	0	0	0	2.508	0	2.897	0	0	0	44.116	66.935	67.728	80.82
326855	65.625	64.867	73.189	64.812	90.45	91.079	89.062	92.121	82.519	51.941	28.459	16.08	32.27	33.011	50.221	49.56	50	50	40	50	40	40	20	20	40	20	40	20	40	20	20	41.066	2.897	1.612	44.277	2.568	0	0	0	2.508	0	0	0	0	0	0	73.768	76.946	86.734
326856	65.625	63.687	75.759	68.526	89.147	89.22	89.795	96.823	89.621	51.831	27.208	14.771	31.156	32.216	50.606	50.623	25	50	40	25	20	20	20	40	20	40	20	40	40	20	40	0	0	0	0	0	0	0	0	0	0	0	0	1.614	0	39.337	67.04	69.57	80.062
326858	65.625	65.575	75.649	69.495	90.783	90.701	90.368	95.95	88.818	52.91	28.447	15.158	29.2	29.989	49.768	50.479	25	50	40	25	20	40	40	40	40	20	20	20	20	20	40	0	0	0	0	0	1.612	0	0	0	0	0	0	0	0	0	67.133	68.592	83.044
326860	65.625	65.587	73.795	64.925	88.684	89.503	89.373	95.333	87.556	52.663	28.561	15.905	31.355	32.102	50.051	49.642	25	25	40	25	40	40	40	20	20	40	20	20	20	20	20	0	0	0	0	1.612	0	0	0	0	0	0	0	0	0	0	67.012	67.785	83.044
326861	65.625	65.587	73.795	64.925	88.684	89.503	89.373	95.333	87.556	52.663	28.561	15.905	31.355	32.102	50.051	49.642	25	25	40	25	40	40	40	20	20	40	20	20	20	20	20	0	0	0	0	1.612	0	0	0	0	0	0	0	0	0	0	67.012	67.785	83.044
326862	65.625	65.587	73.795	64.925	88.684	89.503	89.373	95.333	87.556	52.663	28.561	15.905	31.355	32.102	50.051	49.642	25	25	40	25	40	40	40	20	20	40	20	20	20	20	20	0	0	0	0	1.612	0	0	0	0	0	0	0	0	0	0	67.012	67.785	83.044
326863	65.625	65.587	73.795	64.925	88.684	89.503	89.373	95.333	87.556	52.663	28.561	15.905	31.355	32.102	50.051	49.642	25	25	40	50	40	40	20	20	20	20	40	20	40	20	40	0	0	0	0	0	0	0	0	0	0	2.897	0	2.523	0	0	67.012	67.785	83.044
326864	65.625	65.587	73.795	64.925	88.684	89.503	89.373	95.333	87.556	52.663	28.561	15.905	31.355	32.102	50.051	49.642	25	25	40	50	40	40	20	20	20	20	40	20	40	20	40	0	0	0	24.787	0	0	0	0	0	0	2.897	0	2.523	0	0	67.012	67.785	83.044
326865	65.625	65.587	73.795	64.925	88.684	89.503	89.373	95.333	87.556	52.663	28.561	15.905	31.355	32.102	50.051	49.642	25	25	40	50	40	40	20	20	20	20	40	20	40	20	40	0	0	0	24.787	0	0	0	0	0	0	2.897	0	2.523	0	0	67.012	67.785	83.044
326866	65.625	65.587	73.795	64.925	88.684	89.503	89.373	95.333	87.556	52.663	28.561	15.905	31.355	32.102	50.051	49.642	25	25	40	50	40	20	60	40	40	20	40	20	40	20	40	0	0	2.531	38.751	2.879	0	2.25	2.505	2.897	0	2.57	0	1.614	0	0	67.082	67.838	82.88
326867	65.625	65.587	73.795	64.925	88.684	89.503	89.373	95.333	87.556	52.663	28.561	15.905	31.355	32.102	50.051	49.642	25	25	40	50	40	20	60	40	40	20	40	20	40	20	40	0	0	2.531	38.751	2.879	0	2.25	2.505	2.897	0	2.57	0	1.614	0	0	67.082	67.838	82.88
326868	65.625	65.587	73.795	64.925	88.684	89.503	89.373	95.333	87.556	52.663	28.561	15.905	31.355	32.102	50.051	49.642	25	25	40	50	40	20	60	40	40	20	40	20	40	20	40	0	0	2.531	38.751	2.879	0	2.25	2.505	2.897	0	2.57	0	1.614	0	0	67.082	67.838	82.88
333157	65.625	66.644	73.276	65.759	92.456	93.072	90.549	90.581	75.255	49.812	28.233	15.923	31.883	32.772	50.687	50.728	50	50	40	50	40	40	40	20	20	20	40	40	20	40	40	47.402	2.885	1.523	23.365	2.609	2.887	2.947	0	0	0	3.23	1.735	0	3.563	0	79.462	76.814	86.052
333159	65.625	66.673	73.279	65.82	92.587	93.205	90.738	90.937	76.11	50.007	28.249	15.923	31.88	32.767	50.659	50.663	50	50	40	50	40	40	20	40	40	20	40	20	20	40	40	47.818	2.885	1.733	23.365	2.608	2.887	0	0	2.924	0	1.607	0	0	3.23	0	79.832	76.814	87.633
333161	65.625	65.587	73.795	64.925	88.684	89.503	89.373	95.333	87.556	52.663	28.561	15.905	31.355	32.102	50.051	49.642	50	50	40	25	20	20	20	20	40	40	40	20	20	40	40	52.365	0	0	0	0	0	0	0	3.563	0	2.89	0	0	2.924	23.329	83.855	68.396	80.064
333162	65.625	81.898	73.067	57.472	81.287	86.264	89.162	96.273	89.01	52.891	28.529	16.229	32.78	34.05	51.803	51.41	50	50	40	25	20	40	40	40	40	20	20	40	40	40	20	26.048	1.735	0	0	0	2.947	0	1.417	0	0	0	2.612	0	1.409	0	81.213	79.983	84.747
333163	65.625	65.587	73.795	64.925	88.684	89.503	89.373	95.333	87.556	52.663	28.561	15.905	31.355	32.102	50.051	49.642	25	25	40	25	40	40	20	20	40	20	40	40	40	20	20	0	0	0	0	3.227	0	0	0	0	0	3.563	1.735	2.89	0	0	66.94	67.731	81.732
333164	65.625	65.587	73.795	64.925	88.684	89.503	89.373	95.333	87.556	52.663	28.561	15.905	31.355	32.102	50.051	49.642	25	25	40	25	40	40	20	20	40	20	40	40	40	20	20	0	0	0	0	3.227	0	0	0	0	0	3.563	1.735	2.89	0	0	66.94	67.731	81.732
333165	65.625	65.587	73.795	64.925	88.684	89.503	89.373	95.333	87.556	52.663	28.561	15.905	31.355	32.102	50.051	49.642	25	25	40	25	40	40	20	20	40	20	40	40	40	20	20	0	0	0	0	3.227	0	0	0	0	0	3.563	1.735	2.89	0	0	66.94	67.731	81.732
333166	65.625	65.587	73.795	64.925	88.684	89.503	89.373	95.333	87.556	52.663	28.561	15.905	31.355	32.102	50.051	49.642	25	50	40	25	20	20	20	40	40	40	20	20	20	40	40	0	0	0	0	0	0	0	3.227	0	1.146	0	0	0	2.89	23.329	67.052	71.209	79.604
333167	65.625	65.587	73.795	64.925	88.684	89.503	89.373	95.333	87.556	52.663	28.561	15.905	31.355	32.102	50.051	49.642	25	50	40	25	20	20	20	40	40	40	20	20	20	40	40	0	0	0	0	0	0	0	3.227	0	1.146	0	0	0	2.89	23.329	67.052	71.209	79.604
333168	65.625	77.285	73.568	66.347	94.257	95.711	95.811	97.715	87.088	51.846	28.441	16.251	32.188	32.612	50.325	50.32	50	50	40	25	20	20	40	40	40	40	20	20	40	20	40	22.998	0	0	0	0	0	1.733	1.605	1.409	0	0	0	0	0	45.145	78.361	78.064	84.201
333169	65.625	65.587	73.795	64.925	88.684	89.503	89.373	95.333	87.556	52.663	28.561	15.905	31.355	32.102	50.051	49.642	25	25	40	25	20	40	20	20	40	20	40	20	40	40	40	0	0	0	0	0	0	0	0	0	0	3.23	0	3.563	2.89	0	66.916	67.713	80.064
333170	65.625	65.587	73.795	64.925	88.684	89.503	89.373	95.333	87.556	52.663	28.561	15.905	31.355	32.102	50.051	49.642	25	25	40	25	20	40	20	20	40	20	40	20	40	40	40	0	0	0	0	0	0	0	0	0	0	3.23	0	3.563	2.89	23.329	66.916	67.713	80.064
333171	65.625	65.587	73.795	64.925	88.684	89.503	89.373	95.333	87.556	52.663	28.561	15.905	31.355	32.102	50.051	49.642	25	25	40	25	20	40	20	20	40	20	40	20	40	40	40	0	0	0	0	0	0	0	0	0	0	3.23	0	3.563	2.89	23.329	66.916	67.713	80.064
333173	65.625	75.686	73.51	65.935	93.276	94.594	94.566	97.663	89.801	52.95	28.507	16.081	32.856	34.483	50.101	47.324	50	50	40	25	20	20	40	40	40	40	20	20	40	40	20	22.837	0	0	0	0	0	1.407	1.417	0	0	0	0	1.607	1.735	0	78.206	74.791	84.747
333174	65.625	75.582	72.898	57.328	80.933	85.798	88.427	96.623	93.089	54.803	29.099	16.743	32.54	33.287	51.77	51.312	50	50	40	25	20	20	40	40	40	40	40	40	40	20	20	26.048	0	0	0	0	0	0	1.382	1.408	0	1.735	0	1.409	0	0	81.213	73.257	84.141
333175	65.625	75.508	73.501	65.826	92.99	94.197	93.735	96.38	86.301	52.055	28.751	16.905	32.857	32.907	50.275	50.106	50	50	40	25	20	20	40	40	40	40	20	20	20	40	20	22.83	0	0	0	0	0	1.605	1.407	0	0	0	0	0	0	0	78.2	74.838	84.201
333177	65.625	65.587	73.795	64.925	88.684	89.503	89.373	95.333	87.556	52.663	28.561	15.905	31.355	32.102	50.051	49.642	25	50	40	25	20	40	40	20	40	40	20	40	40	20	40	0	1.383	0	0	0	1.605	0	0	1.408	0	0	0	1.735	0	0	68.13	75.986	84.173
333178	65.625	65.587	73.795	64.925	88.684	89.503	89.373	95.333	87.556	52.663	28.561	15.905	31.355	32.102	50.051	49.642	25	50	40	25	20	40	40	20	40	40	20	40	40	20	40	0	1.383	0	0	0	1.605	0	0	1.408	0	0	0	1.735	0	0	68.13	75.986	84.173
1054817	59.375	64.962	73.212	65.295	91.582	92.402	91.639	96.976	93.36	54.62	28.712	15.413	28.855	27.409	47.144	48.896	50	50	40	50	40	40	40	20	20	40	40	20	29.963	30.387	31.614	45.97	2.835	2.462	37.864	3.159	3.159	2.409	0	0	0.932	2.899	0	0.907	0.909	14.226	78.183	76.268	82.367
1054818	59.375	63.685	73.14	64.349	89.476	90.288	90.336	96.833	91.456	53.773	28.598	15.561	29.965	29.693	48.985	50.236	50	50	20	50	40	40	40	20	20	40	40	40	29.963	30.387	31.614	39.089	2.835	0	37.864	2.525	3.159	2.833	0	0	0.932	3.162	2.899	0.907	0.909	14.226	71.97	76.268	80.053
1054820	59.375	62.576	73.084	63.677	87.958	88.758	89.505	96.781	89.58	52.933	28.509	16.03	32.187	33.037	50.325	49.627	50	50	20	25	40	40	40	40	40	20	40	40	29.963	30.387	31.614	39.961	2.465	0	0	2.833	2.833	2.525	3.159	3.162	0	2.899	2.899	0.907	0.909	14.226	72.765	72.154	80.075
1055657	59.375	65.587	73.795	64.925	88.684	89.503	89.373	95.333	87.556	52.663	28.561	15.905	31.355	32.102	50.051	49.642	25	25	40	25	20	40	20	20	40	20	40	20	20	40	31.614	0	0	0	0	0	0	0	0	0	0	3.051	0	0	3.532	14.226	66.916	67.713	80.048
1055660	59.375	65.587	73.795	64.925	88.684	89.503	89.373	95.333	87.556	52.663	28.561	15.905	31.355	32.102	50.051	49.642	25	50	40	25	20	20	20	40	40	20	20	20	40	20	31.614	0	0	0	0	0	0	0	3.048	0	0	0	0	3.532	0	14.226	67.052	70.906	79.604
1055661	59.375	65.587	73.795	64.925	88.684	89.503	89.373	95.333	87.556	52.663	28.561	15.905	31.355	32.102	50.051	49.642	25	50	40	25	20	20	20	40	40	20	20	20	40	20	31.614	0	0	0	0	0	0	0	3.048	0	0	0	0	3.532	0	14.226	67.052	70.906	79.604
1055662	59.375	65.587	73.795	64.925	88.684	89.503	89.373	95.333	87.556	52.663	28.561	15.905	31.355	32.102	50.051	49.642	50	50	40	25	20	20	20	20	20	40	40	20	20	20	31.614	49.47	0	0	0	0	0	0	0	0	1.136	0	0	0	0	14.226	81.299	68.373	80.048
1055663	59.375	65.587	73.795	64.925	88.684	89.503	89.373	95.333	87.556	52.663	28.561	15.905	31.355	32.102	50.051	49.642	25	25	40	25	40	40	20	20	20	40	20	40	20	20	31.614	0	0	0	0	3.048	0	0	0	0	0	0	3.532	0	0	14.226	66.939	67.73	81.528
1055666	59.375	65.587	73.795	64.925	88.684	89.503	89.373	95.333	87.556	52.663	28.561	15.905	31.355	32.102	50.051	49.642	50	50	20	50	40	20	20	20	20	20	40	20	20	20	31.614	57.266	0	0	0	0	0	0	0	0	0	0	0	0	0	14.226	97.567	70.906	79.631
1055674	59.375	65.587	73.795	64.925	88.684	89.503	89.373	95.333	87.556	52.663	28.561	15.905	31.355	32.102	50.051	49.642	25	25	40	25	20	40	20	40	20	40	40	20	20	40	20	0	0	0	0	0	0	0	3.049	0	1.136	0	0	0	0	0	66.916	67.713	80.054
1055677	59.375	65.587	73.795	64.925	88.684	89.503	89.373	95.333	87.556	52.663	28.561	15.905	31.355	32.102	50.051	49.642	25	50	40	25	20	20	20	40	40	20	20	20	40	40	20	0	0	0	0	0	0	0	3.049	0	0	0	0	3.532	0	0	67.052	71.004	79.604
1055678	59.375	65.587	73.795	64.925	88.684	89.503	89.373	95.333	87.556	52.663	28.561	15.905	31.355	32.102	50.051	49.642	25	50	40	25	20	20	20	40	40	20	20	20	40	40	20	0	0	0	0	0	0	0	3.049	0	0	0	0	3.532	0	0	67.052	71.004	79.604
1055679	59.375	65.587	73.795	64.925	88.684	89.503	89.373	95.333	87.556	52.663	28.561	15.905	31.355	32.102	50.051	49.642	50	50	40	25	20	20	20	20	40	40	40	20	20	20	20	49.486	0	0	0	0	0	0	0	3.532	0	0	0	0	0	0	81.313	68.715	80.054
1055682	59.375	65.587	73.795	64.925	88.684	89.503	89.373	95.333	87.556	52.663	28.561	15.905	31.355	32.102	50.051	49.642	50	50	20	50	40	20	20	20	20	40	40	20	20	20	20	57.267	0	0	0	0	0	0	0	0	0	0	0	0	0	0	97.568	71.004	79.636
1062406	59.375	63.816	73.151	64.537	89.881	90.693	90.658	96.885	91.473	53.789	28.617	15.76	30.625	30.28	48.731	49.308	50	50	20	50	40	40	40	20	40	20	60	30.932	29.963	30.387	31.614	40.38	2.831	0	44.096	2.469	3.159	2.488	0	2.899	0	2.251	0.941	0.907	0.909	14.226	73.146	76.223	80.087
1062407	59.375	64.216	73.167	64.654	90.071	90.807	90.567	96.155	88.117	51.943	28.077	15.72	31.567	32.348	50.017	49.463	50	50	20	50	40	60	40	20	40	20	40	30.932	29.963	30.387	31.614	40.062	2.87	0	43.494	2.488	0	2.469	0	3.162	0	2.899	0.941	0.907	0.909	14.226	72.857	76.654	80.076
1062626	59.375	67.839	73.272	65.206	92.027	93.957	92.685	93.997	85.854	51.979	28.185	14.861	29.634	31.146	49.61	47.994	50	50	20	50	40	40	40	40	40	20	20	20	40	20	20	43.289	3.674	0	56.452	3.671	1.718	3.671	1.718	0	0	0	0	0	0	0	75.778	85.348	80.162
1062628	59.375	65.587	73.795	64.925	88.684	89.503	89.373	95.333	87.556	52.663	28.561	15.905	31.355	32.102	50.051	49.642	25	25	40	50	40	40	20	40	20	40	40	40	40	20	20	0	0	0	56.444	3.671	2.668	0	2.668	0	1.181	3.675	0	0	0	0	67.939	68.489	87.524
1071895	59.375	72.09	73.344	64.105	88.749	89.354	89.501	96.319	88.259	52.349	28.539	15.924	31.179	32.119	50.61	50.485	50	50	40	25	20	20	20	40	40	40	40	20	20	40	20	28.392	0	0	0	0	0	0	3.681	0	0	3.676	0	0	0	0	83.312	69.486	80.573
1071896	59.375	65.587	73.795	64.925	88.684	89.503	89.373	95.333	87.556	52.663	28.561	15.905	31.355	32.102	50.051	49.642	25	25	40	50	40	20	40	20	40	40	20	20	20	20	20	0	0	2.661	35.466	3.681	0	1.75	0	3.676	0	0	0	0	0	0	67.086	67.841	83.854
1071899	59.375	60.446	73.081	64.662	89.912	90.438	89.656	95.356	88.198	52.822	28.511	16.17	32.986	34.145	49.629	47.46	25	50	40	50	20	40	20	20	40	20	40	20	40	20	20	0	2.663	3.681	0	0	3.672	0	0	1.751	0	0	0	0	0	0	67.964	74.365	91.318
1071900	59.375	60.444	73.081	64.659	89.851	89.973	87.115	93.857	90.915	53.992	28.619	15.834	31.423	32.172	49.724	47.871	25	50	40	50	20	40	20	20	40	20	40	20	40	20	20	0	2.663	3.681	0	0	3.672	0	0	1.751	0	0	0	0	0	0	67.964	74.365	91.318
1071901	59.375	65.537	75.883	69.578	90.739	90.658	90.692	96.798	89.638	52.955	28.493	15.759	31.066	31.697	50.18	49.871	25	50	40	25	20	20	40	40	40	20	20	40	20	20	20	0	0	0	0	0	0	1.75	0	0	0	0	0	0	0	0	67.124	68.562	82.994
1071902	59.375	65.54	75.884	69.578	90.736	90.614	90.346	96.184	88.237	52.531	28.672	16.085	31.25	32.14	50.633	50.504	25	50	40	25	20	20	40	40	40	20	20	40	20	20	20	0	0	0	0	0	0	0	0	0	0	0	0	0	0	0	67.124	68.562	82.994
1071905	59.375	63.513	75.576	68.533	89.169	88.975	89.333	96.922	90.348	53.241	28.708	16.027	31.355	32.165	50.403	50.306	25	50	40	25	20	20	20	40	40	20	20	40	20	20	40	0	0	0	0	0	0	0	0	0	0	0	0	0	0	26.804	67.039	69.486	79.895
1071906	59.375	63.509	75.576	68.534	89.17	88.967	89.182	96.527	89.581	52.952	28.497	15.839	31.522	32.543	50.908	50.363	25	50	40	25	20	20	20	40	40	20	20	40	20	20	40	0	0	0	0	0	0	0	0	0	0	0	0	0	0	26.804	67.039	69.486	79.895
1071909	59.375	63.329	75.557	68.376	88.819	88.569	88.796	96.41	89.514	52.946	28.494	15.781	31.193	31.939	50.607	50.936	25	50	40	25	20	20	20	40	40	20	20	40	20	20	20	0	0	0	0	0	0	0	0	0	0	0	0	0	0	0	67.036	68.562	79.952
1071910	59.375	63.33	75.557	68.376	88.817	88.559	88.749	96.317	88.942	52.7	28.641	16.319	32.004	32.643	50.804	50.717	25	50	40	25	20	20	20	40	40	20	20	40	20	20	20	0	0	0	0	0	0	0	0	0	0	0	0	0	0	0	67.036	68.562	79.952
1072203	59.375	62.45	73.072	63.464	87.458	88.205	88.979	96.671	89.591	52.937	28.482	15.648	30.824	31.551	49.689	49.298	50	50	20	25	40	40	40	40	40	20	20	20	20	20	20	39.136	2.414	0	0	2.449	2.449	2.422	0	0	0	0	0	0	0	0	72.014	71.583	80.052
1072205	59.375	62.638	73.08	63.534	87.603	88.283	88.524	95.899	88.881	52.879	28.478	15.612	30.703	31.431	49.689	49.396	50	50	20	50	40	40	20	40	20	40	20	20	20	20	20	38.99	2.452	0	37.083	2.422	0	0	2.449	0	0	0	0	0	0	0	71.88	72.008	80.047
1072206	59.375	62.857	73.09	63.649	87.845	88.458	88.15	95.145	88.178	52.821	28.475	15.606	30.683	31.403	49.618	49.265	50	50	40	50	40	40	20	20	40	20	20	40	40	20	20	39.75	2.452	2.412	37.083	0	0	0	0	2.405	0	0	0	0	0	0	72.573	72.008	81.984
1072209	59.375	65.587	73.795	64.925	88.684	89.503	89.373	95.333	87.556	52.663	28.561	15.905	31.355	32.102	50.051	49.642	25	50	40	25	20	20	40	40	20	20	40	40	40	20	20	0	2.452	0	0	0	0	2.422	2.412	0	0	2.452	2.405	2.414	0	0	67.187	72.008	79.689
1072214	59.375	65.587	73.795	64.925	88.684	89.503	89.373	95.333	87.556	52.663	28.561	15.905	31.355	32.102	50.051	49.642	25	25	40	25	20	40	40	40	20	20	40	40	40	20	20	0	0	0	0	0	2.449	2.412	2.422	0	0	2.452	2.405	2.414	0	0	66.925	67.719	80.46
1082705	59.375	63.993	73.159	64.586	89.899	90.606	90.388	96.189	88.752	52.44	28.082	15.598	31.647	32.461	50.075	49.534	50	50	20	50	40	40	80	40	20	20	60	20	20	30.387	31.614	40.398	2.808	0	44.112	2.514	2.499	1.867	0	0	0	2.251	0	0	0.909	14.226	73.162	75.971	80.087
1082706	59.375	64.239	73.17	64.699	90.147	90.861	90.586	96.163	88.157	51.953	28.071	15.714	31.552	32.323	50.05	49.585	50	50	20	50	40	60	40	20	80	40	20	20	20	30.387	31.614	40.204	2.872	0	43.143	2.499	2.249	2.514	0	1.869	0	0	0	0	0.909	14.226	72.986	76.665	80.082
1082707	59.375	64.441	73.18	64.794	90.341	90.979	90.146	95.375	87.43	51.893	28.07	15.71	31.534	32.297	49.994	49.482	50	50	40	50	40	20	60	40	20	20	20	20	80	30.387	31.614	40.805	2.872	2.806	38.278	0	0	2.249	2.477	0	0	0	0	1.869	0.909	14.226	73.532	76.665	84.935
1082708	59.375	65.587	73.795	64.925	88.684	89.503	89.373	95.333	87.556	52.663	28.561	15.905	31.355	32.102	50.051	49.642	25	25	40	50	40	20	80	40	40	40	20	60	20	30.387	31.614	0	0	2.514	38.431	2.806	0	0	2.869	2.48	0.801	0	0	0	0.909	14.226	67.081	67.838	82.759
1083268	59.375	63.323	75.556	68.364	88.789	88.526	88.702	96.244	88.669	52.571	28.606	16.232	31.836	32.534	50.748	50.62	25	50	40	25	20	20	20	40	40	20	20	40	20	20	20	0	0	0	0	0	0	0	0	0	0	0	0	0	0	0	67.036	68.529	79.929
1083269	59.375	63.323	75.556	68.364	88.791	88.538	88.767	96.404	89.512	52.946	28.493	15.767	31.111	31.791	50.457	50.691	25	50	40	25	20	20	20	40	40	20	20	40	20	20	20	0	0	0	0	0	0	0	0	0	0	0	0	0	0	0	67.036	68.529	79.929
1083270	59.375	63.441	75.569	68.472	89.031	88.811	89.031	96.481	89.555	52.949	28.496	15.818	31.402	32.313	50.684	50.19	25	50	40	25	20	20	20	40	40	20	20	40	20	20	20	0	0	0	0	0	0	0	0	0	0	0	0	0	0	0	67.038	68.476	80.352
1083271	59.375	63.437	75.569	68.472	89.031	88.812	89.104	96.688	89.823	53.041	28.665	15.987	31.293	32.128	50.394	50.297	25	50	40	25	20	20	20	40	40	20	20	40	20	20	20	0	0	0	0	0	0	0	0	0	0	0	0	0	0	0	67.038	68.476	80.352
1083274	59.375	64.821	75.769	69.251	90.315	90.17	89.947	96.087	88.089	52.445	28.619	16.021	31.222	32.132	50.624	50.496	25	50	40	25	20	20	40	40	20	20	80	40	20	20	20	0	0	0	0	0	0	0	0	0	0	1.721	0	0	0	0	67.091	72.142	79.929
1083275	59.375	64.817	75.769	69.251	90.319	90.204	90.21	96.592	89.487	52.941	28.493	15.751	31.025	31.625	50.133	49.851	25	50	40	25	20	20	40	40	20	20	80	40	20	20	20	0	0	0	0	0	0	0	0	0	0	1.721	0	0	0	0	67.091	72.142	79.929
1083278	59.375	70.166	73.29	63.993	88.478	89.047	89.213	96.246	88.204	52.33	28.529	15.913	31.175	32.118	50.609	50.484	50	50	80	25	20	20	20	40	40	20	20	40	20	20	20	0	0	1.719	0	0	0	0	0	0	0	0	0	0	0	0	68.82	69.158	87.191
1093893	59.375	65.587	73.795	64.925	88.684	89.503	89.373	95.333	87.556	52.663	28.561	15.905	31.355	32.102	50.051	49.642	25	25	40	25	20	40	20	20	40	20	40	20	40	40	20	0	0	0	0	0	0	0	0	0	0	0	0	2.36	2.22	0	66.915	67.712	79.903
1093896	59.375	65.587	73.795	64.925	88.684	89.503	89.373	95.333	87.556	52.663	28.561	15.905	31.355	32.102	50.051	49.642	25	50	40	25	20	20	20	20	40	20	40	20	40	40	20	0	0	0	0	0	0	0	0	0	0	1.439	0	2.36	2.22	0	67.031	68.027	80.831
1093898	59.375	65.587	73.795	64.925	88.684	89.503	89.373	95.333	87.556	52.663	28.561	15.905	31.355	32.102	50.051	49.642	25	50	40	25	20	20	40	40	40	20	20	20	20	40	20	0	0	0	0	0	0	1.438	2.357	0	0	0	0	0	2.22	0	67.156	74.923	79.903
1093900	59.375	65.587	73.795	64.925	88.684	89.503	89.373	95.333	87.556	52.663	28.561	15.905	31.355	32.102	50.051	49.642	50	50	40	25	20	20	40	40	20	20	20	40	20	20	20	23.329	2.36	0	0	0	0	0	2.218	0	0	0	0	0	0	0	78.678	77.533	80.831
1093902	59.375	65.587	73.795	64.925	88.684	89.503	89.373	95.333	87.556	52.663	28.561	15.905	31.355	32.102	50.051	49.642	50	50	20	50	40	20	20	20	40	20	20	20	40	20	20	38.258	0	0	22.105	0	0	0	0	0	0	0	0	0	0	0	79.849	74.923	80.251
1099601	59.375	73.249	76.211	71.066	87.237	85.277	85.745	95.582	89.263	52.978	28.5	15.824	31.423	32.193	50.134	49.834	25	50	40	25	40	20	20	80	32.347	29.696	29.404	30.932	29.963	30.387	31.614	0	0	0	0	0	0	0	0	0.87	0.334	0.881	0.941	0.907	0.909	14.226	68.131	77.078	83.755
1099602	59.375	73.246	76.21	71.065	87.233	85.256	85.481	94.932	88.216	52.861	28.626	16.197	31.684	32.248	50.138	49.834	25	50	40	25	40	20	20	80	32.347	29.696	29.404	30.932	29.963	30.387	31.614	0	1.476	0	0	0	0	0	1.716	0.87	0.334	0.881	0.941	0.907	0.909	14.226	68.131	77.078	83.755
1099603	59.375	74.362	73.342	62.495	84.669	84.703	85.262	95.396	89.16	53.001	28.624	16.17	31.665	32.244	50.137	49.834	50	50	40	25	20	20	20	80	32.347	29.696	29.404	30.932	29.963	30.387	31.614	23.931	0	0	0	0	0	0	1.716	0.87	0.334	0.881	0.941	0.907	0.909	14.226	79.249	72.81	83.184
1099604	59.375	65.587	73.795	64.925	88.684	89.503	89.373	95.333	87.556	52.663	28.561	15.905	31.355	32.102	50.051	49.642	25	50	80	25	40	40	20	20	32.347	29.696	29.404	30.932	29.963	30.387	31.614	0	0	1.716	0	1.475	0	0	0	0.87	0.334	0.881	0.941	0.907	0.909	14.226	67.771	74.217	87.169
1099605	59.375	65.587	73.795	64.925	88.684	89.503	89.373	95.333	87.556	52.663	28.561	15.905	31.355	32.102	50.051	49.642	25	50	80	25	40	40	20	20	32.347	29.696	29.404	30.932	29.963	30.387	31.614	0	0	1.716	0	1.475	0	0	0	0.87	0.334	0.881	0.941	0.907	0.909	14.226	67.771	74.217	87.169
1102342	59.375	62.731	73.088	63.674	87.919	88.613	88.795	95.942	88.881	52.944	28.673	16.037	31.26	31.913	49.853	49.428	50	50	20	50	40	40	40	20	20	20	40	40	20	20	20	40.786	2.404	0	36.984	2.675	0	2.462	0	0	0	0.757	0	0	0	0	73.515	71.467	80.052
1102343	59.375	62.421	73.072	63.477	87.469	88.2	88.963	96.671	89.595	52.938	28.485	15.689	30.967	31.735	50.065	50.006	50	50	20	25	40	40	40	20	40	40	20	20	40	20	20	39.209	2.408	0	0	2.462	2.513	2.675	0	0	0.244	0	0	0	0	0	72.08	71.511	80.057
1102344	59.375	62.504	73.075	63.528	87.631	88.421	89.217	96.727	89.576	52.933	28.489	15.746	31.171	31.934	49.932	49.573	50	50	20	25	40	40	40	20	40	20	40	40	20	20	20	39.946	2.404	0	0	2.416	2.675	2.513	0	0.757	0	0	0	0	0	0	72.751	71.467	80.08
1102345	59.375	66.501	75.966	69.844	90.353	90.193	89.996	95.66	88.37	52.786	27.99	14.425	30.553	32.038	50.214	50.412	25	50	40	25	20	40	40	40	20	20	40	40	40	20	20	0	2.516	0	0	0	2.675	0	2.416	0	0	2.464	2.404	2.408	0	0	67.246	72.723	81.345
1102347	59.375	63.666	73.125	64.018	88.718	89.478	89.555	96.037	88.082	51.695	27.924	15.468	30.838	31.577	49.689	49.296	50	50	20	50	40	40	40	20	20	40	40	20	20	20	20	39.032	2.678	0	36.924	2.513	0.757	2.416	0	0	0	0	0	0	0	0	71.919	74.527	80.052
1102349	59.375	68.193	76.763	68.03	84.293	84.974	86.835	96.293	90.591	53.432	28.65	15.831	31.358	32.174	50.133	49.833	25	50	40	25	20	20	40	40	40	40	20	20	40	40	20	0	0.757	0	0	0	0	2.675	2.513	2.464	0.778	0	0	2.408	2.404	0	67.602	72.778	80.895
10002125	59.375	63.093	73.116	64.067	88.699	89.298	89.135	95.77	88.342	52.935	28.721	16.146	31.998	32.438	48.58	47.337	50	50	40	50	40	40	20	20	40	20	20	40	40	40	40	40.931	2.525	2.767	42.542	0	0	0	0	2.898	0	0	0	0	0	0	73.646	72.823	84.644
10002126	59.375	66.954	76.345	70.23	90.649	90.311	89.932	95.795	86.669	50.672	27.602	15.5	31.304	32.061	50.204	50.121	25	50	40	25	20	40	40	40	20	40	20	20	40	40	20	0	2.769	0	0	0	2.895	0	2.522	0	0	0	0	2.769	2.436	0	67.254	75.539	80.036
10002128	59.375	63.745	75.542	68.714	89.551	89.374	89.57	96.572	89.685	52.995	28.501	15.842	31.522	32.415	50.393	49.842	25	50	40	25	20	20	20	40	40	20	40	20	40	40	40	0	0	0	0	0	0	0	0	2.769	0	2.525	0	2.898	2.436	42.387	67.05	70.086	80.002
10002130	59.375	63.644	75.551	68.624	89.32	89.075	89.07	96.137	89.002	52.961	28.814	16.283	31.588	32.328	50.39	49.591	25	50	40	25	20	20	20	40	40	20	40	20	40	20	40	0	0	0	0	0	0	0	0	2.525	0	2.769	0	2.436	0	44.351	67.048	69.487	80.036
10002132	59.375	65.648	76.135	69.312	89.243	88.998	88.948	95.784	88.265	52.608	28.654	16.251	31.614	32.224	50.302	49.945	25	50	40	25	20	40	40	40	20	20	40	20	20	40	40	0	2.525	0	0	0	0	2.433	2.767	0	0	0	0	0	2.898	38.643	67.203	72.823	80.002
10007804	59.375	62.452	73.073	63.489	87.534	88.311	89.111	96.701	89.569	52.933	28.493	15.793	31.318	32.1	50.241	50.155	50	50	20	25	40	40	40	20	40	40	40	40	40	40	40	38.989	2.442	0	0	2.728	2.44	2.728	0	3.329	1.152	3.32	2.846	3.581	2.741	46.204	71.879	71.898	80.052
10007805	59.375	62.449	73.072	63.488	87.534	88.311	89.112	96.701	89.569	52.933	28.493	15.793	31.318	32.1	50.241	50.156	50	50	20	25	40	40	40	20	40	40	40	40	40	40	40	38.989	2.442	0	0	2.728	2.44	2.728	0	3.32	1.152	3.329	2.741	3.582	2.846	37.517	71.879	71.898	80.052
10007806	59.375	63.215	73.123	64.191	89.034	89.654	88.574	93.741	87.104	53.495	28.673	15.792	31.237	32.006	49.901	49.423	50	50	20	50	40	40	40	40	20	40	40	20	40	40	40	38.989	2.731	0	36.943	2.728	3.317	2.44	3.578	0	1.071	2.74	0	2.846	3.582	37.517	71.879	75.114	80.052
10007807	59.375	63.215	73.123	64.192	89.037	89.656	88.583	93.755	87.135	53.51	28.676	15.792	31.236	32.006	49.902	49.458	50	50	20	50	40	40	40	40	20	40	40	20	40	40	40	38.989	2.731	0	36.943	2.728	3.326	2.44	3.578	0	1.067	2.846	0	2.74	3.582	46.204	71.879	75.117	80.052
10007808	59.375	63.402	73.139	64.464	89.646	90.285	89.046	93.803	87.269	53.52	28.689	16.114	32.431	33.395	50.955	50.937	50	50	20	50	40	40	40	40	40	40	40	20	40	40	20	40.782	2.74	0	45.751	2.843	3.317	3.016	3.578	1.533	1.071	2.731	0	1.535	2.731	0	73.511	75.22	80.099
10007809	59.375	64.724	73.191	64.885	90.539	91.213	90.191	93.641	82.47	51.43	28.384	16.052	32.322	33.251	50.747	50.47	50	50	20	50	40	40	20	40	40	40	20	40	40	40	40	39.738	2.978	0	0	2.738	3.016	0	2.843	0	1.067	0	3.582	3.329	2.731	54.822	72.562	77.835	80.066
10015674	NA	68.152	78.681	68.904	89.58	89.497	88.775	95.435	88.837	53.161	28.42	15.316	31.152	32.611	50.726	50.39	50	50	40	25	20	20	20	20	40	40	40	40	40	40	20	0	0	0	0	0	0	0	0	0	0	0	0	0	0	0	68.964	68.611	80.857
10015675	NA	62.823	71.381	55.92	86.027	90.012	89.292	94.475	87.378	52.874	28.59	15.974	31.516	32.38	50.685	50.646	50	50	40	25	20	20	40	40	40	40	40	40	20	20	20	0	0	0	0	0	0	0	0	0	0	0	0	0	0	0	69.104	68.938	80.4
10015676	NA	64.098	73.135	64.138	88.675	88.907	88.154	95.407	88.838	52.983	28.511	15.806	31.314	32.138	50.391	50.231	50	50	40	25	20	40	40	40	40	40	40	20	20	20	20	0	0	0	0	0	0	0	0	0	0	0	0	0	0	0	68.964	69.346	80.509
10015677	NA	64.207	73.148	64.289	88.986	89.203	88.571	95.716	89.093	53.309	28.772	16.072	31.59	32.427	50.342	49.961	50	50	40	25	20	20	40	40	20	40	20	40	20	40	20	0	0	0	0	0	0	0	1.387	0	0	0	0	0	0	0	69.126	69.599	80.497
10015678	NA	71.463	73.334	64.211	89.151	90.092	90.173	95.774	88.655	53.045	28.524	15.67	31.162	32.335	50.476	49.697	50	50	40	25	20	20	20	40	40	40	20	20	20	20	40	22.501	0	0	0	0	0	0	0	0	0	0	0	0	0	0	77.882	69.599	80.857
10015679	NA	63.096	75.853	68.727	89.319	89.259	89.268	95.681	88.698	53.102	28.629	15.801	31.118	31.943	50.079	49.905	25	50	40	25	20	20	40	40	20	40	20	20	40	20	40	0	0	0	0	0	0	0	0	0	0	0	0	0	0	0	67.047	68.589	80.4
10015680	NA	64.394	75.913	68.889	89.543	89.128	88.423	95.314	88.678	53.016	28.515	15.695	31.362	32.395	50.432	50.298	25	50	40	25	20	20	40	40	20	40	20	20	40	20	40	0	0	0	0	0	0	0	0	0	0	0	0	0	0	0	67.047	68.589	80.4
10015681	NA	63.576	75.405	68.707	89.637	89.449	89.557	95.819	88.153	52.557	28.388	15.855	31.624	32.378	50.177	49.758	25	50	40	25	20	20	20	40	40	40	20	20	20	20	20	0	0	0	0	0	0	0	0	0	0	0	0	0	0	0	67.046	68.611	80.204
10015682	NA	63.377	75.395	68.65	89.428	88.959	88.441	95.439	89.023	53.242	28.566	15.726	31.189	32.049	50.111	49.867	25	50	40	25	20	20	20	40	40	40	20	20	20	20	20	0	0	0	0	0	0	0	0	0	0	0	0	0	0	0	67.046	68.611	80.204
10015683	NA	62.396	73.084	64.301	89.046	89.489	89.066	95.53	88.739	53.055	28.512	15.672	30.908	31.636	49.865	49.858	50	50	40	25	20	20	20	20	20	40	40	40	20	20	20	0	0	0	0	0	0	0	0	0	0	0	0	0	0	0	68.964	68.139	79.97
10015684	NA	70.524	81.969	74.406	91.096	90.473	89.295	95.104	88.481	53.025	28.535	16.036	31.569	32.12	49.782	49.654	25	50	40	25	20	40	20	20	40	20	40	40	40	20	40	0	0	0	0	0	1.387	0	0	0	0	0	0	0	0	0	67.134	72.686	80.478
10015685	NA	65.715	76.169	69.787	91.046	91.338	91.502	96.278	88.607	52.842	28.488	15.782	31.28	31.992	49.947	49.613	25	50	40	25	20	40	20	20	40	20	40	40	40	20	40	0	0	0	0	0	1.387	0	0	0	0	0	0	0	0	0	67.134	72.686	80.478
10015686	NA	65.449	73.197	64.724	90.29	91.27	91.353	96.361	88.909	52.747	28.401	15.862	31.462	32.131	50.236	49.904	50	50	40	25	20	20	20	20	40	20	40	40	40	20	20	0	0	0	0	0	0	0	0	1.388	0	0	0	0	0	0	67.594	72.686	80.4
10015687	NA	65.587	73.795	64.925	88.684	89.503	89.373	95.333	87.556	52.663	28.561	15.905	31.355	32.102	50.051	49.642	25	25	40	50	40	40	20	20	20	20	20	20	40	40	20	0	0	0	0	0	0	0	0	0	0	0	0	0	0	0	66.934	67.726	80.509
10015688	NA	65.587	73.795	64.925	88.684	89.503	89.373	95.333	87.556	52.663	28.561	15.905	31.355	32.102	50.051	49.642	25	25	40	50	40	40	20	20	20	20	20	20	40	40	20	0	0	0	0	0	0	0	0	0	0	0	0	0	0	0	66.934	67.726	80.509
10015689	NA	65.587	73.795	64.925	88.684	89.503	89.373	95.333	87.556	52.663	28.561	15.905	31.355	32.102	50.051	49.642	25	25	40	50	40	40	20	20	20	20	20	20	40	40	20	0	0	0	0	0	0	0	0	0	0	0	0	0	0	0	66.934	67.726	80.509
10015690	NA	65.587	73.795	64.925	88.684	89.503	89.373	95.333	87.556	52.663	28.561	15.905	31.355	32.102	50.051	49.642	25	25	40	25	40	40	20	20	40	20	20	40	40	40	20	0	0	0	0	0	0	0	0	0	0	0	0	0	0	0	66.934	67.726	80.509
10015691	NA	65.587	73.795	64.925	88.684	89.503	89.373	95.333	87.556	52.663	28.561	15.905	31.355	32.102	50.051	49.642	25	25	40	25	40	40	20	20	40	20	20	40	40	40	20	0	0	0	0	0	0	0	0	0	0	0	0	0	0	0	66.934	67.726	80.509
10015692	NA	65.587	73.795	64.925	88.684	89.503	89.373	95.333	87.556	52.663	28.561	15.905	31.355	32.102	50.051	49.642	25	25	40	25	40	40	20	20	40	20	20	40	40	40	20	0	0	0	0	0	0	0	0	0	0	0	0	0	0	0	66.934	67.726	80.509
10015693	NA	65.587	73.795	64.925	88.684	89.503	89.373	95.333	87.556	52.663	28.561	15.905	31.355	32.102	50.051	49.642	25	25	40	25	20	20	40	40	40	20	40	40	40	20	40	0	0	0	0	0	0	0	0	1.388	0	0	0	0	0	0	66.928	67.722	80.857
10015694	NA	65.587	73.795	64.925	88.684	89.503	89.373	95.333	87.556	52.663	28.561	15.905	31.355	32.102	50.051	49.642	25	25	40	25	20	20	40	40	40	20	40	40	40	20	40	0	0	0	0	0	0	0	0	1.388	0	0	0	0	0	0	66.928	67.722	80.857
10015695	NA	65.587	73.795	64.925	88.684	89.503	89.373	95.333	87.556	52.663	28.561	15.905	31.355	32.102	50.051	49.642	25	25	40	25	20	20	40	40	40	20	40	40	40	20	40	0	0	0	0	0	0	0	0	1.388	0	0	0	0	0	0	66.928	67.722	80.857
10015696	NA	65.587	73.795	64.925	88.684	89.503	89.373	95.333	87.556	52.663	28.561	15.905	31.355	32.102	50.051	49.642	25	25	40	25	20	40	40	20	20	40	20	40	20	20	40	0	0	0	0	0	0	0	0	0	0	0	0	0	0	0	66.925	67.719	80.204
10015697	NA	65.587	73.795	64.925	88.684	89.503	89.373	95.333	87.556	52.663	28.561	15.905	31.355	32.102	50.051	49.642	25	25	40	25	20	40	40	20	20	40	20	40	20	20	40	0	0	0	0	0	0	0	0	0	0	0	0	0	0	0	66.925	67.719	80.204
10015698	NA	65.587	73.795	64.925	88.684	89.503	89.373	95.333	87.556	52.663	28.561	15.905	31.355	32.102	50.051	49.642	25	25	40	25	20	40	40	20	20	40	20	40	20	20	40	0	0	0	0	0	0	0	0	0	0	0	0	0	0	0	66.925	67.719	80.204
10024352	64.062	66.648	73.271	65.675	92.352	93.056	90.719	90.846	75.279	49.668	28.203	15.882	31.73	32.554	50.278	49.888	50	50	40	50	40	40	20	20	40	40	40	20	40	40	40	47.304	2.891	1.522	23.426	2.818	2.587	0	0	2.63	1.073	0	0	3.582	0	35.792	79.375	76.876	86.044
10024353	64.062	75.154	73.441	64.519	89.701	90.305	89.593	95.341	88.032	52.662	28.652	16.58	32.655	33.856	51.045	50.017	50	50	40	25	20	20	40	40	40	40	40	40	40	20	20	23.114	2.622	2.628	0	0	0	2.587	2.495	2.82	0.907	0	0	3.336	0	0	78.472	73.913	83.609
10024354	64.062	64.764	73.182	64.7	90.181	90.84	89.524	93.061	81.737	51.212	28.34	15.844	31.562	32.375	50.213	49.863	50	50	40	50	40	40	20	20	40	20	20	40	40	20	40	39.914	2.91	1.523	38.357	2.818	0	0	0	2.622	0	0	3.337	0	0	54.826	72.722	77.083	86.056
10024355	64.062	65.587	73.795	64.925	88.684	89.503	89.373	95.333	87.556	52.663	28.561	15.905	31.355	32.102	50.051	49.642	25	50	40	25	40	40	40	40	20	20	20	40	40	40	20	0	2.589	2.336	0	2.341	2.628	1.424	2.888	0	0	0	1.523	0	0	0	67.35	73.545	81.412
10024356	64.062	65.587	73.795	64.925	88.684	89.503	89.373	95.333	87.556	52.663	28.561	15.905	31.355	32.102	50.051	49.642	25	50	40	25	40	40	40	40	20	20	20	40	40	40	20	0	2.589	2.336	0	2.341	2.628	1.424	2.888	0	0	0	1.523	0	0	0	67.35	73.545	81.412
10024357	64.062	65.587	73.795	64.925	88.684	89.503	89.373	95.333	87.556	52.663	28.561	15.905	31.355	32.102	50.051	49.642	50	50	20	25	40	40	40	20	20	40	20	20	20	20	20	37.988	0	0	0	0	0	2.587	0	0	0	0	0	0	0	0	70.964	70.224	79.601
10024358	64.062	65.587	73.795	64.925	88.684	89.503	89.373	95.333	87.556	52.663	28.561	15.905	31.355	32.102	50.051	49.642	25	25	40	25	40	40	40	20	20	20	40	20	20	20	40	0	0	2.341	0	2.336	0	0	0	0	0	1.523	0	0	0	39.634	67.068	67.828	81.448
10024359	64.062	65.587	73.795	64.925	88.684	89.503	89.373	95.333	87.556	52.663	28.561	15.905	31.355	32.102	50.051	49.642	25	25	40	25	40	40	40	20	20	20	40	20	20	20	40	0	0	2.341	0	2.336	0	0	0	0	0	1.523	0	0	0	39.634	67.068	67.828	81.448
10024360	64.062	65.587	73.795	64.925	88.684	89.503	89.373	95.333	87.556	52.663	28.561	15.905	31.355	32.102	50.051	49.642	25	25	40	25	40	40	40	20	20	20	40	20	20	20	40	0	0	2.341	0	2.336	0	0	0	0	0	1.523	0	0	0	39.634	67.068	67.828	81.448
10024361	64.062	65.587	73.795	64.925	88.684	89.503	89.373	95.333	87.556	52.663	28.561	15.905	31.355	32.102	50.051	49.642	25	25	40	50	40	20	20	20	20	40	20	20	20	20	40	0	0	2.341	35.922	0	0	0	0	0	0	0	0	0	0	21.822	67.068	67.828	81.448
10024362	64.062	65.587	73.795	64.925	88.684	89.503	89.373	95.333	87.556	52.663	28.561	15.905	31.355	32.102	50.051	49.642	25	25	40	50	40	20	20	20	20	40	20	20	20	20	40	0	0	2.341	35.922	0	0	0	0	0	0	0	0	0	0	21.822	67.068	67.828	81.448
10024363	64.062	65.587	73.795	64.925	88.684	89.503	89.373	95.333	87.556	52.663	28.561	15.905	31.355	32.102	50.051	49.642	25	25	40	50	40	20	20	20	20	40	20	20	20	20	40	0	0	2.341	35.922	0	0	0	0	0	0	0	0	0	0	21.822	67.068	67.828	81.448
10024368	64.062	65.587	73.795	64.925	88.684	89.503	89.373	95.333	87.556	52.663	28.561	15.905	31.355	32.102	50.051	49.642	25	25	40	50	40	20	20	20	40	20	40	40	40	40	40	0	0	2.46	38.673	2.495	0	0	0	0	0	0	2.338	2.343	2.91	40.14	67.08	67.837	82.345
10024369	64.062	65.587	73.795	64.925	88.684	89.503	89.373	95.333	87.556	52.663	28.561	15.905	31.355	32.102	50.051	49.642	25	25	40	50	40	20	20	20	40	20	40	40	40	40	40	0	0	2.46	38.673	2.495	0	0	0	0	0	0	2.338	2.343	2.91	40.14	67.08	67.837	82.345
10024370	64.062	65.587	73.795	64.925	88.684	89.503	89.373	95.333	87.556	52.663	28.561	15.905	31.355	32.102	50.051	49.642	25	25	40	50	40	20	20	20	40	20	40	40	40	40	40	0	0	2.46	38.673	2.495	0	0	0	0	0	0	2.338	2.343	2.91	40.14	67.08	67.837	82.345
10024371	64.062	65.587	73.795	64.925	88.684	89.503	89.373	95.333	87.556	52.663	28.561	15.905	31.355	32.102	50.051	49.642	25	50	40	25	20	40	20	40	40	40	40	40	40	20	20	0	2.497	2.336	0	0	2.341	0	2.46	2.622	0.458	0	0	0	0	0	67.347	72.513	81.41
10024372	64.062	65.587	73.795	64.925	88.684	89.503	89.373	95.333	87.556	52.663	28.561	15.905	31.355	32.102	50.051	49.642	25	50	40	25	20	40	20	40	40	40	40	40	40	20	20	0	2.497	2.336	0	0	2.341	0	2.46	2.622	0.458	0	0	0	0	0	67.347	72.513	81.41
10024373	64.062	65.587	73.795	64.925	88.684	89.503	89.373	95.333	87.556	52.663	28.561	15.905	31.355	32.102	50.051	49.642	50	50	20	25	40	40	40	20	20	40	20	20	20	20	20	37.988	0	0	0	0	0	2.495	0	0	0.458	0	0	0	0	0	70.964	70.139	79.6
10024374	64.062	65.587	73.795	64.925	88.684	89.503	89.373	95.333	87.556	52.663	28.561	15.905	31.355	32.102	50.051	49.642	25	25	40	25	40	20	40	40	20	20	20	40	20	20	20	0	0	2.341	0	2.336	0	0	0	0	0	0	0	0	0	0	67.068	67.828	81.448
10024375	64.062	65.587	73.795	64.925	88.684	89.503	89.373	95.333	87.556	52.663	28.561	15.905	31.355	32.102	50.051	49.642	25	25	40	25	40	20	40	40	20	20	20	40	20	20	20	0	0	2.341	0	2.336	0	0	0	0	0	0	0	0	0	0	67.068	67.828	81.448
10024376	64.062	65.587	73.795	64.925	88.684	89.503	89.373	95.333	87.556	52.663	28.561	15.905	31.355	32.102	50.051	49.642	25	25	40	25	40	20	40	40	20	20	20	40	20	20	20	0	0	2.341	0	2.336	0	0	0	0	0	0	0	0	0	0	67.068	67.828	81.448
10024377	64.062	65.587	73.795	64.925	88.684	89.503	89.373	95.333	87.556	52.663	28.561	15.905	31.355	32.102	50.051	49.642	25	25	40	50	40	20	20	20	20	40	20	20	20	20	20	0	0	2.341	35.918	0	0	0	0	0	0	0	0	0	0	0	67.068	67.828	81.448
10024378	64.062	65.587	73.795	64.925	88.684	89.503	89.373	95.333	87.556	52.663	28.561	15.905	31.355	32.102	50.051	49.642	25	25	40	50	40	20	20	20	20	40	20	20	20	20	20	0	0	2.341	35.918	0	0	0	0	0	0	0	0	0	0	0	67.068	67.828	81.448
10024379	64.062	65.587	73.795	64.925	88.684	89.503	89.373	95.333	87.556	52.663	28.561	15.905	31.355	32.102	50.051	49.642	25	25	40	50	40	20	20	20	20	40	20	20	20	20	20	0	0	2.341	35.918	0	0	0	0	0	0	0	0	0	0	0	67.068	67.828	81.448
10025643	NA	65.647	73.256	65.832	92.579	93.214	91.899	95.672	87.871	51.949	27.702	15.573	32.518	33.465	50.552	49.881	50	50	40	50	40	80	80	40	40	20	20	40	20	20	20	47.19	2.912	2.96	45.34	2.617	1.877	1.877	1.528	1.58	0	0	0	0	0	0	79.273	77.106	86.078
10025644	NA	66.826	73.287	65.937	92.905	93.594	91.14	90.975	75.533	49.744	28.227	16.091	32.458	33.307	50.435	49.72	50	50	20	25	40	40	40	40	40	40	20	20	20	80	80	47.851	2.963	0	0	1.528	1.578	2.908	2.909	0	0.823	0	0	0	1.879	28.753	79.861	77.671	79.9
10025646	NA	65.587	73.795	64.925	88.684	89.503	89.373	95.333	87.556	52.663	28.561	15.905	31.355	32.102	50.051	49.642	25	25	40	25	40	40	40	40	80	40	40	40	20	20	80	0	0	0	0	2.96	2.617	2.909	2.949	0	0.823	0	2.911	0	0	0	67.935	68.486	86.48
10025647	NA	65.587	73.795	64.925	88.684	89.503	89.373	95.333	87.556	52.663	28.561	15.905	31.355	32.102	50.051	49.642	25	25	40	25	40	40	40	40	80	40	40	40	20	20	80	0	0	1.578	0	2.96	2.617	2.909	2.949	1.879	0.823	1.529	2.911	0	0	28.752	67.935	68.486	86.48
10025648	NA	65.587	73.795	64.925	88.684	89.503	89.373	95.333	87.556	52.663	28.561	15.905	31.355	32.102	50.051	49.642	25	25	40	25	40	40	40	40	80	40	40	40	20	20	80	0	0	1.578	0	2.96	2.617	2.909	2.949	1.879	0.823	1.529	2.911	0	0	28.752	67.935	68.486	86.48
10025660	NA	65.477	73.242	65.614	92.115	92.758	91.547	95.622	87.863	51.938	27.682	15.429	32.032	32.996	50.851	50.88	50	50	40	50	40	80	80	20	40	20	40	20	20	40	20	47.334	2.813	2.583	46.906	2.996	1.866	1.877	0	1.538	0	1.584	0	0	0	0	79.401	76.021	83.272
10025661	NA	66.138	73.263	65.75	92.452	93.116	91.305	93.337	81.819	50.865	27.946	15.684	32.012	32.944	50.749	50.674	50	50	20	25	40	40	40	40	40	80	20	20	40	20	80	45.605	2.999	0	0	1.583	2.55	3.05	0	2.92	0.601	0	0	1.538	0	28.758	77.857	78.063	79.9
10025663	NA	65.587	73.795	64.925	88.684	89.503	89.373	95.333	87.556	52.663	28.561	15.905	31.355	32.102	50.051	49.642	25	25	40	25	40	40	40	40	40	20	40	40	80	20	80	0	0	0	0	2.996	2.583	3.05	2.81	0	0	2.92	2.553	0	0	0	67.935	68.486	86.512
10025664	NA	65.587	73.795	64.925	88.684	89.503	89.373	95.333	87.556	52.663	28.561	15.905	31.355	32.102	50.051	49.642	25	25	40	25	40	40	40	40	40	20	40	40	80	20	80	0	0	1.583	0	2.996	2.583	3.05	2.81	1.538	0	2.92	2.553	1.868	0	28.758	67.935	68.486	86.512
10025665	NA	65.587	73.795	64.925	88.684	89.503	89.373	95.333	87.556	52.663	28.561	15.905	31.355	32.102	50.051	49.642	25	25	40	25	40	40	40	40	40	20	40	40	80	20	80	0	0	1.583	0	2.996	2.583	3.05	2.81	1.538	0	2.92	2.553	1.868	0	28.758	67.935	68.486	86.512
10026050	NA	65.617	73.254	65.821	92.565	93.209	91.902	95.673	87.871	51.948	27.708	15.682	32.886	33.898	51.239	51.121	50	50	40	50	40	80	80	40	60	20	40	20	20	40	20	47.043	2.92	3.061	47.022	3.087	1.875	1.877	1.537	2.271	0	1.593	0	0	0	0	79.142	77.199	86.818
10026052	NA	65.587	73.795	64.925	88.684	89.503	89.373	95.333	87.556	52.663	28.561	15.905	31.355	32.102	50.051	49.642	25	25	40	50	40	40	40	60	20	40	40	40	80	80	20	0	0	0	47.472	3.061	3.058	0	0	0	0.933	2.92	2.56	0	0	0	67.935	68.486	86.575
10026053	NA	65.587	73.795	64.925	88.684	89.503	89.373	95.333	87.556	52.663	28.561	15.905	31.355	32.102	50.051	49.642	25	25	40	50	40	40	40	60	20	40	40	40	80	80	20	0	0	1.591	47.472	3.061	3.058	1.537	2.269	0	0.933	2.92	2.56	1.876	1.879	0	67.935	68.486	86.575
10026054	NA	65.587	73.795	64.925	88.684	89.503	89.373	95.333	87.556	52.663	28.561	15.905	31.355	32.102	50.051	49.642	25	25	40	50	40	40	40	60	20	40	40	40	80	80	20	0	0	1.591	47.472	3.061	3.058	1.537	2.269	0	0.933	2.92	2.56	1.876	1.879	0	67.935	68.486	86.575
10032017	NA	64.23	73.196	65.151	90.833	91.164	90.064	95.673	89.091	53.078	28.563	15.9	31.919	32.911	50.612	50.491	50	50	40	50	40	40	20	20	20	40	40	40	20	40	40	46.344	2.54	3.161	39.788	2.434	2.536	0	0	0	0.782	2.899	2.432	0	2.516	45.768	78.518	73	92.007
10032018	NA	64.729	73.184	64.782	90.401	91.167	90.313	93.863	82.668	51.402	28.368	15.945	31.926	32.769	50.254	49.651	50	50	20	25	20	40	40	40	40	40	20	40	40	20	40	39.493	2.988	0	0	0	1.582	2.538	2.987	0	0.816	0	1.584	2.491	0	48.432	72.338	77.944	80.064
10032019	NA	65.195	73.216	65.184	91.133	91.687	90.036	92.949	81.424	51.129	28.331	15.914	31.768	32.526	50.261	50.117	50	50	20	25	40	40	40	40	40	40	20	20	20	40	40	48.478	2.54	0	0	1.582	2.985	2.434	0	2.491	0.809	0	0	0	1.584	43.753	80.419	73	79.9
10032020	NA	63.091	73.117	64.183	89.394	91.013	92.463	97.198	89.654	53.105	28.541	15.987	31.957	32.77	50.708	50.788	50	50	20	50	40	40	40	40	40	40	20	20	20	20	40	40.788	2.54	0	45.904	2.536	2.489	3.161	2.987	2.859	0.932	0	0	0	0	24.242	73.516	73	80.099
10032021	NA	65.587	73.795	64.925	88.684	89.503	89.373	95.333	87.556	52.663	28.561	15.905	31.355	32.102	50.051	49.642	25	25	40	25	40	40	40	40	40	20	40	40	40	20	20	0	0	1.582	0	2.985	2.513	2.987	2.434	1.584	0	2.539	2.541	0	0	0	67.935	68.486	86.509
10032022	NA	65.587	73.795	64.925	88.684	89.503	89.373	95.333	87.556	52.663	28.561	15.905	31.355	32.102	50.051	49.642	25	25	40	25	40	40	40	40	40	20	40	40	40	20	20	0	0	1.582	0	2.985	2.513	2.987	2.434	1.584	0	2.539	2.541	0	0	0	67.935	68.486	86.509
10032023	NA	65.587	73.795	64.925	88.684	89.503	89.373	95.333	87.556	52.663	28.561	15.905	31.355	32.102	50.051	49.642	25	25	40	25	40	40	40	40	40	20	40	40	40	20	20	0	0	1.582	0	2.985	2.513	2.987	2.434	1.584	0	2.539	2.541	0	0	0	67.935	68.486	86.509
10032024	NA	65.587	73.795	64.925	88.684	89.503	89.373	95.333	87.556	52.663	28.561	15.905	31.355	32.102	50.051	49.642	25	25	40	25	40	40	40	40	40	40	20	40	40	40	20	0	0	1.582	0	2.987	2.536	2.985	2.538	1.584	0.809	0	2.492	2.436	0	0	67.935	68.486	86.51
10032025	NA	65.587	73.795	64.925	88.684	89.503	89.373	95.333	87.556	52.663	28.561	15.905	31.355	32.102	50.051	49.642	25	25	40	25	40	40	40	40	40	40	20	40	40	40	20	0	0	1.582	0	2.987	2.536	2.985	2.538	1.584	0.809	0	2.492	2.436	0	0	67.935	68.486	86.51
10032026	NA	65.587	73.795	64.925	88.684	89.503	89.373	95.333	87.556	52.663	28.561	15.905	31.355	32.102	50.051	49.642	25	25	40	25	40	40	40	40	40	40	20	40	40	40	20	0	0	1.582	0	2.987	2.536	2.985	2.538	1.584	0.809	0	2.492	2.436	0	0	67.935	68.486	86.51
10032027	NA	63.007	73.104	63.89	88.379	89.069	89.19	96.223	89.99	53.561	29.046	16.498	31.101	30.916	47.3	46.877	50	50	20	50	40	40	40	40	20	40	20	40	20	20	40	39.142	2.59	0	37.488	2.43	2.856	2.412	3.161	0	0.801	0	0	0	0	44.375	72.019	73.552	80.057
10032028	NA	63.012	73.105	63.89	88.378	89.069	89.19	96.222	89.938	53.268	28.429	15.479	30.751	31.806	50.946	50.476	50	50	20	50	40	40	40	20	40	20	40	40	20	20	20	39.142	2.59	0	37.488	2.43	2.856	2.412	0	2.491	0	3.164	0	0	0	0	72.019	73.552	80.057
10032029	NA	62.645	73.08	63.553	87.663	88.366	88.621	95.926	88.882	52.878	28.485	15.707	31.014	31.737	49.768	49.338	50	50	20	50	40	40	20	40	20	20	20	40	20	20	40	39.428	2.44	0	37.088	2.588	0	0	2.43	0	0	0	2.859	0	0	38.134	72.28	71.879	80.063
10032030	NA	62.644	73.08	63.554	87.664	88.366	88.621	95.926	88.881	52.878	28.485	15.707	31.014	31.737	49.768	49.338	50	50	20	50	40	40	20	40	20	20	20	40	20	40	20	39.428	2.44	0	37.088	2.588	0	0	2.43	0	0	0	2.859	0	3.164	0	72.28	71.879	80.063
10032031	NA	65.587	73.795	64.925	88.684	89.503	89.373	95.333	87.556	52.663	28.561	15.905	31.355	32.102	50.051	49.642	25	25	40	50	40	20	20	40	40	40	20	20	40	20	40	0	0	2.438	37.088	2.412	0	0	2.43	2.432	0.833	0	0	2.859	0	38.134	67.079	67.837	82.182
10032032	NA	65.587	73.795	64.925	88.684	89.503	89.373	95.333	87.556	52.663	28.561	15.905	31.355	32.102	50.051	49.642	25	25	40	50	40	20	20	40	40	40	20	20	40	20	40	0	0	2.438	37.088	2.412	0	0	2.43	2.432	0.833	0	0	2.859	0	38.134	67.079	67.837	82.182
10032033	NA	65.587	73.795	64.925	88.684	89.503	89.373	95.333	87.556	52.663	28.561	15.905	31.355	32.102	50.051	49.642	25	25	40	50	40	20	20	40	40	40	20	20	40	20	40	0	0	2.438	37.088	2.412	0	0	2.43	2.432	0.833	0	0	2.859	0	38.134	67.079	67.837	82.182
10032057	NA	63.879	73.145	64.306	89.254	89.938	89.993	96.357	89.14	52.892	28.412	15.032	29.483	30.832	50.348	50.66	50	50	20	50	40	40	20	40	20	20	20	40	20	40	40	43.965	2.452	0	44.644	2.504	0	0	2.926	0	0	0	2.931	0	2.906	38.593	76.386	72.011	80.424
10032058	NA	68.652	72.887	58.877	81.489	84.753	87.104	95.846	88.9	52.885	28.534	16.072	31.726	32.187	49.908	49.536	50	50	20	50	40	40	40	20	40	20	20	40	20	20	40	47.116	2.474	0	44.998	2.45	2.504	2.928	0	0	0	0	2.522	0	0	44.483	82.035	72.258	80.086
10032059	NA	64.542	73.175	64.665	90.137	90.715	88.502	92.717	86.052	53.031	28.505	15.105	29.449	30.658	50.13	50.236	50	50	40	50	40	40	20	40	40	20	20	20	40	20	20	39.754	2.929	2.903	38.007	2.928	0	0	2.709	2.906	0	0	0	2.521	0	0	72.577	77.298	87.102
10032060	NA	68.672	72.881	58.832	81.508	84.836	87.206	95.867	88.895	52.884	28.536	16.12	31.897	32.361	49.992	49.578	50	50	20	50	40	40	40	20	40	20	20	40	40	20	40	47.117	2.489	0	45.015	2.536	2.519	2.926	0	2.429	0	0	2.507	2.442	0	44.482	82.036	72.422	80.092
10032061	NA	64.176	73.162	64.536	89.742	90.402	90.142	95.762	87.547	52.379	28.332	15.043	29.524	30.83	50.379	50.886	50	50	20	50	40	40	20	40	40	20	20	40	40	20	20	43.983	2.539	0	44.645	2.519	2.427	0	2.928	2.442	0	0	2.929	2.703	0	0	76.403	72.982	80.424
10032062	NA	64.845	73.193	64.911	90.648	91.193	88.815	92.626	85.334	52.641	28.429	15.121	29.495	30.65	50.083	50.082	50	50	40	50	40	40	40	20	40	20	40	40	20	20	20	47.508	2.539	2.903	38.232	2.926	2.427	2.71	0	2.906	0	2.442	2.507	0	0	0	79.556	72.982	87.102
10032063	NA	65.587	73.795	64.925	88.684	89.503	89.373	95.333	87.556	52.663	28.561	15.905	31.355	32.102	50.051	49.642	25	25	40	50	40	20	20	40	40	40	20	40	40	40	40	0	0	2.45	38.507	2.472	0	0	2.709	2.929	0.934	0	2.931	2.906	2.522	41.524	67.081	67.838	82.271
10032064	NA	65.587	73.795	64.925	88.684	89.503	89.373	95.333	87.556	52.663	28.561	15.905	31.355	32.102	50.051	49.642	25	25	40	50	40	20	20	40	40	40	20	40	40	40	40	0	0	2.45	38.507	2.472	0	0	2.709	2.929	0.934	0	2.931	2.906	2.522	41.524	67.081	67.838	82.271
10032065	NA	65.587	73.795	64.925	88.684	89.503	89.373	95.333	87.556	52.663	28.561	15.905	31.355	32.102	50.051	49.642	25	25	40	50	40	20	20	40	40	40	20	40	40	40	40	0	0	2.45	38.507	2.472	0	0	2.709	2.929	0.934	0	2.931	2.906	2.522	41.524	67.081	67.838	82.271
10032066	NA	46.597	35.88	12.95	81.498	88.801	90.655	98.358	91.308	53.023	28.468	15.795	31.279	31.962	50.328	50.436	50	50	20	50	40	40	40	20	20	40	40	40	40	20	40	39.588	2.539	0	41.53	2.519	2.486	3.574	0	0	1.057	2.602	2.713	2.93	0	44.483	72.425	72.982	80.067
10032067	NA	64.274	77.363	74.18	91.148	89.987	89.862	95.622	87.8	52.661	28.476	15.896	32.028	33.635	50.592	48.259	50	50	20	50	40	40	20	20	40	40	40	40	40	20	40	39.384	2.703	0	39.965	2.536	3.284	0	0	3.577	0.8	3.262	2.522	2.579	0	41.524	72.239	74.812	80.065
10032068	NA	66.003	73.201	64.624	90.657	92.573	93.393	95.402	83.785	51.445	28.352	15.988	32.373	33.781	50.98	49.933	50	50	20	50	40	40	40	40	40	20	20	40	20	40	20	41.773	3.287	0	54.954	3.259	2.701	2.599	3.572	2.442	0	0	2.429	0	2.539	0	74.409	81.196	80.126
10032069	NA	65.961	73.2	64.642	90.693	92.549	93.116	95.043	83.702	51.619	28.39	16.015	32.382	33.581	50.783	50.083	50	50	20	50	40	40	40	20	40	40	20	20	40	40	20	41.805	3.262	0	54.921	3.284	2.599	2.701	0	3.577	0.785	0	0	2.429	2.539	0	74.438	80.927	80.126
10032070	NA	66.467	73.262	65.657	92.568	93.608	91.594	92.748	82.476	51.817	28.427	15.956	32.22	33.585	50.793	49.538	50	50	40	50	40	40	20	40	20	40	40	20	20	20	40	43.83	3.262	3.572	37.511	3.284	2.574	0	2.576	0	1.15	2.429	0	0	0	38.861	76.265	80.927	95.527
10032088	NA	81.453	80.281	68.562	75.786	78.564	82.909	94.668	88.173	52.992	29.019	17.101	32.198	32.335	50.142	49.834	25	50	40	50	40	40	40	20	20	40	40	20	40	40	40	0	0	0	46.091	3	2.541	2.514	0	0	0.785	2.607	0	2.965	3.173	49.176	69.135	79.812	87.519
10032089	NA	81.457	80.321	68.979	76.105	78.559	82.806	94.995	90.683	54.475	28.903	15.904	31.427	32.19	50.077	49.541	25	50	40	50	40	40	40	20	20	40	40	20	40	40	40	0	1.719	1.717	46.091	3	2.541	2.514	0	0	0.785	2.607	0	2.965	3.173	49.176	69.135	79.812	87.519
10032090	NA	64.743	73.186	64.812	90.475	91.279	90.989	96.085	86.661	50.533	27.568	15.697	32.039	32.926	50.331	49.912	50	50	20	50	40	40	40	40	40	40	20	20	40	40	40	39.565	3	0	40.044	3	1.717	2.541	1.717	0	0.953	0	0	3.213	2.901	49.255	72.404	78.077	80.067
10032091	NA	63.183	73.121	64.169	88.996	89.708	89.755	96.456	90.918	54.739	29.911	17.252	32.348	33.152	52.012	52.198	50	50	20	50	40	40	40	40	40	20	40	40	40	40	40	40.799	2.607	0	46.091	2.541	2.962	3	3.21	3.218	0	2.9	3.173	1.719	1.719	49.176	73.526	73.738	80.103
10032092	NA	65.302	73.226	65.341	91.5	92.116	91.054	95.676	87.482	51.357	28.191	16.512	32.144	32.627	49.646	48.927	50	50	40	50	40	40	40	40	20	40	40	40	40	20	20	48.678	2.607	2.997	37.489	2.962	1.717	2.514	3.169	0	1.035	1.719	0	3.213	0	0	80.596	73.738	86.351
10032119	NA	62.635	73.081	63.567	87.68	88.367	88.604	95.919	88.883	52.879	28.487	15.743	31.15	31.958	50.412	50.592	50	50	20	50	40	40	20	40	20	20	20	40	20	20	40	39.289	2.449	0	39.364	2.514	0	0	2.894	0	0	0	0	0	0	24.918	72.153	71.974	80.058
10032120	NA	62.834	73.097	63.82	88.228	88.918	89.037	95.98	88.888	52.879	28.497	15.879	31.619	32.387	50.074	49.572	50	50	20	50	40	40	20	20	40	40	40	20	20	20	40	41.544	2.414	0	37.617	2.894	0	0	0	2.516	0	0	0	0	0	24.918	74.202	71.581	80.056
10032121	NA	64.733	73.179	64.64	90.049	90.705	89.434	93.162	82.156	51.34	28.343	15.679	30.96	31.685	49.734	49.312	50	50	20	25	40	40	40	40	40	20	40	20	20	20	40	39.701	2.896	0	0	1.626	2.411	2.56	0	0	0	2.423	0	0	0	0	72.528	76.937	80.129
10032122	NA	65.587	73.795	64.925	88.684	89.503	89.373	95.333	87.556	52.663	28.561	15.905	31.355	32.102	50.051	49.642	25	25	40	50	40	20	20	40	40	40	20	20	20	40	40	0	0	2.446	38.649	2.411	0	0	2.421	2.896	0.824	0	0	0	0	24.918	67.079	67.837	82.246
10032123	NA	65.587	73.795	64.925	88.684	89.503	89.373	95.333	87.556	52.663	28.561	15.905	31.355	32.102	50.051	49.642	25	25	40	50	40	20	20	40	40	40	20	20	20	40	40	0	0	2.446	38.649	2.411	0	0	2.421	2.896	0.824	0	0	0	0	24.918	67.079	67.837	82.246
10032124	NA	65.587	73.795	64.925	88.684	89.503	89.373	95.333	87.556	52.663	28.561	15.905	31.355	32.102	50.051	49.642	25	25	40	50	40	20	20	40	40	40	20	20	20	40	40	0	0	2.446	38.649	2.411	0	0	2.421	2.896	0.824	0	0	0	0	24.918	67.079	67.837	82.246
10032125	NA	65.587	73.795	64.925	88.684	89.503	89.373	95.333	87.556	52.663	28.561	15.905	31.355	32.102	50.051	49.642	50	50	40	25	20	20	20	20	20	40	40	20	40	40	40	41.544	0	0	0	0	0	0	0	0	0.779	2.896	0	1.628	2.414	38.509	74.202	68.272	79.756
10032126	NA	65.587	73.795	64.925	88.684	89.503	89.373	95.333	87.556	52.663	28.561	15.905	31.355	32.102	50.051	49.642	25	25	40	25	40	40	20	20	20	40	20	40	40	40	40	0	0	0	0	2.56	0	0	0	0	0.779	0	2.897	0	2.414	38.509	66.935	67.727	80.746
10032127	NA	65.587	73.795	64.925	88.684	89.503	89.373	95.333	87.556	52.663	28.561	15.905	31.355	32.102	50.051	49.642	25	25	40	25	40	40	20	20	20	40	20	40	40	40	40	0	0	0	0	2.56	0	0	0	0	0.779	0	2.897	1.628	2.414	38.509	66.935	67.727	80.746
10032128	NA	65.587	73.795	64.925	88.684	89.503	89.373	95.333	87.556	52.663	28.561	15.905	31.355	32.102	50.051	49.642	25	25	40	25	40	40	20	20	20	40	20	40	40	40	40	0	0	0	0	2.56	0	0	0	0	0.779	0	2.897	1.628	2.414	38.509	66.935	67.727	80.746
10032129	NA	65.587	73.795	64.925	88.684	89.503	89.373	95.333	87.556	52.663	28.561	15.905	31.355	32.102	50.051	49.642	25	25	40	25	40	40	20	20	20	40	20	40	40	40	40	0	0	0	0	2.56	0	0	0	0	0.779	0	2.897	1.628	2.414	38.509	66.935	67.727	80.746
10032130	NA	65.587	73.795	64.925	88.684	89.503	89.373	95.333	87.556	52.663	28.561	15.905	31.355	32.102	50.051	49.642	25	25	40	25	40	40	20	20	20	40	20	40	40	40	40	0	0	0	0	2.56	0	0	0	0	0.779	0	2.897	1.628	2.414	38.509	66.935	67.727	80.746
10032131	NA	65.587	73.795	64.925	88.684	89.503	89.373	95.333	87.556	52.663	28.561	15.905	31.355	32.102	50.051	49.642	25	25	40	25	40	40	20	20	20	40	20	40	40	40	40	0	0	0	0	2.56	0	0	0	0	0.779	0	2.897	1.628	2.414	38.509	66.935	67.727	80.746
10032132	NA	65.587	73.795	64.925	88.684	89.503	89.373	95.333	87.556	52.663	28.561	15.905	31.355	32.102	50.051	49.642	25	50	40	25	40	40	40	40	20	40	20	40	40	20	40	0	1.628	3.492	0	2.894	3.615	2.514	1.12	0	0.824	0	1.028	2.449	0	0	68.383	78.807	89.953
10032133	NA	65.587	73.795	64.925	88.684	89.503	89.373	95.333	87.556	52.663	28.561	15.905	31.355	32.102	50.051	49.642	25	50	40	25	40	40	40	40	20	40	20	40	40	20	40	0	1.628	3.492	0	2.894	3.615	2.514	1.12	0	0.824	0	1.028	2.449	0	0	68.383	78.807	89.953
10032134	NA	63.046	73.106	63.918	88.453	89.157	89.239	96.007	88.881	52.877	28.48	15.631	30.721	31.393	49.615	49.261	50	50	20	50	40	40	40	60	20	20	40	20	20	40	20	38.983	2.618	0	36.907	2.432	2.898	2.402	3.244	0	0	1.028	0	0	1.121	0	71.874	73.862	80.052
10032135	NA	62.436	73.071	63.464	87.479	88.253	89.056	96.692	89.576	52.934	28.487	15.716	31.046	31.772	49.784	49.345	50	50	20	25	40	40	40	20	40	20	60	40	20	40	20	39.459	2.402	0	0	2.402	2.615	2.432	0	2.901	0	3.247	1.028	0	1.121	0	72.308	71.455	80.063
10032136	NA	62.4	73.068	63.411	87.349	88.108	88.925	96.665	89.569	52.933	28.48	15.625	30.756	31.519	49.933	49.855	50	50	20	25	40	40	40	20	20	40	20	40	60	40	20	38.983	2.405	0	0	2.432	2.432	2.615	0	0	0.933	0	1.028	3.247	1.121	0	71.874	71.477	80.052
10032137	NA	62.441	73.071	63.465	87.48	88.253	89.056	96.692	89.576	52.934	28.487	15.716	31.046	31.772	49.784	49.345	50	50	20	25	40	40	40	20	40	20	20	40	60	40	20	39.459	2.402	0	0	2.402	2.615	2.432	0	2.901	0	0	1.028	3.247	1.121	0	72.308	71.455	80.063
10032138	NA	63.047	73.106	63.918	88.453	89.157	89.24	96.007	88.881	52.877	28.48	15.631	30.721	31.393	49.615	49.261	50	50	20	50	40	40	20	40	40	20	20	20	60	40	20	38.983	2.618	0	36.907	2.432	2.898	0	2.402	1.028	0	0	0	3.247	1.121	0	71.874	73.862	80.052
10032303	NA	62.635	73.081	63.568	87.68	88.366	88.602	95.918	88.885	52.879	28.487	15.743	31.15	31.958	50.412	50.591	50	50	20	50	40	40	20	40	20	20	20	40	20	20	40	39.701	2.423	0	39.364	2.514	0	0	2.893	0	0	0	0	0	0	24.797	72.528	71.689	80.058
10032304	NA	62.83	73.097	63.823	88.232	88.918	89.034	95.979	88.89	52.88	28.497	15.879	31.618	32.387	50.074	49.572	50	50	20	50	40	40	20	20	40	40	40	20	20	20	40	41.544	2.414	0	37.617	2.893	0	0	0	2.516	0	0	0	0	0	24.797	74.202	71.581	80.056
10032305	NA	64.732	73.179	64.646	90.055	90.705	89.423	93.143	82.123	51.336	28.343	15.679	30.96	31.685	49.734	49.312	50	50	20	25	40	40	40	40	40	20	40	20	20	20	40	39.701	2.896	0	0	1.618	2.411	2.56	0	0	0	2.423	0	0	0	0	72.528	76.934	80.098
10032306	NA	65.587	73.795	64.925	88.684	89.503	89.373	95.333	87.556	52.663	28.561	15.905	31.355	32.102	50.051	49.642	25	25	40	50	40	20	20	40	40	40	20	20	20	40	40	0	0	2.446	38.649	2.411	0	0	2.421	2.896	0.824	0	0	0	0	24.797	67.079	67.837	82.246
10032307	NA	65.587	73.795	64.925	88.684	89.503	89.373	95.333	87.556	52.663	28.561	15.905	31.355	32.102	50.051	49.642	25	25	40	50	40	20	20	40	40	40	20	20	20	40	40	0	0	2.446	38.649	2.411	0	0	2.421	2.896	0.824	0	0	0	0	24.797	67.079	67.837	82.246
10032308	NA	65.587	73.795	64.925	88.684	89.503	89.373	95.333	87.556	52.663	28.561	15.905	31.355	32.102	50.051	49.642	25	25	40	50	40	20	20	40	40	40	20	20	20	40	40	0	0	2.446	38.649	2.411	0	0	2.421	2.896	0.824	0	0	0	0	24.797	67.079	67.837	82.246
10032309	NA	65.587	73.795	64.925	88.684	89.503	89.373	95.333	87.556	52.663	28.561	15.905	31.355	32.102	50.051	49.642	50	50	40	25	20	20	20	20	20	40	40	20	40	40	40	41.544	0	0	0	0	0	0	0	0	0.779	2.896	0	1.62	2.414	38.509	74.202	68.272	79.756
10032310	NA	65.587	73.795	64.925	88.684	89.503	89.373	95.333	87.556	52.663	28.561	15.905	31.355	32.102	50.051	49.642	25	25	40	25	40	40	20	20	20	40	20	40	40	40	40	0	0	0	0	2.56	0	0	0	0	0.779	0	2.896	0	2.414	38.509	66.935	67.727	80.746
10032311	NA	65.587	73.795	64.925	88.684	89.503	89.373	95.333	87.556	52.663	28.561	15.905	31.355	32.102	50.051	49.642	25	25	40	25	40	40	20	20	20	40	20	40	40	40	40	0	0	0	0	2.56	0	0	0	0	0.779	0	2.896	1.62	2.414	38.509	66.935	67.727	80.746
10032312	NA	65.587	73.795	64.925	88.684	89.503	89.373	95.333	87.556	52.663	28.561	15.905	31.355	32.102	50.051	49.642	25	25	40	25	40	40	20	20	20	40	20	40	40	40	40	0	0	0	0	2.56	0	0	0	0	0.779	0	2.896	1.62	2.414	38.509	66.935	67.727	80.746
10032313	NA	65.587	73.795	64.925	88.684	89.503	89.373	95.333	87.556	52.663	28.561	15.905	31.355	32.102	50.051	49.642	25	25	40	25	40	40	20	20	20	40	20	40	40	40	20	0	0	0	0	2.56	0	0	0	0	0.779	0	2.896	1.62	2.414	0	66.935	67.727	80.746
10032314	NA	65.587	73.795	64.925	88.684	89.503	89.373	95.333	87.556	52.663	28.561	15.905	31.355	32.102	50.051	49.642	25	25	40	25	40	40	20	20	20	40	20	40	40	40	20	0	0	0	0	2.56	0	0	0	0	0.779	0	2.896	1.62	2.414	0	66.935	67.727	80.746
10032315	NA	65.587	73.795	64.925	88.684	89.503	89.373	95.333	87.556	52.663	28.561	15.905	31.355	32.102	50.051	49.642	25	25	40	25	40	40	20	20	20	40	20	40	40	40	20	0	0	0	0	2.56	0	0	0	0	0.779	0	2.896	1.62	2.414	0	66.935	67.727	80.746
10032318	NA	63.714	73.133	64.157	88.98	89.688	89.471	95.115	85.855	52.212	28.92	16.586	31.267	32.122	51.018	49.847	50	50	20	50	40	40	40	40	20	20	20	60	40	20	20	39.033	2.72	0	36.91	2.464	1.175	2.405	3.234	0	0	0	2.413	3.134	0	0	71.919	74.99	80.052
10032319	NA	62.502	73.077	63.558	87.668	88.428	89.182	96.72	89.602	52.937	28.491	15.767	31.231	31.976	49.882	49.438	50	50	20	25	40	40	40	20	40	20	20	40	20	60	40	39.986	2.403	0	0	2.405	2.717	2.464	0	1.176	0	0	3.238	0	2.413	47.976	72.787	71.457	80.08
10032320	NA	62.409	73.069	63.427	87.383	88.138	88.939	96.667	89.581	52.936	28.483	15.663	30.879	31.656	50.102	50.131	50	50	20	25	40	40	40	20	20	40	20	40	40	40	60	39.033	2.408	0	0	2.464	2.464	2.717	0	0	0.378	0	3.238	3.134	0	36.938	71.919	71.512	80.052
10032321	NA	62.502	73.077	63.557	87.668	88.428	89.182	96.72	89.602	52.938	28.491	15.767	31.231	31.976	49.882	49.438	50	50	20	25	40	40	40	20	40	20	20	40	40	40	20	39.986	2.403	0	0	2.405	2.717	2.464	0	1.176	0	0	3.135	1.62	0	0	72.787	71.457	80.08
10032322	NA	63.718	73.133	64.157	88.98	89.688	89.471	95.114	85.847	52.168	28.827	16.439	31.226	32.244	51.281	49.96	50	50	20	50	40	40	40	20	40	20	20	40	40	40	20	39.033	2.72	0	36.91	2.464	1.175	2.405	0	3.134	0	0	0	1.62	3.238	0	71.919	74.99	80.052
10032678	NA	69.94	72.99	60.044	83.513	86.538	88.566	96.29	89.179	52.91	28.527	15.856	31.043	31.98	51.44	51.505	50	50	20	50	40	40	40	40	60	40	40	20	20	20	20	47.671	2.782	0	50.089	2.978	3.31	3.788	1.74	2.357	1.185	0	0	0	0	0	82.58	75.674	80.448
10032679	NA	70.031	73.023	60.422	83.923	86.715	88.605	96.287	89.178	52.911	28.533	15.876	31.05	31.969	51.356	51.371	50	50	20	50	40	40	60	40	40	40	40	20	20	20	20	48.331	2.777	0	50.895	2.938	3.257	2.355	3.788	3.684	0.56	0	0	0	0	0	83.225	75.625	80.447
10032680	NA	65.587	73.795	64.925	88.684	89.503	89.373	95.333	87.556	52.663	28.561	15.905	31.355	32.102	50.051	49.642	25	50	40	25	20	20	40	40	40	40	40	60	40	40	20	0	1.742	0	0	0	0	3.788	3.681	3.261	0.945	3.313	2.357	2.777	2.981	0	68.052	80.06	80.198
10032681	NA	65.587	73.795	64.925	88.684	89.503	89.373	95.333	87.556	52.663	28.561	15.905	31.355	32.102	50.051	49.642	25	50	40	25	20	20	40	40	40	40	40	60	40	40	20	0	1.742	0	0	0	0	3.788	3.681	3.261	0.945	3.313	2.357	2.777	2.981	0	68.052	80.06	80.198
10032682	NA	65.587	73.795	64.925	88.684	89.503	89.373	95.333	87.556	52.663	28.561	15.905	31.355	32.102	50.051	49.642	25	25	40	25	20	40	40	40	40	40	40	40	60	20	40	0	0	0	0	0	0	3.788	3.681	3.261	0.945	3.313	2.777	0	0	45.629	66.993	67.771	82.635
10032683	NA	65.587	73.795	64.925	88.684	89.503	89.373	95.333	87.556	52.663	28.561	15.905	31.355	32.102	50.051	49.642	25	25	40	25	20	40	40	40	40	40	40	40	60	20	40	0	0	0	0	0	1.74	3.788	3.681	3.261	0.945	3.313	2.777	2.357	0	45.629	66.993	67.771	82.635
10032684	NA	65.587	73.795	64.925	88.684	89.503	89.373	95.333	87.556	52.663	28.561	15.905	31.355	32.102	50.051	49.642	25	25	40	25	20	40	40	40	40	40	40	40	60	20	40	0	0	0	0	0	1.74	3.788	3.681	3.261	0.945	3.313	2.777	2.357	0	45.629	66.993	67.771	82.635
10033725	NA	64.517	73.169	64.536	89.824	90.542	89.805	93.86	82.695	51.359	28.341	15.673	30.935	31.654	49.72	49.304	50	50	20	50	40	40	20	40	40	20	60	20	20	40	20	39.263	2.877	0	24.381	2.453	2.503	0	2.419	0	0	0	0	0	0	0	72.129	76.726	80.058
10033726	NA	62.799	73.095	63.785	88.152	88.844	88.998	96.001	88.916	52.882	28.496	15.855	31.535	32.299	50.033	49.553	50	50	20	50	40	40	20	40	20	20	40	20	20	40	20	40.619	2.456	0	37.203	2.874	0	0	2.503	0	0	0	0	0	1.587	0	73.363	72.052	80.098
10033727	NA	62.798	73.095	63.784	88.151	88.844	88.999	96.002	88.916	52.882	28.496	15.855	31.535	32.298	50.033	49.553	50	50	20	50	40	40	20	40	20	20	40	20	20	40	20	40.619	2.456	0	37.203	2.874	0	0	2.503	0	0	0	0	0	1.587	0	73.363	72.052	80.098
10033728	NA	64.515	73.169	64.535	89.823	90.542	89.806	93.86	82.695	51.359	28.341	15.673	30.935	31.654	49.72	49.305	50	50	20	50	40	40	20	40	40	20	60	20	20	40	20	39.263	2.877	0	24.381	2.453	2.503	0	2.419	0	0	0	0	0	0	0	72.129	76.726	80.058
10033729	NA	65.587	73.795	64.925	88.684	89.503	89.373	95.333	87.556	52.663	28.561	15.905	31.355	32.102	50.051	49.642	25	50	40	25	20	40	40	20	20	80	40	40	40	20	20	0	2.456	0	0	0	2.419	2.419	0	0	0.549	2.505	2.506	2.877	0	0	67.247	72.052	82.171
10033730	NA	65.587	73.795	64.925	88.684	89.503	89.373	95.333	87.556	52.663	28.561	15.905	31.355	32.102	50.051	49.642	25	50	40	25	20	40	40	20	20	80	40	40	40	20	20	0	2.456	0	0	0	2.419	2.419	0	0	0.549	2.505	2.506	2.877	0	0	67.247	72.052	82.171
10033731	NA	65.587	73.795	64.925	88.684	89.503	89.373	95.333	87.556	52.663	28.561	15.905	31.355	32.102	50.051	49.642	25	50	80	25	20	40	40	40	20	20	40	40	40	20	20	0	0	1.707	0	0	2.453	2.419	2.419	0	0	2.505	2.506	2.877	0	0	67.69	70.004	87.105
10033732	NA	65.587	73.795	64.925	88.684	89.503	89.373	95.333	87.556	52.663	28.561	15.905	31.355	32.102	50.051	49.642	25	50	80	25	20	40	40	40	20	20	40	40	40	20	20	0	0	1.707	0	0	2.453	2.419	2.419	0	0	2.505	2.506	2.877	0	0	67.69	70.004	87.105
10033733	NA	65.587	73.795	64.925	88.684	89.503	89.373	95.333	87.556	52.663	28.561	15.905	31.355	32.102	50.051	49.642	25	25	60	25	40	20	20	40	40	40	40	20	20	40	40	0	0	0	0	0	0	0	0	0	0.806	2.877	0	0	0	0	67.025	67.796	83.302
10033734	NA	65.587	73.795	64.925	88.684	89.503	89.373	95.333	87.556	52.663	28.561	15.905	31.355	32.102	50.051	49.642	25	25	60	25	40	20	20	40	40	40	40	20	20	40	40	0	0	0	0	1.586	0	0	0	0	0.806	2.877	0	0	0	0	67.025	67.796	83.302
10033735	NA	65.587	73.795	64.925	88.684	89.503	89.373	95.333	87.556	52.663	28.561	15.905	31.355	32.102	50.051	49.642	25	25	60	25	40	20	20	40	40	40	40	20	20	40	40	0	0	0	0	1.586	0	0	0	0	0.806	2.877	0	0	0	0	67.025	67.796	83.302
10033736	NA	65.587	73.795	64.925	88.684	89.503	89.373	95.333	87.556	52.663	28.561	15.905	31.355	32.102	50.051	49.642	25	25	60	25	40	20	20	40	40	40	40	20	20	40	40	0	0	0	0	1.586	0	0	0	0	0.806	2.877	0	0	0	0	67.025	67.796	83.302
10033737	NA	65.587	73.795	64.925	88.684	89.503	89.373	95.333	87.556	52.663	28.561	15.905	31.355	32.102	50.051	49.642	25	25	60	25	40	20	20	40	40	40	40	20	20	40	40	0	0	0	0	1.586	0	0	0	0	0.806	2.877	0	0	0	0	67.025	67.796	83.302
10033738	NA	65.587	73.795	64.925	88.684	89.503	89.373	95.333	87.556	52.663	28.561	15.905	31.355	32.102	50.051	49.642	25	25	60	25	40	20	20	40	40	40	40	20	20	40	40	0	0	0	0	1.586	0	0	0	0	0.806	2.877	0	0	0	0	67.025	67.796	83.302
10033739	NA	65.587	73.795	64.925	88.684	89.503	89.373	95.333	87.556	52.663	28.561	15.905	31.355	32.102	50.051	49.642	25	25	40	50	40	20	20	20	20	60	20	40	40	20	20	0	0	0	0	0	0	0	0	0	0	0	1.587	0	0	0	66.938	67.729	81.026
10033740	NA	65.587	73.795	64.925	88.684	89.503	89.373	95.333	87.556	52.663	28.561	15.905	31.355	32.102	50.051	49.642	25	25	40	50	40	20	20	20	20	60	20	40	40	20	20	0	0	0	0	0	0	0	0	0	0	0	1.587	0	0	0	66.938	67.729	81.026
10033741	NA	65.587	73.795	64.925	88.684	89.503	89.373	95.333	87.556	52.663	28.561	15.905	31.355	32.102	50.051	49.642	25	25	40	50	40	20	20	20	20	60	20	40	40	20	20	0	0	0	0	0	0	0	0	0	0	0	1.587	0	0	0	66.938	67.729	81.026
10033742	NA	65.587	73.795	64.925	88.684	89.503	89.373	95.333	87.556	52.663	28.561	15.905	31.355	32.102	50.051	49.642	25	25	40	50	40	20	20	20	20	60	20	20	40	40	20	0	0	0	0	0	0	0	0	0	0	0	0	0	0	0	66.938	67.729	81.026
10033743	NA	65.587	73.795	64.925	88.684	89.503	89.373	95.333	87.556	52.663	28.561	15.905	31.355	32.102	50.051	49.642	25	25	40	50	40	20	20	20	20	60	20	20	40	40	20	0	0	0	0	0	0	0	0	0	0	0	0	0	0	0	66.938	67.729	81.026
10033744	NA	65.587	73.795	64.925	88.684	89.503	89.373	95.333	87.556	52.663	28.561	15.905	31.355	32.102	50.051	49.642	25	25	40	50	40	20	20	20	20	60	20	20	40	40	20	0	0	0	0	0	0	0	0	0	0	0	0	0	0	0	66.938	67.729	81.026
10033745	NA	65.587	73.795	64.925	88.684	89.503	89.373	95.333	87.556	52.663	28.561	15.905	31.355	32.102	50.051	49.642	25	25	40	50	40	20	20	20	20	60	20	40	40	20	20	0	0	0	0	0	0	0	0	0	0	0	1.587	0	0	0	66.938	67.729	81.026
10033746	NA	65.587	73.795	64.925	88.684	89.503	89.373	95.333	87.556	52.663	28.561	15.905	31.355	32.102	50.051	49.642	25	25	40	50	40	20	20	20	20	60	20	40	40	20	20	0	0	0	0	0	0	0	0	0	0	0	1.587	0	0	0	66.938	67.729	81.026
10033747	NA	65.587	73.795	64.925	88.684	89.503	89.373	95.333	87.556	52.663	28.561	15.905	31.355	32.102	50.051	49.642	25	25	40	50	40	20	20	20	20	60	20	40	40	20	20	0	0	0	0	0	0	0	0	0	0	0	1.587	0	0	0	66.938	67.729	81.026
10034770	NA	65.163	73.217	65.251	91.359	92.005	90.4	93.133	81.776	51.263	28.368	16.103	32.455	33.298	50.46	49.788	50	50	40	50	40	40	40	40	20	20	20	20	40	20	80	42.432	2.978	1.531	43.422	2.99	0	1.391	2.584	0	0	0	0	1.584	0	28.613	75.005	77.832	86.119
10034771	NA	66.155	73.264	65.768	92.492	93.155	91.335	93.34	81.819	50.868	27.947	15.684	32.001	32.872	50.267	49.644	50	50	20	25	40	40	40	40	40	80	20	40	40	20	20	45.826	2.993	0	0	1.582	2.615	2.975	0	2.537	0.601	0	1.533	0	0	0	78.055	77.997	79.9
10034776	NA	65.587	73.795	64.925	88.684	89.503	89.373	95.333	87.556	52.663	28.561	15.905	31.355	32.102	50.051	49.642	25	25	40	25	40	40	40	40	40	20	40	40	80	20	40	0	0	0	0	2.99	2.584	2.975	2.824	0	0	2.537	2.617	0	0	0	67.935	68.486	86.51
10034777	NA	65.587	73.795	64.925	88.684	89.503	89.373	95.333	87.556	52.663	28.561	15.905	31.355	32.102	50.051	49.642	25	25	40	25	40	40	40	40	40	20	40	40	80	20	40	0	0	1.582	0	2.99	2.584	2.975	2.824	1.533	0	2.537	2.617	1.869	0	0	67.935	68.486	86.51
10034778	NA	65.587	73.795	64.925	88.684	89.503	89.373	95.333	87.556	52.663	28.561	15.905	31.355	32.102	50.051	49.642	25	25	40	25	40	40	40	40	40	20	40	40	80	20	40	0	0	1.582	0	2.99	2.584	2.975	2.824	1.533	0	2.537	2.617	1.869	0	0	67.935	68.486	86.51
10034791	NA	65.123	73.214	65.212	91.275	91.92	90.333	93.123	81.775	51.263	28.368	16.102	32.452	33.294	50.459	49.787	50	50	40	50	40	40	20	40	20	20	60	40	20	80	40	42.17	2.978	1.531	43.39	2.99	0	0	2.583	0	0	2.091	1.584	0	1.869	0	74.768	77.831	86.119
10034792	NA	66.153	73.264	65.763	92.481	93.145	91.327	93.339	81.819	50.868	27.946	15.675	31.971	32.842	50.254	49.638	50	50	20	25	40	40	40	40	40	80	20	40	40	20	20	45.793	2.993	0	0	1.582	2.599	2.975	0	2.535	0.601	0	1.533	0	0	0	78.025	77.997	79.9
10034796	NA	65.587	73.795	64.925	88.684	89.503	89.373	95.333	87.556	52.663	28.561	15.905	31.355	32.102	50.051	49.642	25	25	40	25	40	40	40	40	40	20	40	40	80	20	40	0	0	0	0	2.99	2.583	2.975	2.822	0	0	2.535	2.601	0	0	0	67.935	68.486	86.51
10034797	NA	65.587	73.795	64.925	88.684	89.503	89.373	95.333	87.556	52.663	28.561	15.905	31.355	32.102	50.051	49.642	25	25	40	25	40	40	40	40	40	20	40	40	80	20	40	0	0	1.582	0	2.99	2.583	2.975	2.822	1.533	0	2.535	2.601	1.869	0	0	67.935	68.486	86.51
10034798	NA	65.587	73.795	64.925	88.684	89.503	89.373	95.333	87.556	52.663	28.561	15.905	31.355	32.102	50.051	49.642	25	25	40	25	40	40	40	40	40	20	40	40	80	20	40	0	0	1.582	0	2.99	2.583	2.975	2.822	1.533	0	2.535	2.601	1.869	0	0	67.935	68.486	86.51
10034817	NA	66.151	73.264	65.759	92.469	93.13	91.309	93.33	81.819	50.873	27.946	15.661	31.927	32.797	50.237	49.629	50	50	20	25	40	40	40	40	40	80	20	40	40	20	20	45.726	2.994	0	0	1.583	2.561	2.989	0	2.532	0.601	0	1.61	0	0	0	77.966	78.008	79.9
10034818	NA	65.062	73.211	65.158	91.154	91.796	90.257	93.22	82.091	51.344	28.376	16.101	32.446	33.289	50.457	49.787	50	50	20	25	40	40	40	40	40	20	40	40	20	40	40	41.561	2.992	0	0	1.608	2.818	2.991	0	0	0	2.586	0	0	3.586	55.975	74.217	77.987	80.016
10034821	NA	65.587	73.795	64.925	88.684	89.503	89.373	95.333	87.556	52.663	28.561	15.905	31.355	32.102	50.051	49.642	25	25	40	25	40	40	40	40	40	40	40	80	40	20	20	0	0	1.583	0	2.991	2.583	2.989	2.818	1.61	0.814	2.563	1.869	0	0	0	67.935	68.486	86.511
10034822	NA	65.587	73.795	64.925	88.684	89.503	89.373	95.333	87.556	52.663	28.561	15.905	31.355	32.102	50.051	49.642	25	25	40	25	40	40	40	40	40	40	40	80	40	20	20	0	0	1.583	0	2.991	2.583	2.989	2.818	1.61	0.814	2.563	1.869	0	0	0	67.935	68.486	86.511
10034823	NA	65.587	73.795	64.925	88.684	89.503	89.373	95.333	87.556	52.663	28.561	15.905	31.355	32.102	50.051	49.642	25	25	40	25	40	40	40	40	40	40	40	80	40	20	20	0	0	1.583	0	2.991	2.583	2.989	2.818	1.61	0.814	2.563	1.869	0	0	0	67.935	68.486	86.511
10034824	NA	65.587	73.795	64.925	88.684	89.503	89.373	95.333	87.556	52.663	28.561	15.905	31.355	32.102	50.051	49.642	50	50	40	25	20	20	20	20	20	20	40	40	40	40	40	26.099	0	0	0	0	0	0	0	0	0	2.992	2.532	2.994	2.564	24.246	81.259	69.022	80.261
10034825	NA	65.587	73.795	64.925	88.684	89.503	89.373	95.333	87.556	52.663	28.561	15.905	31.355	32.102	50.051	49.642	25	25	40	25	40	40	20	20	20	20	40	40	40	40	40	0	0	0	0	0	0	0	0	0	0	2.992	2.532	2.994	0	39.237	67.002	67.778	82.764
10034826	NA	65.587	73.795	64.925	88.684	89.503	89.373	95.333	87.556	52.663	28.561	15.905	31.355	32.102	50.051	49.642	25	25	40	25	40	40	20	20	20	20	40	40	40	40	40	0	0	0	0	1.608	0	0	0	0	0	2.992	2.532	2.994	1.584	39.237	67.002	67.778	82.764
10034827	NA	65.587	73.795	64.925	88.684	89.503	89.373	95.333	87.556	52.663	28.561	15.905	31.355	32.102	50.051	49.642	25	25	40	25	40	40	20	20	20	20	40	40	40	40	40	0	0	0	0	1.608	0	0	0	0	0	2.992	2.532	2.994	1.584	39.237	67.002	67.778	82.764
10034828	NA	65.587	73.795	64.925	88.684	89.503	89.373	95.333	87.556	52.663	28.561	15.905	31.355	32.102	50.051	49.642	25	25	40	25	20	40	40	20	20	40	40	20	40	40	20	0	0	0	0	0	1.608	0	0	0	0.814	2.992	0	2.563	2.994	0	67.002	67.778	82.764
10034829	NA	65.587	73.795	64.925	88.684	89.503	89.373	95.333	87.556	52.663	28.561	15.905	31.355	32.102	50.051	49.642	25	25	40	25	20	40	40	20	20	40	40	20	40	40	20	0	0	0	0	0	1.608	0	0	0	0.814	2.992	0	2.563	2.994	0	67.002	67.778	82.764
10034830	NA	65.587	73.795	64.925	88.684	89.503	89.373	95.333	87.556	52.663	28.561	15.905	31.355	32.102	50.051	49.642	25	25	40	25	20	40	40	20	20	40	40	20	40	40	20	0	0	0	0	0	1.608	0	0	0	0.814	2.992	0	2.563	2.994	0	67.002	67.778	82.764
10034848	NA	66.152	73.264	65.759	92.47	93.129	91.309	93.33	81.819	50.872	27.946	15.66	31.923	32.792	50.235	49.628	50	50	20	25	40	40	40	40	40	80	20	40	40	20	20	45.724	2.994	0	0	1.583	2.559	2.989	0	2.532	0.601	0	1.61	0	0	0	77.964	78.008	79.9
10034849	NA	65.06	73.21	65.153	91.142	91.784	90.247	93.219	82.091	51.344	28.376	16.101	32.446	33.288	50.456	49.787	50	50	20	25	40	40	40	40	40	20	40	40	20	40	40	41.523	2.992	0	0	1.608	2.818	2.991	0	0	0	2.586	0	0	3.558	55.589	74.183	77.987	80.016
10034852	NA	65.587	73.795	64.925	88.684	89.503	89.373	95.333	87.556	52.663	28.561	15.905	31.355	32.102	50.051	49.642	25	25	40	25	40	40	40	40	40	40	40	80	40	20	20	0	0	1.583	0	2.991	2.583	2.989	2.818	1.61	0.814	2.561	1.869	0	0	0	67.935	68.486	86.511
10034853	NA	65.587	73.795	64.925	88.684	89.503	89.373	95.333	87.556	52.663	28.561	15.905	31.355	32.102	50.051	49.642	25	25	40	25	40	40	40	40	40	40	40	80	40	20	20	0	0	1.583	0	2.991	2.583	2.989	2.818	1.61	0.814	2.561	1.869	0	0	0	67.935	68.486	86.511
10034854	NA	65.587	73.795	64.925	88.684	89.503	89.373	95.333	87.556	52.663	28.561	15.905	31.355	32.102	50.051	49.642	25	25	40	25	40	40	40	40	40	40	40	80	40	20	20	0	0	1.583	0	2.991	2.583	2.989	2.818	1.61	0.814	2.561	1.869	0	0	0	67.935	68.486	86.511
10034855	NA	65.587	73.795	64.925	88.684	89.503	89.373	95.333	87.556	52.663	28.561	15.905	31.355	32.102	50.051	49.642	50	50	40	25	20	20	20	20	20	20	40	40	40	40	40	26.099	0	0	0	0	0	0	0	0	0	2.992	2.532	2.994	2.561	24.246	81.259	69.022	80.261
10034856	NA	65.587	73.795	64.925	88.684	89.503	89.373	95.333	87.556	52.663	28.561	15.905	31.355	32.102	50.051	49.642	25	25	40	25	20	40	40	20	20	40	40	20	40	20	40	0	0	0	0	0	0	0	0	0	0.814	2.992	0	2.561	0	45.828	67.002	67.778	82.764
[truncated: 17,020 more rows]
[truncated: 197 more columns]
